# Supplementary material for: System biology mediated assessment of molecular mechanism for sinapic acid against breast cancer: via network pharmacology and molecular dynamic simulation
Source: Sci Rep. 2023 Dec 11;13:21982. doi: 10.1038/s41598-023-47901-3 (PMC10713517; doi:10.1038/s41598-023-47901-3)
Supplement: Supplementary file 1 — Supplementary Information. [file 41598_2023_47901_MOESM1_ESM.zip]

Archive with 6 entries (6 files):
- Supplimentary files/Supp. File 1.xlsx
- Supplimentary files/Supp. File 2.xlsx
- Supplimentary files/Supp. File 3.xlsx
- Supplimentary files/Supp. File 4.xlsx
- Supplimentary files/Supp. File 5.jpg
- Supplimentary files/Supplementary File Footers.docx
