# Supplementary material for: System biology mediated assessment of molecular mechanism for sinapic acid against breast cancer: via network pharmacology and molecular dynamic simulation
Source: Sci Rep. 2023 Dec 11;13:21982. doi: 10.1038/s41598-023-47901-3 (PMC10713517; doi:10.1038/s41598-023-47901-3)
Supplement: Supplementary file 1 — Supplementary Information. [file 41598_2023_47901_MOESM1_ESM.zip › Supplimentary files/Supp. File 1.xlsx]

## Sheet: KEGG_table
KEGG ID	Pathway	observed gene count/ background gene count	strength	false discovery rate	Genes
hsa05200	Pathways in cancer	16/517	0.99	2.74e-09	HMOX1,MMP2,IFNG,MDM2,CCND2,EPAS1,KLK3,NQO1,NOS2,CTNNB1,CASP8,EGLN1,AR,NFE2L2,PRKCA,RXRA
hsa04066	HIF-1 signaling pathway	9/106	1.43	2.1e-08	HMOX1,TIMP1,IFNG,GAPDH,FLT1,NOS2,TFRC,EGLN1,PRKCA
hsa05202	Transcriptional misregulation in cancer	10/171	1.27	3.72e-08	NGFR,PLAT,MDM2,CCND2,FLT1,MMP3,CD14,CD86,PLAU,RXRA
hsa05418	Fluid shear stress and atherosclerosis	8/130	1.29	1.36e-06	HMOX1,MMP2,PLAT,CCL2,IFNG,NQO1,CTNNB1,NFE2L2
hsa05215	Prostate cancer	7/96	1.36	3.14e-06	PLAT,MDM2,MMP3,KLK3,CTNNB1,PLAU,AR
hsa04115	p53 signaling pathway	6/72	1.42	1.26e-05	TP53I3,MDM2,CCND2,CASP8,TP73,CHEK1
hsa05323	Rheumatoid arthritis	5/85	1.27	0.00062	CCL2,IFNG,FLT1,MMP3,CD86
hsa04216	Ferroptosis	4/41	1.49	0.00069	HMOX1,ATG7,TFRC,ATG5
hsa04640	Hematopoietic cell lineage	5/91	1.24	0.00069	CD38,CD14,TFRC,GYPA,CD36
hsa05206	MicroRNAs in cancer	6/160	1.07	0.00069	SIRT1,HMOX1,MDM2,CCND2,PLAU,PRKCA
hsa05144	Malaria	4/46	1.44	0.00077	CCL2,IFNG,GYPA,CD36
hsa05204	Chemical carcinogenesis	4/75	1.23	0.0043	CBR1,CYP3A4,CYP1A1,CYP3A7
hsa05160	Hepatitis C	5/156	1	0.0054	IFNG,CTNNB1,CASP8,PPARA,RXRA
hsa05225	Hepatocellular carcinoma	5/160	0.99	0.0056	HMOX1,NQO1,CTNNB1,NFE2L2,PRKCA
hsa05152	Tuberculosis	5/168	0.97	0.0066	IFNG,CD14,NOS2,CASP8,VDR
hsa04657	IL-17 signaling pathway	4/92	1.14	0.0068	CCL2,IFNG,MMP3,CASP8
hsa05142	Chagas disease	4/99	1.11	0.0084	CCL2,IFNG,NOS2,CASP8
hsa05146	Amoebiasis	4/100	1.1	0.0084	IFNG,CD14,NOS2,PRKCA
hsa04928	Parathyroid hormone synthesis, secretion and action	4/103	1.09	0.0087	MMP14,PRKCA,RXRA,VDR
hsa05205	Proteoglycans in cancer	5/196	0.91	0.0098	MMP2,MDM2,CTNNB1,PLAU,PRKCA
hsa01100	Metabolic pathways	13/1447	0.45	0.0107	SIRT1,HMOX1,CD38,GAPDH,CAT,CBR1,NQO1,NOS2,CYP3A4,PRDX6,CYP1A1,GPX1,CYP3A7
hsa04015	Rap1 signaling pathway	5/202	0.89	0.0107	NGFR,FLT1,CTNNB1,ID1,PRKCA
hsa04668	TNF signaling pathway	4/112	1.05	0.0107	CCL2,MMP3,MMP14,CASP8
hsa04919	Thyroid hormone signaling pathway	4/119	1.03	0.0117	MDM2,CTNNB1,PRKCA,RXRA
hsa05163	Human cytomegalovirus infection	5/218	0.86	0.0126	CCL2,MDM2,CTNNB1,CASP8,PRKCA
hsa04068	FoxO signaling pathway	4/127	1	0.0137	SIRT1,CAT,MDM2,CCND2
hsa04151	PI3K-Akt signaling pathway	6/350	0.73	0.015	NGFR,MDM2,CCND2,FLT1,PRKCA,RXRA
hsa04915	Estrogen signaling pathway	4/133	0.98	0.015	MMP2,KRT17,KRT19,KRT18
hsa00140	Steroid hormone biosynthesis	3/59	1.21	0.0156	CYP3A4,CYP1A1,CYP3A7
hsa04213	Longevity regulating pathway - multiple species	3/61	1.19	0.0165	SIRT1,CAT,ATG5
hsa00830	Retinol metabolism	3/64	1.17	0.0182	CYP3A4,CYP1A1,CYP3A7
hsa04218	Cellular senescence	4/150	0.93	0.0203	SIRT1,MDM2,CCND2,CHEK1
hsa00980	Metabolism of xenobiotics by cytochrome P450	3/69	1.14	0.0211	CBR1,CYP3A4,CYP1A1
hsa04310	Wnt signaling pathway	4/154	0.91	0.0211	MMP7,CCND2,CTNNB1,PRKCA
hsa04390	Hippo signaling pathway	4/153	0.92	0.0211	CCND2,CTNNB1,ID1,TP73
hsa04920	Adipocytokine signaling pathway	3/69	1.14	0.0211	PPARA,CD36,RXRA
hsa03320	PPAR signaling pathway	3/75	1.1	0.0237	PPARA,CD36,RXRA
hsa05164	Influenza A	4/165	0.88	0.024	CCL2,IFNG,CASP8,PRKCA
hsa04211	Longevity regulating pathway	3/87	1.04	0.0327	SIRT1,CAT,ATG5
hsa05150	Staphylococcus aureus infection	3/86	1.04	0.0327	KRT17,KRT19,KRT18
hsa05203	Viral carcinogenesis	4/182	0.84	0.0327	MDM2,CCND2,CASP8,CHEK1
hsa04912	GnRH signaling pathway	3/89	1.03	0.0334	MMP2,MMP14,PRKCA
hsa04510	Focal adhesion	4/198	0.8	0.0403	CCND2,FLT1,CTNNB1,PRKCA
hsa04933	AGE-RAGE signaling pathway in diabetic complications	3/98	0.99	0.0414	MMP2,CCL2,PRKCA
hsa04136	Autophagy - other	2/29	1.34	0.0434	ATG7,ATG5
hsa04620	Toll-like receptor signaling pathway	3/101	0.97	0.0434	CD14,CD86,CASP8
hsa04215	Apoptosis - multiple species	2/30	1.32	0.0443	NGFR,CASP8
hsa05132	Salmonella infection	4/209	0.78	0.0443	GAPDH,CD14,CTNNB1,CASP8
hsa05145	Toxoplasmosis	3/105	0.96	0.0449	IFNG,NOS2,CASP8
hsa04670	Leukocyte transendothelial migration	3/109	0.94	0.0486	MMP2,CTNNB1,PRKCA

## Sheet: Edge table
Name	EdgeBetweenness
Pathways in cancer (interacts with) HMOX1	29
Pathways in cancer (interacts with) MMP2	29
Pathways in cancer (interacts with) IFNG	29
Pathways in cancer (interacts with) MDM2	29
Pathways in cancer (interacts with) CCND2	29
Pathways in cancer (interacts with) EPAS1	29
Pathways in cancer (interacts with) KLK3	29
Pathways in cancer (interacts with) NQO1	29
Pathways in cancer (interacts with) NOS2	29
Pathways in cancer (interacts with) CTNNB1	29
Pathways in cancer (interacts with) CASP8	29
Pathways in cancer (interacts with) EGLN1	29
Pathways in cancer (interacts with) AR	29
Pathways in cancer (interacts with) NFE2L2	29
Pathways in cancer (interacts with) PRKCA	29
Pathways in cancer (interacts with) RXRA	29
HIF-1 signaling pathway (interacts with) HMOX1	84
HIF-1 signaling pathway (interacts with) TIMP1	84
HIF-1 signaling pathway (interacts with) IFNG	84
HIF-1 signaling pathway (interacts with) GAPDH	84
HIF-1 signaling pathway (interacts with) FLT1	84
HIF-1 signaling pathway (interacts with) NOS2	84
HIF-1 signaling pathway (interacts with) TFRC	84
HIF-1 signaling pathway (interacts with) EGLN1	84
HIF-1 signaling pathway (interacts with) PRKCA	84
Transcriptional misregulation in cancer (interacts with) NGFR	71
Transcriptional misregulation in cancer (interacts with) PLAT	71
Transcriptional misregulation in cancer (interacts with) MDM2	71
Transcriptional misregulation in cancer (interacts with) CCND2	71
Transcriptional misregulation in cancer (interacts with) FLT1	71
Transcriptional misregulation in cancer (interacts with) MMP3	71
Transcriptional misregulation in cancer (interacts with) CD14	71
Transcriptional misregulation in cancer (interacts with) CD86	71
Transcriptional misregulation in cancer (interacts with) PLAU	71
Transcriptional misregulation in cancer (interacts with) RXRA	71
Fluid shear stress and atherosclerosis (interacts with) HMOX1	54
Fluid shear stress and atherosclerosis (interacts with) MMP2	54
Fluid shear stress and atherosclerosis (interacts with) PLAT	54
Fluid shear stress and atherosclerosis (interacts with) CCL2	54
Fluid shear stress and atherosclerosis (interacts with) IFNG	54
Fluid shear stress and atherosclerosis (interacts with) NQO1	54
Fluid shear stress and atherosclerosis (interacts with) CTNNB1	54
Fluid shear stress and atherosclerosis (interacts with) NFE2L2	54
Prostate cancer (interacts with) PLAT	45
Prostate cancer (interacts with) MDM2	45
Prostate cancer (interacts with) MMP3	45
Prostate cancer (interacts with) KLK3	45
Prostate cancer (interacts with) CTNNB1	45
Prostate cancer (interacts with) PLAU	45
Prostate cancer (interacts with) AR	45
p53 signaling pathway (interacts with) TP53I3	37
p53 signaling pathway (interacts with) MDM2	37
p53 signaling pathway (interacts with) CCND2	37
p53 signaling pathway (interacts with) CASP8	37
p53 signaling pathway (interacts with) TP73	37
p53 signaling pathway (interacts with) CHEK1	37
Rheumatoid arthritis (interacts with) CCL2	31
Rheumatoid arthritis (interacts with) IFNG	31
Rheumatoid arthritis (interacts with) FLT1	31
Rheumatoid arthritis (interacts with) MMP3	31
Rheumatoid arthritis (interacts with) CD86	31
Ferroptosis (interacts with) HMOX1	27
Ferroptosis (interacts with) ATG7	27
Ferroptosis (interacts with) TFRC	27
Ferroptosis (interacts with) ATG5	27
Hematopoietic cell lineage (interacts with) CD38	22
Hematopoietic cell lineage (interacts with) CD14	22
Hematopoietic cell lineage (interacts with) TFRC	22
Hematopoietic cell lineage (interacts with) GYPA	22
Hematopoietic cell lineage (interacts with) CD36	22
MicroRNAs in cancer (interacts with) SIRT1	11
MicroRNAs in cancer (interacts with) HMOX1	11
MicroRNAs in cancer (interacts with) MDM2	11
MicroRNAs in cancer (interacts with) CCND2	11
MicroRNAs in cancer (interacts with) PLAU	11
MicroRNAs in cancer (interacts with) PRKCA	11
Malaria (interacts with) CCL2	3
Malaria (interacts with) IFNG	3
Malaria (interacts with) GYPA	3
Malaria (interacts with) CD36	3
Chemical carcinogenesis (interacts with) CBR1	101
Chemical carcinogenesis (interacts with) CYP3A4	101
Chemical carcinogenesis (interacts with) CYP1A1	101
Chemical carcinogenesis (interacts with) CYP3A7	101
Hepatitis C (interacts with) IFNG	91
Hepatitis C (interacts with) CTNNB1	91
Hepatitis C (interacts with) CASP8	91
Hepatitis C (interacts with) PPARA	91
Hepatitis C (interacts with) RXRA	91
Hepatocellular carcinoma (interacts with) HMOX1	83
Hepatocellular carcinoma (interacts with) NQO1	83
Hepatocellular carcinoma (interacts with) CTNNB1	83
Hepatocellular carcinoma (interacts with) NFE2L2	83
Hepatocellular carcinoma (interacts with) PRKCA	83
Tuberculosis (interacts with) IFNG	79
Tuberculosis (interacts with) CD14	79
Tuberculosis (interacts with) NOS2	79
Tuberculosis (interacts with) CASP8	79
Tuberculosis (interacts with) VDR	79
IL-17 signaling pathway (interacts with) CCL2	73
IL-17 signaling pathway (interacts with) IFNG	73
IL-17 signaling pathway (interacts with) MMP3	73
IL-17 signaling pathway (interacts with) CASP8	73
Chagas disease (interacts with) CCL2	70
Chagas disease (interacts with) IFNG	70
Chagas disease (interacts with) NOS2	70
Chagas disease (interacts with) CASP8	70
Amoebiasis (interacts with) IFNG	66
Amoebiasis (interacts with) CD14	66
Amoebiasis (interacts with) NOS2	66
Amoebiasis (interacts with) PRKCA	66
Parathyroid hormone synthesis secretion and action (interacts with) MMP14	63
Parathyroid hormone synthesis secretion and action (interacts with) PRKCA	63
Parathyroid hormone synthesis secretion and action (interacts with) RXRA	63
Parathyroid hormone synthesis secretion and action (interacts with) VDR	63
Proteoglycans in cancer (interacts with) MMP2	57
Proteoglycans in cancer (interacts with) MDM2	57
Proteoglycans in cancer (interacts with) CTNNB1	57
Proteoglycans in cancer (interacts with) PLAU	57
Proteoglycans in cancer (interacts with) PRKCA	57
Metabolic pathways (interacts with) SIRT1	53
Metabolic pathways (interacts with) HMOX1	53
Metabolic pathways (interacts with) CD38	53
Metabolic pathways (interacts with) GAPDH	53
Metabolic pathways (interacts with) CAT	53
Metabolic pathways (interacts with) CBR1	53
Metabolic pathways (interacts with) NQO1	53
Metabolic pathways (interacts with) NOS2	53
Metabolic pathways (interacts with) CYP3A4	53
Metabolic pathways (interacts with) PRDX6	53
Metabolic pathways (interacts with) CYP1A1	53
Metabolic pathways (interacts with) GPX1	53
Metabolic pathways (interacts with) CYP3A7	53
Rap1 signaling pathway (interacts with) NGFR	42
Rap1 signaling pathway (interacts with) FLT1	42
Rap1 signaling pathway (interacts with) CTNNB1	42
Rap1 signaling pathway (interacts with) ID1	42
Rap1 signaling pathway (interacts with) PRKCA	42
TNF signaling pathway (interacts with) CCL2	38
TNF signaling pathway (interacts with) MMP3	38
TNF signaling pathway (interacts with) MMP14	38
TNF signaling pathway (interacts with) CASP8	38
Thyroid hormone signaling pathway (interacts with) MDM2	35
Thyroid hormone signaling pathway (interacts with) CTNNB1	35
Thyroid hormone signaling pathway (interacts with) PRKCA	35
Thyroid hormone signaling pathway (interacts with) RXRA	35
Human cytomegalovirus infection (interacts with) CCL2	33
Human cytomegalovirus infection (interacts with) MDM2	33
Human cytomegalovirus infection (interacts with) CTNNB1	33
Human cytomegalovirus infection (interacts with) CASP8	33
Human cytomegalovirus infection (interacts with) PRKCA	33
FoxO signaling pathway (interacts with) SIRT1	30
FoxO signaling pathway (interacts with) CAT	30
FoxO signaling pathway (interacts with) MDM2	30
FoxO signaling pathway (interacts with) CCND2	30
PI3K-Akt signaling pathway (interacts with) NGFR	26
PI3K-Akt signaling pathway (interacts with) MDM2	26
PI3K-Akt signaling pathway (interacts with) CCND2	26
PI3K-Akt signaling pathway (interacts with) FLT1	26
PI3K-Akt signaling pathway (interacts with) PRKCA	26
PI3K-Akt signaling pathway (interacts with) RXRA	26
Estrogen signaling pathway (interacts with) MMP2	20
Estrogen signaling pathway (interacts with) KRT17	20
Estrogen signaling pathway (interacts with) KRT19	20
Estrogen signaling pathway (interacts with) KRT18	20
Steroid hormone biosynthesis (interacts with) CYP3A4	8
Steroid hormone biosynthesis (interacts with) CYP1A1	8
Steroid hormone biosynthesis (interacts with) CYP3A7	8
Longevity regulating pathway - multiple species (interacts with) SIRT1	6
Longevity regulating pathway - multiple species (interacts with) CAT	6
Longevity regulating pathway - multiple species (interacts with) ATG5	6
Retinol metabolism (interacts with) CYP3A4	2
Retinol metabolism (interacts with) CYP1A1	2
Retinol metabolism (interacts with) CYP3A7	2
Cellular senescence (interacts with) SIRT1	102
Cellular senescence (interacts with) MDM2	102
Cellular senescence (interacts with) CCND2	102
Cellular senescence (interacts with) CHEK1	102
Metabolism of xenobiotics by cytochrome P450 (interacts with) CBR1	95
Metabolism of xenobiotics by cytochrome P451 (interacts with) CYP3A4	93
Metabolism of xenobiotics by cytochrome P452 (interacts with) CYP1A1	90
Wnt signaling pathway (interacts with) MMP7	88
Wnt signaling pathway (interacts with) CCND2	88
Wnt signaling pathway (interacts with) CTNNB1	88
Wnt signaling pathway (interacts with) PRKCA	88
Hippo signaling pathway (interacts with) CCND2	82
Hippo signaling pathway (interacts with) CTNNB1	82
Hippo signaling pathway (interacts with) ID1	82
Hippo signaling pathway (interacts with) TP73	82
Adipocytokine signaling pathway (interacts with) PPARA	78
Adipocytokine signaling pathway (interacts with) CD36	78
Adipocytokine signaling pathway (interacts with) RXRA	78
PPAR signaling pathway (interacts with) PPARA	76
PPAR signaling pathway (interacts with) CD36	76
PPAR signaling pathway (interacts with) RXRA	76
Influenza A (interacts with) CCL2	72
Influenza A (interacts with) IFNG	72
Influenza A (interacts with) CASP8	72
Influenza A (interacts with) PRKCA	72
Longevity regulating pathway (interacts with) SIRT1	68
Longevity regulating pathway (interacts with) CAT	68
Longevity regulating pathway (interacts with) ATG5	68
Staphylococcus aureus infection (interacts with) KRT17	65
Staphylococcus aureus infection (interacts with) KRT19	65
Staphylococcus aureus infection (interacts with) KRT18	65
Viral carcinogenesis (interacts with) MDM2	64
Viral carcinogenesis (interacts with) CCND2	64
Viral carcinogenesis (interacts with) CASP8	64
Viral carcinogenesis (interacts with) CHEK1	64
GnRH signaling pathway (interacts with) MMP2	59
GnRH signaling pathway (interacts with) MMP14	59
GnRH signaling pathway (interacts with) PRKCA	59
Focal adhesion (interacts with) CCND2	55
Focal adhesion (interacts with) FLT1	55
Focal adhesion (interacts with) CTNNB1	55
Focal adhesion (interacts with) PRKCA	55
AGE-RAGE signaling pathway in diabetic complications (interacts with) MMP2	52
AGE-RAGE signaling pathway in diabetic complications (interacts with) CCL2	52
AGE-RAGE signaling pathway in diabetic complications (interacts with) PRKCA	52
Autophagy - other (interacts with) ATG7	49
Autophagy - other (interacts with) ATG5	49
Toll-like receptor signaling pathway (interacts with) CD14	48
Toll-like receptor signaling pathway (interacts with) CD86	48
Toll-like receptor signaling pathway (interacts with) CASP8	48
Apoptosis - multiple species (interacts with) NGFR	46
Apoptosis - multiple species (interacts with) CASP8	46
Salmonella infection (interacts with) GAPDH	43
Salmonella infection (interacts with) CD14	43
Salmonella infection (interacts with) CTNNB1	43
Salmonella infection (interacts with) CASP8	43
Toxoplasmosis (interacts with) IFNG	41
Toxoplasmosis (interacts with) NOS2	41
Toxoplasmosis (interacts with) CASP8	41
Leukocyte transendothelial migration (interacts with) MMP2	39

## Sheet: Node Table
Name	Edge count	Indegree	Outdegree	Neighbourhood conectivity
Pathways in cancer	16	0	16	7.6875
HMOX1	7	7	0	8.71429
MMP2	7	7	0	6
IFNG	12	12	0	5.91667
MDM2	12	12	0	6.41667
CCND2	11	11	0	6.18182
EPAS1	1	1	0	16
KLK3	2	2	0	11.5
NQO1	4	4	0	10.5
NOS2	7	7	0	7.71429
CTNNB1	14	14	0	5.64286
CASP8	14	14	0	4.92857
EGLN1	2	2	0	12.5
AR	2	2	0	11.5
NFE2L2	3	3	0	9.66667
PRKCA	17	17	0	5.29412
RXRA	8	8	0	6.375
HIF-1 signaling pathway	9	0	9	6.44444
TIMP1	1	1	0	9
GAPDH	3	3	0	8.66667
FLT1	6	6	0	6.5
TFRC	3	3	0	6
Transcriptional misregulation in cancer	10	0	10	6.2
NGFR	4	4	0	5.75
PLAT	3	3	0	8.33333
MMP3	5	5	0	6
CD14	6	6	0	5.16667
CD86	3	3	0	6
PLAU	4	4	0	7
Fluid shear stress and atherosclerosis	8	0	8	7.375
CCL2	9	9	0	4.55556
Prostate cancer	7	0	7	6
p53 signaling pathway	6	0	6	7.16667
TP53I3	1	1	0	6
TP73	2	2	0	5
CHEK1	3	3	0	4.66667
Rheumatoid arthritis	5	0	5	7
Ferroptosis	4	0	4	4
ATG7	2	2	0	3
ATG5	4	4	0	3
Hematopoietic cell lineage	5	0	5	3.4
CD38	2	2	0	9
GYPA	2	2	0	4.5
CD36	4	4	0	3.75
MicroRNAs in cancer	6	0	6	9.5
SIRT1	6	6	0	5.5
Malaria	4	0	4	6.75
Chemical carcinogenesis	4	0	4	4.25
CBR1	3	3	0	6
CYP3A4	5	5	0	4.8
CYP1A1	5	5	0	4.8
CYP3A7	4	4	0	5.75
Hepatitis C	5	0	5	10.2
PPARA	3	3	0	3.66667
Hepatocellular carcinoma	5	0	5	9
Tuberculosis	5	0	5	8.2
VDR	2	2	0	4.5
IL-17 signaling pathway	4	0	4	10
Chagas disease	4	0	4	10.5
Amoebiasis	4	0	4	10.5
Parathyroid hormone synthesis secretion and action	4	0	4	7.5
MMP14	3	3	0	3.66667
Proteoglycans in cancer	5	0	5	10.8
Metabolic pathways	13	0	13	4
CAT	4	4	0	5.75
PRDX6	1	1	0	13
GPX1	1	1	0	13
Rap1 signaling pathway	5	0	5	8.6
ID1	2	2	0	4.5
TNF signaling pathway	4	0	4	7.75
Thyroid hormone signaling pathway	4	0	4	12.75
Human cytomegalovirus infection	5	0	5	13.2
FoxO signaling pathway	4	0	4	8.25
PI3K-Akt signaling pathway	6	0	6	9.66667
Estrogen signaling pathway	4	0	4	3.25
KRT17	2	2	0	3.5
KRT19	2	2	0	3.5
KRT18	2	2	0	3.5
Steroid hormone biosynthesis	3	0	3	4.66667
Longevity regulating pathway - multiple species	3	0	3	4.66667
Retinol metabolism	3	0	3	4.66667
Cellular senescence	4	0	4	8
Metabolism of xenobiotics by cytochrome P450	1	0	1	3
Metabolism of xenobiotics by cytochrome P451	1	0	1	5
Metabolism of xenobiotics by cytochrome P452	1	0	1	5
Wnt signaling pathway	4	0	4	10.75
MMP7	1	1	0	4
Hippo signaling pathway	4	0	4	7.25
Adipocytokine signaling pathway	3	0	3	5
PPAR signaling pathway	3	0	3	5
Influenza A	4	0	4	13
Longevity regulating pathway	3	0	3	4.66667
Staphylococcus aureus infection	3	0	3	2
Viral carcinogenesis	4	0	4	10
GnRH signaling pathway	3	0	3	9
Focal adhesion	4	0	4	12
AGE-RAGE signaling pathway in diabetic complications	3	0	3	11
Autophagy - other	2	0	2	3
Toll-like receptor signaling pathway	3	0	3	7.66667
Apoptosis - multiple species	2	0	2	9
Salmonella infection	4	0	4	9.25
Toxoplasmosis	3	0	3	11
Leukocyte transendothelial migration	3	0	3	12.6667
