# Supplementary material for: System biology mediated assessment of molecular mechanism for sinapic acid against breast cancer: via network pharmacology and molecular dynamic simulation
Source: Sci Rep. 2023 Dec 11;13:21982. doi: 10.1038/s41598-023-47901-3 (PMC10713517; doi:10.1038/s41598-023-47901-3)
Supplement: Supplementary file 1 — Supplementary Information. [file 41598_2023_47901_MOESM1_ESM.zip › Supplimentary files/Supp. File 2.xlsx]

## Sheet: Cellular Components
GO ID	term description	observed gene count	background gene count	strength	false discovery rate	matching proteins in your network (IDs)	Proteins
GO:0005615	Extracellular space	34	3195	0.53	1.34e-08	9606.ENSP00000216117,9606.ENSP00000218388,9606.ENSP00000219070,9606.ENSP00000220809,9606.ENSP00000225831,9606.ENSP00000226279,9606.ENSP00000229135,9606.ENSP00000229239,9606.ENSP00000241052,9606.ENSP00000252244,9606.ENSP00000260227,9606.ENSP00000262768,9606.ENSP00000282397,9606.ENSP00000290349,9606.ENSP00000299855,9606.ENSP00000302961,9606.ENSP00000304236,9606.ENSP00000308208,9606.ENSP00000314151,…	HMOX1,TIMP1,MMP2,PLAT,CCL2,CD38,IFNG,GAPDH,CAT,KRT1,MMP7,TIMP2,FLT1,CBR1,MMP3,HSPA4,CD14,MMP14,KLK3,TAC1,KRT7,CD86,PRDX6,CTNNB1,TFRC,KRT19,PLAU,NPPB,PRDX4,KRT18,CHEK1,CD36,PRKCA,KRT8
GO:0005576	Extracellular region	36	4166	0.44	4.46e-07	9606.ENSP00000172229,9606.ENSP00000216117,9606.ENSP00000218388,9606.ENSP00000219070,9606.ENSP00000220809,9606.ENSP00000225831,9606.ENSP00000226279,9606.ENSP00000229135,9606.ENSP00000229239,9606.ENSP00000241052,9606.ENSP00000252244,9606.ENSP00000260227,9606.ENSP00000262768,9606.ENSP00000282397,9606.ENSP00000290349,9606.ENSP00000299855,9606.ENSP00000302961,9606.ENSP00000304236,9606.ENSP00000308208,…	NGFR,HMOX1,TIMP1,MMP2,PLAT,CCL2,CD38,IFNG,GAPDH,CAT,KRT1,MMP7,TIMP2,FLT1,CBR1,MMP3,HSPA4,CD14,MMP14,KLK3,TAC1,KRT7,CD86,PRDX6,CTNNB1,ATG7,TFRC,KRT19,PLAU,NPPB,PRDX4,KRT18,CHEK1,CD36,PRKCA,KRT8
GO:0005829	Cytosol	37	5193	0.35	3.62e-05	9606.ENSP00000172229,9606.ENSP00000212015,9606.ENSP00000216117,9606.ENSP00000229239,9606.ENSP00000238721,9606.ENSP00000241052,9606.ENSP00000252244,9606.ENSP00000258149,9606.ENSP00000261254,9606.ENSP00000263734,9606.ENSP00000290349,9606.ENSP00000302961,9606.ENSP00000308208,9606.ENSP00000308452,9606.ENSP00000319788,9606.ENSP00000327251,9606.ENSP00000329243,9606.ENSP00000342026,9606.ENSP00000344456,…	NGFR,SIRT1,HMOX1,GAPDH,TP53I3,CAT,KRT1,MDM2,CCND2,EPAS1,CBR1,HSPA4,MMP14,KRT17,NQO1,NOS2,KRT7,PRDX6,CTNNB1,ATG7,CASP8,GYPA,KRT19,EGLN1,ATG5,AR,TP73,PRDX4,SMN2,KRT18,NFE2L2,CHEK1,STRAP,GPX1,PRKCA,VDR,KRT8
GO:0031982	Vesicle	31	3879	0.4	6.88e-05	9606.ENSP00000172229,9606.ENSP00000218388,9606.ENSP00000220809,9606.ENSP00000226279,9606.ENSP00000229239,9606.ENSP00000241052,9606.ENSP00000252244,9606.ENSP00000258149,9606.ENSP00000260227,9606.ENSP00000262768,9606.ENSP00000282397,9606.ENSP00000290349,9606.ENSP00000302961,9606.ENSP00000304236,9606.ENSP00000308208,9606.ENSP00000314151,9606.ENSP00000327251,9606.ENSP00000329243,9606.ENSP00000332049,…	NGFR,TIMP1,PLAT,CD38,GAPDH,CAT,KRT1,MDM2,MMP7,TIMP2,FLT1,CBR1,HSPA4,CD14,MMP14,KLK3,NOS2,KRT7,CD86,PRDX6,CTNNB1,ATG7,TFRC,KRT19,ATG5,PLAU,PRDX4,KRT18,CD36,PRKCA,KRT8
GO:0070062	Extracellular exosome	22	2099	0.52	0.00011	9606.ENSP00000218388,9606.ENSP00000220809,9606.ENSP00000226279,9606.ENSP00000229239,9606.ENSP00000241052,9606.ENSP00000252244,9606.ENSP00000260227,9606.ENSP00000290349,9606.ENSP00000302961,9606.ENSP00000304236,9606.ENSP00000314151,9606.ENSP00000329243,9606.ENSP00000332049,9606.ENSP00000342026,9606.ENSP00000344456,9606.ENSP00000353224,9606.ENSP00000355124,9606.ENSP00000361850,9606.ENSP00000368646,…	TIMP1,PLAT,CD38,GAPDH,CAT,KRT1,MMP7,CBR1,HSPA4,CD14,KLK3,KRT7,CD86,PRDX6,CTNNB1,TFRC,KRT19,PLAU,PRDX4,KRT18,PRKCA,KRT8
GO:0030141	Secretory granule	13	845	0.69	0.00068	9606.ENSP00000218388,9606.ENSP00000220809,9606.ENSP00000226279,9606.ENSP00000241052,9606.ENSP00000252244,9606.ENSP00000262768,9606.ENSP00000304236,9606.ENSP00000314151,9606.ENSP00000342026,9606.ENSP00000346437,9606.ENSP00000361850,9606.ENSP00000368646,9606.ENSP00000399421	TIMP1,PLAT,CD38,CAT,KRT1,TIMP2,CD14,KLK3,PRDX6,ATG7,PLAU,PRDX4,CD36
GO:0005737	Cytoplasm	53	11428	0.17	0.0012	9606.ENSP00000172229,9606.ENSP00000212015,9606.ENSP00000216117,9606.ENSP00000218388,9606.ENSP00000219070,9606.ENSP00000220809,9606.ENSP00000226279,9606.ENSP00000229239,9606.ENSP00000238721,9606.ENSP00000241052,9606.ENSP00000252244,9606.ENSP00000258149,9606.ENSP00000261254,9606.ENSP00000262768,9606.ENSP00000263734,9606.ENSP00000282397,9606.ENSP00000290349,9606.ENSP00000302961,9606.ENSP00000304236,…	NGFR,SIRT1,HMOX1,TIMP1,MMP2,PLAT,CD38,GAPDH,TP53I3,CAT,KRT1,MDM2,CCND2,TIMP2,EPAS1,FLT1,CBR1,HSPA4,CD14,MMP14,KRT17,KLK3,NQO1,NOS2,KRT7,CYP3A4,PRDX6,CTNNB1,ATG7,CASP8,TFRC,GYPA,KRT19,EGLN1,ATG5,PLAU,AR,ID1,NPPB,TP73,PRDX4,CYP1A1,SMN2,KRT18,NFE2L2,CHEK1,STRAP,CD36,GPX1,PRKCA,RXRA,VDR,KRT8
GO:0045111	Intermediate filament cytoskeleton	7	237	0.97	0.0028	9606.ENSP00000252244,9606.ENSP00000308208,9606.ENSP00000308452,9606.ENSP00000329243,9606.ENSP00000355124,9606.ENSP00000373487,9606.ENSP00000449404	KRT1,MMP14,KRT17,KRT7,KRT19,KRT18,KRT8
GO:0042025	Host cell nucleus	6	190	1	0.0067	9606.ENSP00000261254,9606.ENSP00000363822,9606.ENSP00000380252,9606.ENSP00000385523,9606.ENSP00000419692,9606.ENSP00000447173	CCND2,AR,NFE2L2,PPARA,RXRA,VDR
GO:0043227	Membrane-bounded organelle	54	12427	0.14	0.0067	9606.ENSP00000172229,9606.ENSP00000212015,9606.ENSP00000216117,9606.ENSP00000218388,9606.ENSP00000219070,9606.ENSP00000220809,9606.ENSP00000226279,9606.ENSP00000229239,9606.ENSP00000241052,9606.ENSP00000252244,9606.ENSP00000258149,9606.ENSP00000260227,9606.ENSP00000261254,9606.ENSP00000262768,9606.ENSP00000263734,9606.ENSP00000282397,9606.ENSP00000290349,9606.ENSP00000302961,9606.ENSP00000304236,…	NGFR,SIRT1,HMOX1,TIMP1,MMP2,PLAT,CD38,GAPDH,CAT,KRT1,MDM2,MMP7,CCND2,TIMP2,EPAS1,FLT1,CBR1,HSPA4,CD14,MMP14,KLK3,NOS2,KRT7,CD86,CYP3A4,PRDX6,CTNNB1,ATG7,CASP8,TFRC,GYPA,KRT19,EGLN1,ATG5,PLAU,AR,ID1,NPPB,TP73,PRDX4,CYP1A1,SMN2,KRT18,NFE2L2,PPARA,CHEK1,STRAP,CD36,GPX1,PRKCA,RXRA,VDR,KRT8,CYP3A7
GO:0005882	Intermediate filament	6	199	0.98	0.007	9606.ENSP00000252244,9606.ENSP00000308452,9606.ENSP00000329243,9606.ENSP00000355124,9606.ENSP00000373487,9606.ENSP00000449404	KRT1,KRT17,KRT7,KRT19,KRT18,KRT8
GO:0009986	Cell surface	11	824	0.62	0.0073	9606.ENSP00000172229,9606.ENSP00000220809,9606.ENSP00000226279,9606.ENSP00000260227,9606.ENSP00000262768,9606.ENSP00000304236,9606.ENSP00000332049,9606.ENSP00000353224,9606.ENSP00000361850,9606.ENSP00000368450,9606.ENSP00000399421	NGFR,PLAT,CD38,MMP7,TIMP2,CD14,CD86,TFRC,PLAU,CD83,CD36
GO:1904813	ficolin-1-rich granule lumen	5	125	1.1	0.0073	9606.ENSP00000241052,9606.ENSP00000252244,9606.ENSP00000262768,9606.ENSP00000346437,9606.ENSP00000368646	CAT,KRT1,TIMP2,ATG7,PRDX4
GO:0031410	Cytoplasmic vesicle	19	2386	0.4	0.0108	9606.ENSP00000172229,9606.ENSP00000218388,9606.ENSP00000220809,9606.ENSP00000226279,9606.ENSP00000241052,9606.ENSP00000252244,9606.ENSP00000258149,9606.ENSP00000262768,9606.ENSP00000282397,9606.ENSP00000304236,9606.ENSP00000308208,9606.ENSP00000314151,9606.ENSP00000342026,9606.ENSP00000346437,9606.ENSP00000353224,9606.ENSP00000358072,9606.ENSP00000361850,9606.ENSP00000368646,9606.ENSP00000399421	NGFR,TIMP1,PLAT,CD38,CAT,KRT1,MDM2,TIMP2,FLT1,CD14,MMP14,KLK3,PRDX6,ATG7,TFRC,ATG5,PLAU,PRDX4,CD36
GO:0012505	Endomembrane system	28	4542	0.29	0.0118	9606.ENSP00000172229,9606.ENSP00000212015,9606.ENSP00000216117,9606.ENSP00000218388,9606.ENSP00000220809,9606.ENSP00000226279,9606.ENSP00000229239,9606.ENSP00000241052,9606.ENSP00000252244,9606.ENSP00000261254,9606.ENSP00000262768,9606.ENSP00000282397,9606.ENSP00000304236,9606.ENSP00000308208,9606.ENSP00000314151,9606.ENSP00000337915,9606.ENSP00000342026,9606.ENSP00000346437,9606.ENSP00000353224,…	NGFR,SIRT1,HMOX1,TIMP1,PLAT,CD38,GAPDH,CAT,KRT1,CCND2,TIMP2,FLT1,CD14,MMP14,KLK3,CYP3A4,PRDX6,ATG7,TFRC,PLAU,ID1,TP73,PRDX4,CYP1A1,NFE2L2,CD36,PRKCA,CYP3A7
GO:0043232	Intracellular non-membrane-bounded organelle	29	4880	0.27	0.0154	9606.ENSP00000212015,9606.ENSP00000216117,9606.ENSP00000219070,9606.ENSP00000229239,9606.ENSP00000252244,9606.ENSP00000258149,9606.ENSP00000261254,9606.ENSP00000263734,9606.ENSP00000282397,9606.ENSP00000308208,9606.ENSP00000308452,9606.ENSP00000327251,9606.ENSP00000329243,9606.ENSP00000344456,9606.ENSP00000346437,9606.ENSP00000351273,9606.ENSP00000355124,9606.ENSP00000358072,9606.ENSP00000363822,…	SIRT1,HMOX1,MMP2,GAPDH,KRT1,MDM2,CCND2,EPAS1,FLT1,MMP14,KRT17,NOS2,KRT7,CTNNB1,ATG7,CASP8,KRT19,ATG5,AR,ID1,TP73,SMN2,KRT18,NFE2L2,PPARA,CHEK1,RXRA,VDR,KRT8
GO:0045095	Keratin filament	4	92	1.14	0.0198	9606.ENSP00000252244,9606.ENSP00000329243,9606.ENSP00000373487,9606.ENSP00000449404	KRT1,KRT7,KRT18,KRT8
GO:0043226	Organelle	55	13515	0.11	0.0212	9606.ENSP00000172229,9606.ENSP00000212015,9606.ENSP00000216117,9606.ENSP00000218388,9606.ENSP00000219070,9606.ENSP00000220809,9606.ENSP00000226279,9606.ENSP00000229239,9606.ENSP00000241052,9606.ENSP00000252244,9606.ENSP00000258149,9606.ENSP00000260227,9606.ENSP00000261254,9606.ENSP00000262768,9606.ENSP00000263734,9606.ENSP00000282397,9606.ENSP00000290349,9606.ENSP00000302961,9606.ENSP00000304236,…	NGFR,SIRT1,HMOX1,TIMP1,MMP2,PLAT,CD38,GAPDH,CAT,KRT1,MDM2,MMP7,CCND2,TIMP2,EPAS1,FLT1,CBR1,HSPA4,CD14,MMP14,KRT17,KLK3,NOS2,KRT7,CD86,CYP3A4,PRDX6,CTNNB1,ATG7,CASP8,TFRC,GYPA,KRT19,EGLN1,ATG5,PLAU,AR,ID1,NPPB,TP73,PRDX4,CYP1A1,SMN2,KRT18,NFE2L2,PPARA,CHEK1,STRAP,CD36,GPX1,PRKCA,RXRA,VDR,KRT8,CYP3A7
GO:0005856	Cytoskeleton	17	2221	0.38	0.0323	9606.ENSP00000229239,9606.ENSP00000252244,9606.ENSP00000282397,9606.ENSP00000308208,9606.ENSP00000308452,9606.ENSP00000327251,9606.ENSP00000329243,9606.ENSP00000344456,9606.ENSP00000346437,9606.ENSP00000351273,9606.ENSP00000355124,9606.ENSP00000358072,9606.ENSP00000365280,9606.ENSP00000373487,9606.ENSP00000380252,9606.ENSP00000388648,9606.ENSP00000449404	GAPDH,KRT1,FLT1,MMP14,KRT17,NOS2,KRT7,CTNNB1,ATG7,CASP8,KRT19,ATG5,ID1,KRT18,NFE2L2,CHEK1,KRT8
GO:0030017	Sarcomere	5	207	0.88	0.041	9606.ENSP00000219070,9606.ENSP00000344456,9606.ENSP00000355124,9606.ENSP00000370119,9606.ENSP00000449404	MMP2,CTNNB1,KRT19,SMN2,KRT8
GO:0034774	Secretory granule lumen	6	324	0.77	0.0434	9606.ENSP00000218388,9606.ENSP00000241052,9606.ENSP00000262768,9606.ENSP00000342026,9606.ENSP00000346437,9606.ENSP00000368646	TIMP1,CAT,TIMP2,PRDX6,ATG7,PRDX4
GO:0032797	SMN complex	2	10	1.8	0.0446	9606.ENSP00000370119,9606.ENSP00000392270	SMN2,STRAP
GO:0070013	Intracellular organelle lumen	31	5857	0.22	0.0479	9606.ENSP00000172229,9606.ENSP00000212015,9606.ENSP00000216117,9606.ENSP00000218388,9606.ENSP00000241052,9606.ENSP00000252244,9606.ENSP00000258149,9606.ENSP00000261254,9606.ENSP00000262768,9606.ENSP00000263734,9606.ENSP00000308208,9606.ENSP00000327251,9606.ENSP00000342026,9606.ENSP00000344456,9606.ENSP00000346437,9606.ENSP00000351273,9606.ENSP00000354003,9606.ENSP00000363822,9606.ENSP00000365280,…	NGFR,SIRT1,HMOX1,TIMP1,CAT,KRT1,MDM2,CCND2,TIMP2,EPAS1,MMP14,NOS2,PRDX6,CTNNB1,ATG7,CASP8,GYPA,AR,ID1,TP73,PRDX4,SMN2,KRT18,NFE2L2,PPARA,CHEK1,GPX1,PRKCA,RXRA,VDR,KRT8

## Sheet: Molecular Function
GO ID	term description	observed gene count	background gene count	strength	false discovery rate	matching proteins in your network (IDs)	Proteins
GO:0005515	Protein binding	46	7026	0.32	5.26e-06	9606.ENSP00000172229,9606.ENSP00000212015,9606.ENSP00000216117,9606.ENSP00000218388,9606.ENSP00000220809,9606.ENSP00000225831,9606.ENSP00000226279,9606.ENSP00000229135,9606.ENSP00000229239,9606.ENSP00000238721,9606.ENSP00000241052,9606.ENSP00000252244,9606.ENSP00000258149,9606.ENSP00000261254,9606.ENSP00000262768,9606.ENSP00000263734,9606.ENSP00000282397,9606.ENSP00000308208,9606.ENSP00000319788,…	NGFR,SIRT1,HMOX1,TIMP1,PLAT,CCL2,CD38,IFNG,GAPDH,TP53I3,CAT,KRT1,MDM2,CCND2,TIMP2,EPAS1,FLT1,MMP14,NQO1,TAC1,NOS2,CYP3A4,PRDX6,CTNNB1,ATG7,CASP8,TFRC,GYPA,EGLN1,AR,ID1,NPPB,TP73,CYP1A1,SMN2,KRT18,NFE2L2,PPARA,CHEK1,STRAP,CD36,GPX1,PRKCA,RXRA,VDR,KRT8
GO:0016491	Oxidoreductase activity	14	726	0.78	0.00015	9606.ENSP00000216117,9606.ENSP00000229239,9606.ENSP00000238721,9606.ENSP00000241052,9606.ENSP00000290349,9606.ENSP00000319788,9606.ENSP00000327251,9606.ENSP00000337915,9606.ENSP00000342026,9606.ENSP00000355601,9606.ENSP00000368646,9606.ENSP00000369050,9606.ENSP00000407375,9606.ENSP00000480571	HMOX1,GAPDH,TP53I3,CAT,CBR1,NQO1,NOS2,CYP3A4,PRDX6,EGLN1,PRDX4,CYP1A1,GPX1,CYP3A7
GO:0046914	Transition metal ion binding	16	1076	0.67	0.00032	9606.ENSP00000218388,9606.ENSP00000219070,9606.ENSP00000258149,9606.ENSP00000260227,9606.ENSP00000262768,9606.ENSP00000299855,9606.ENSP00000308208,9606.ENSP00000337915,9606.ENSP00000355601,9606.ENSP00000363822,9606.ENSP00000369050,9606.ENSP00000385523,9606.ENSP00000408695,9606.ENSP00000419692,9606.ENSP00000447173,9606.ENSP00000480571	TIMP1,MMP2,MDM2,MMP7,TIMP2,MMP3,MMP14,CYP3A4,EGLN1,AR,CYP1A1,PPARA,PRKCA,RXRA,VDR,CYP3A7
GO:0005102	Signaling receptor binding	18	1581	0.56	0.0017	9606.ENSP00000212015,9606.ENSP00000218388,9606.ENSP00000220809,9606.ENSP00000225831,9606.ENSP00000229135,9606.ENSP00000258149,9606.ENSP00000262768,9606.ENSP00000308208,9606.ENSP00000321106,9606.ENSP00000344456,9606.ENSP00000351273,9606.ENSP00000363822,9606.ENSP00000365651,9606.ENSP00000392270,9606.ENSP00000399421,9606.ENSP00000408695,9606.ENSP00000419692,9606.ENSP00000447173	SIRT1,TIMP1,PLAT,CCL2,IFNG,MDM2,TIMP2,MMP14,TAC1,CTNNB1,CASP8,AR,NPPB,STRAP,CD36,PRKCA,RXRA,VDR
GO:0101021	Estrogen 2-hydroxylase activity	3	5	2.28	0.0017	9606.ENSP00000337915,9606.ENSP00000369050,9606.ENSP00000480571	CYP3A4,CYP1A1,CYP3A7
GO:0019899	Enzyme binding	21	2239	0.47	0.0026	9606.ENSP00000172229,9606.ENSP00000212015,9606.ENSP00000216117,9606.ENSP00000218388,9606.ENSP00000241052,9606.ENSP00000258149,9606.ENSP00000261254,9606.ENSP00000262768,9606.ENSP00000263734,9606.ENSP00000337915,9606.ENSP00000342026,9606.ENSP00000344456,9606.ENSP00000351273,9606.ENSP00000353224,9606.ENSP00000355601,9606.ENSP00000363822,9606.ENSP00000367545,9606.ENSP00000369050,9606.ENSP00000385523,…	NGFR,SIRT1,HMOX1,TIMP1,CAT,MDM2,CCND2,TIMP2,EPAS1,CYP3A4,PRDX6,CTNNB1,CASP8,TFRC,EGLN1,AR,TP73,CYP1A1,PPARA,PRKCA,RXRA
GO:0016209	Antioxidant activity	5	74	1.33	0.0036	9606.ENSP00000241052,9606.ENSP00000319788,9606.ENSP00000342026,9606.ENSP00000368646,9606.ENSP00000407375	CAT,NQO1,PRDX6,PRDX4,GPX1
GO:0020037	Heme binding	6	134	1.15	0.0036	9606.ENSP00000216117,9606.ENSP00000241052,9606.ENSP00000327251,9606.ENSP00000337915,9606.ENSP00000369050,9606.ENSP00000480571	HMOX1,CAT,NOS2,CYP3A4,CYP1A1,CYP3A7
GO:0101020	Estrogen 16-alpha-hydroxylase activity	3	8	2.07	0.0036	9606.ENSP00000337915,9606.ENSP00000369050,9606.ENSP00000480571	CYP3A4,CYP1A1,CYP3A7
GO:0008134	Transcription factor binding	11	672	0.71	0.0041	9606.ENSP00000212015,9606.ENSP00000263734,9606.ENSP00000344456,9606.ENSP00000346437,9606.ENSP00000363822,9606.ENSP00000365280,9606.ENSP00000367545,9606.ENSP00000380252,9606.ENSP00000385523,9606.ENSP00000419692,9606.ENSP00000447173	SIRT1,EPAS1,CTNNB1,ATG7,AR,ID1,TP73,NFE2L2,PPARA,RXRA,VDR
GO:0008270	Zinc ion binding	12	811	0.67	0.0041	9606.ENSP00000218388,9606.ENSP00000219070,9606.ENSP00000258149,9606.ENSP00000260227,9606.ENSP00000262768,9606.ENSP00000299855,9606.ENSP00000308208,9606.ENSP00000363822,9606.ENSP00000385523,9606.ENSP00000408695,9606.ENSP00000419692,9606.ENSP00000447173	TIMP1,MMP2,MDM2,MMP7,TIMP2,MMP3,MMP14,AR,PPARA,PRKCA,RXRA,VDR
GO:0004252	Serine-type endopeptidase activity	6	154	1.09	0.0045	9606.ENSP00000219070,9606.ENSP00000220809,9606.ENSP00000260227,9606.ENSP00000299855,9606.ENSP00000314151,9606.ENSP00000361850	MMP2,PLAT,MMP7,MMP3,KLK3,PLAU
GO:0004601	Peroxidase activity	4	41	1.49	0.0046	9606.ENSP00000241052,9606.ENSP00000342026,9606.ENSP00000368646,9606.ENSP00000407375	CAT,PRDX6,PRDX4,GPX1
GO:0016705	Oxidoreductase activity, acting on paired donors, with incorporation or reduction of molecular oxygen	6	159	1.08	0.0047	9606.ENSP00000216117,9606.ENSP00000327251,9606.ENSP00000337915,9606.ENSP00000355601,9606.ENSP00000369050,9606.ENSP00000480571	HMOX1,NOS2,CYP3A4,EGLN1,CYP1A1,CYP3A7
GO:0019904	Protein domain specific binding	11	716	0.69	0.0049	9606.ENSP00000212015,9606.ENSP00000229239,9606.ENSP00000258149,9606.ENSP00000344456,9606.ENSP00000351273,9606.ENSP00000363822,9606.ENSP00000380252,9606.ENSP00000385523,9606.ENSP00000388648,9606.ENSP00000407375,9606.ENSP00000419692	SIRT1,GAPDH,MDM2,CTNNB1,CASP8,AR,NFE2L2,PPARA,CHEK1,GPX1,RXRA
GO:0042802	Identical protein binding	18	1896	0.48	0.005	9606.ENSP00000212015,9606.ENSP00000216117,9606.ENSP00000226279,9606.ENSP00000229239,9606.ENSP00000238721,9606.ENSP00000241052,9606.ENSP00000258149,9606.ENSP00000319788,9606.ENSP00000327251,9606.ENSP00000342026,9606.ENSP00000346437,9606.ENSP00000351273,9606.ENSP00000353224,9606.ENSP00000354003,9606.ENSP00000365280,9606.ENSP00000367545,9606.ENSP00000370119,9606.ENSP00000419692	SIRT1,HMOX1,CD38,GAPDH,TP53I3,CAT,MDM2,NQO1,NOS2,PRDX6,ATG7,CASP8,TFRC,GYPA,ID1,TP73,SMN2,RXRA
GO:0004879	Nuclear receptor activity	4	48	1.42	0.006	9606.ENSP00000363822,9606.ENSP00000385523,9606.ENSP00000419692,9606.ENSP00000447173	AR,PPARA,RXRA,VDR
GO:0050661	NADP binding	4	54	1.37	0.0077	9606.ENSP00000229239,9606.ENSP00000238721,9606.ENSP00000241052,9606.ENSP00000327251	GAPDH,TP53I3,CAT,NOS2
GO:0005488	Binding	54	12516	0.13	0.0095	9606.ENSP00000172229,9606.ENSP00000212015,9606.ENSP00000216117,9606.ENSP00000218388,9606.ENSP00000219070,9606.ENSP00000220809,9606.ENSP00000225831,9606.ENSP00000226279,9606.ENSP00000229135,9606.ENSP00000229239,9606.ENSP00000238721,9606.ENSP00000241052,9606.ENSP00000252244,9606.ENSP00000258149,9606.ENSP00000260227,9606.ENSP00000261254,9606.ENSP00000262768,9606.ENSP00000263734,9606.ENSP00000282397,…	NGFR,SIRT1,HMOX1,TIMP1,MMP2,PLAT,CCL2,CD38,IFNG,GAPDH,TP53I3,CAT,KRT1,MDM2,MMP7,CCND2,TIMP2,EPAS1,FLT1,MMP3,HSPA4,CD14,MMP14,NQO1,TAC1,NOS2,CD86,CYP3A4,PRDX6,CTNNB1,ATG7,CASP8,TFRC,GYPA,KRT19,EGLN1,AR,ID1,NPPB,TP73,CYP1A1,SMN2,KRT18,NFE2L2,PPARA,CHEK1,STRAP,CD36,GPX1,PRKCA,RXRA,VDR,KRT8,CYP3A7
GO:0097110	Scaffold protein binding	4	58	1.34	0.0095	9606.ENSP00000258149,9606.ENSP00000351273,9606.ENSP00000373487,9606.ENSP00000449404	MDM2,CASP8,KRT18,KRT8
GO:0004175	Endopeptidase activity	8	419	0.78	0.0114	9606.ENSP00000219070,9606.ENSP00000220809,9606.ENSP00000260227,9606.ENSP00000299855,9606.ENSP00000308208,9606.ENSP00000314151,9606.ENSP00000351273,9606.ENSP00000361850	MMP2,PLAT,MMP7,MMP3,MMP14,KLK3,CASP8,PLAU
GO:0070330	Aromatase activity	3	24	1.6	0.0161	9606.ENSP00000337915,9606.ENSP00000369050,9606.ENSP00000480571	CYP3A4,CYP1A1,CYP3A7
GO:0070576	Vitamin d 24-hydroxylase activity	2	3	2.32	0.0182	9606.ENSP00000337915,9606.ENSP00000369050	CYP3A4,CYP1A1
GO:0050649	Testosterone 6-beta-hydroxylase activity	2	4	2.2	0.0263	9606.ENSP00000337915,9606.ENSP00000480571	CYP3A4,CYP3A7
GO:0097718	Disordered domain specific binding	3	34	1.44	0.0364	9606.ENSP00000229239,9606.ENSP00000258149,9606.ENSP00000344456	GAPDH,MDM2,CTNNB1
GO:0019825	Oxygen binding	3	36	1.42	0.0413	9606.ENSP00000337915,9606.ENSP00000369050,9606.ENSP00000480571	CYP3A4,CYP1A1,CYP3A7
GO:0061629	RNA polymerase II-specific DNA-binding transcription factor binding	6	283	0.83	0.0458	9606.ENSP00000212015,9606.ENSP00000344456,9606.ENSP00000380252,9606.ENSP00000385523,9606.ENSP00000419692,9606.ENSP00000447173	SIRT1,CTNNB1,NFE2L2,PPARA,RXRA,VDR
GO:0004497	Monooxygenase activity	4	99	1.11	0.0471	9606.ENSP00000327251,9606.ENSP00000337915,9606.ENSP00000369050,9606.ENSP00000480571	NOS2,CYP3A4,CYP1A1,CYP3A7
GO:0004222	Metalloendopeptidase activity	4	100	1.1	0.0476	9606.ENSP00000219070,9606.ENSP00000260227,9606.ENSP00000299855,9606.ENSP00000308208	MMP2,MMP7,MMP3,MMP14
GO:0035184	Histone threonine kinase activity	2	7	1.96	0.0492	9606.ENSP00000388648,9606.ENSP00000408695	CHEK1,PRKCA
GO:0051427	Hormone receptor binding	5	188	0.92	0.0492	9606.ENSP00000212015,9606.ENSP00000344456,9606.ENSP00000365651,9606.ENSP00000419692,9606.ENSP00000447173	SIRT1,CTNNB1,NPPB,RXRA,VDR
GO:0051920	Peroxiredoxin activity	2	7	1.96	0.0492	9606.ENSP00000342026,9606.ENSP00000368646	PRDX6,PRDX4

## Sheet: Biological Process
GO ID	term description	observed gene count	background gene count	strength	false discovery rate	matching proteins in your network (IDs)	Proteins
GO:0042221	Response to chemical	48	4333	0.54	7.45e-16	9606.ENSP00000172229,9606.ENSP00000212015,9606.ENSP00000216117,9606.ENSP00000218388,9606.ENSP00000219070,9606.ENSP00000225831,9606.ENSP00000226279,9606.ENSP00000229135,9606.ENSP00000229239,9606.ENSP00000241052,9606.ENSP00000258149,9606.ENSP00000262768,9606.ENSP00000263734,9606.ENSP00000282397,9606.ENSP00000299855,9606.ENSP00000302961,9606.ENSP00000304236,9606.ENSP00000308208,9606.ENSP00000319788,…	NGFR,SIRT1,HMOX1,TIMP1,MMP2,CCL2,CD38,IFNG,GAPDH,CAT,MDM2,TIMP2,EPAS1,FLT1,MMP3,HSPA4,CD14,MMP14,NQO1,TAC1,NOS2,CD86,CYP3A4,PRDX6,CTNNB1,ATG7,CASP8,TFRC,KRT19,EGLN1,ATG5,PLAU,AR,ID1,TP73,CD83,PRDX4,CYP1A1,KRT18,NFE2L2,PPARA,CD36,GPX1,PRKCA,RXRA,VDR,KRT8,CYP3A7
GO:0070887	Cellular response to chemical stimulus	39	2919	0.62	1.01e-13	9606.ENSP00000172229,9606.ENSP00000212015,9606.ENSP00000216117,9606.ENSP00000218388,9606.ENSP00000219070,9606.ENSP00000225831,9606.ENSP00000229135,9606.ENSP00000229239,9606.ENSP00000241052,9606.ENSP00000258149,9606.ENSP00000263734,9606.ENSP00000282397,9606.ENSP00000299855,9606.ENSP00000304236,9606.ENSP00000319788,9606.ENSP00000321106,9606.ENSP00000327251,9606.ENSP00000332049,9606.ENSP00000337915,…	NGFR,SIRT1,HMOX1,TIMP1,MMP2,CCL2,IFNG,GAPDH,CAT,MDM2,EPAS1,FLT1,MMP3,CD14,NQO1,TAC1,NOS2,CD86,CYP3A4,PRDX6,CTNNB1,ATG7,CASP8,TFRC,EGLN1,ATG5,AR,ID1,PRDX4,CYP1A1,KRT18,NFE2L2,PPARA,CD36,GPX1,RXRA,VDR,KRT8,CYP3A7
GO:0010033	Response to organic substance	39	3011	0.61	1.98e-13	9606.ENSP00000172229,9606.ENSP00000212015,9606.ENSP00000216117,9606.ENSP00000218388,9606.ENSP00000219070,9606.ENSP00000225831,9606.ENSP00000226279,9606.ENSP00000229135,9606.ENSP00000229239,9606.ENSP00000241052,9606.ENSP00000258149,9606.ENSP00000262768,9606.ENSP00000282397,9606.ENSP00000299855,9606.ENSP00000302961,9606.ENSP00000304236,9606.ENSP00000308208,9606.ENSP00000319788,9606.ENSP00000321106,…	NGFR,SIRT1,HMOX1,TIMP1,MMP2,CCL2,CD38,IFNG,GAPDH,CAT,MDM2,TIMP2,FLT1,MMP3,HSPA4,CD14,MMP14,NQO1,TAC1,NOS2,CD86,CTNNB1,ATG7,CASP8,TFRC,KRT19,AR,ID1,TP73,CD83,CYP1A1,KRT18,NFE2L2,PPARA,CD36,PRKCA,RXRA,VDR,KRT8
GO:0010941	Regulation of cell death	31	1696	0.76	1.98e-13	9606.ENSP00000172229,9606.ENSP00000212015,9606.ENSP00000216117,9606.ENSP00000218388,9606.ENSP00000225831,9606.ENSP00000226279,9606.ENSP00000229135,9606.ENSP00000229239,9606.ENSP00000238721,9606.ENSP00000241052,9606.ENSP00000258149,9606.ENSP00000261254,9606.ENSP00000299855,9606.ENSP00000319788,9606.ENSP00000321106,9606.ENSP00000344456,9606.ENSP00000346437,9606.ENSP00000351273,9606.ENSP00000353224,…	NGFR,SIRT1,HMOX1,TIMP1,CCL2,CD38,IFNG,GAPDH,TP53I3,CAT,MDM2,CCND2,MMP3,NQO1,TAC1,CTNNB1,ATG7,CASP8,TFRC,EGLN1,ATG5,AR,ID1,TP73,KRT18,NFE2L2,PPARA,CD36,GPX1,PRKCA,VDR
GO:0051239	Regulation of multicellular organismal process	40	3227	0.59	1.98e-13	9606.ENSP00000172229,9606.ENSP00000212015,9606.ENSP00000216117,9606.ENSP00000218388,9606.ENSP00000220809,9606.ENSP00000226279,9606.ENSP00000229135,9606.ENSP00000229239,9606.ENSP00000252244,9606.ENSP00000258149,9606.ENSP00000262768,9606.ENSP00000263734,9606.ENSP00000282397,9606.ENSP00000304236,9606.ENSP00000308208,9606.ENSP00000308452,9606.ENSP00000314151,9606.ENSP00000321106,9606.ENSP00000327251,…	NGFR,SIRT1,HMOX1,TIMP1,PLAT,CD38,IFNG,GAPDH,KRT1,MDM2,TIMP2,EPAS1,FLT1,CD14,MMP14,KRT17,KLK3,TAC1,NOS2,CD86,CTNNB1,CASP8,TFRC,EGLN1,ATG5,PLAU,AR,ID1,NPPB,TP73,CD83,PRDX4,NFE2L2,PPARA,STRAP,CD36,GPX1,PRKCA,RXRA,VDR
GO:1901700	Response to oxygen-containing compound	29	1567	0.77	1.65e-12	9606.ENSP00000172229,9606.ENSP00000212015,9606.ENSP00000216117,9606.ENSP00000218388,9606.ENSP00000219070,9606.ENSP00000225831,9606.ENSP00000226279,9606.ENSP00000241052,9606.ENSP00000258149,9606.ENSP00000299855,9606.ENSP00000304236,9606.ENSP00000319788,9606.ENSP00000321106,9606.ENSP00000327251,9606.ENSP00000332049,9606.ENSP00000344456,9606.ENSP00000346437,9606.ENSP00000351273,9606.ENSP00000355601,…	NGFR,SIRT1,HMOX1,TIMP1,MMP2,CCL2,CD38,CAT,MDM2,MMP3,CD14,NQO1,TAC1,NOS2,CD86,CTNNB1,ATG7,CASP8,EGLN1,AR,ID1,CYP1A1,NFE2L2,PPARA,CD36,GPX1,RXRA,VDR,KRT8
GO:0009628	Response to abiotic stimulus	25	1147	0.84	8.57e-12	9606.ENSP00000172229,9606.ENSP00000212015,9606.ENSP00000216117,9606.ENSP00000219070,9606.ENSP00000220809,9606.ENSP00000226279,9606.ENSP00000241052,9606.ENSP00000258149,9606.ENSP00000260227,9606.ENSP00000263734,9606.ENSP00000304236,9606.ENSP00000308208,9606.ENSP00000319788,9606.ENSP00000321106,9606.ENSP00000327251,9606.ENSP00000346437,9606.ENSP00000351273,9606.ENSP00000355601,9606.ENSP00000361850,…	NGFR,SIRT1,HMOX1,MMP2,PLAT,CD38,CAT,MDM2,MMP7,EPAS1,CD14,MMP14,NQO1,TAC1,NOS2,ATG7,CASP8,EGLN1,PLAU,CYP1A1,NFE2L2,PPARA,CHEK1,GPX1,KRT8
GO:0006979	Response to oxidative stress	17	393	1.14	1.35e-11	9606.ENSP00000212015,9606.ENSP00000216117,9606.ENSP00000219070,9606.ENSP00000226279,9606.ENSP00000241052,9606.ENSP00000252244,9606.ENSP00000258149,9606.ENSP00000263734,9606.ENSP00000299855,9606.ENSP00000308208,9606.ENSP00000319788,9606.ENSP00000342026,9606.ENSP00000355601,9606.ENSP00000368646,9606.ENSP00000380252,9606.ENSP00000399421,9606.ENSP00000407375	SIRT1,HMOX1,MMP2,CD38,CAT,KRT1,MDM2,EPAS1,MMP3,MMP14,NQO1,PRDX6,EGLN1,PRDX4,NFE2L2,CD36,GPX1
GO:0060548	Negative regulation of cell death	23	999	0.86	3.95e-11	9606.ENSP00000172229,9606.ENSP00000212015,9606.ENSP00000216117,9606.ENSP00000218388,9606.ENSP00000225831,9606.ENSP00000226279,9606.ENSP00000241052,9606.ENSP00000258149,9606.ENSP00000261254,9606.ENSP00000319788,9606.ENSP00000321106,9606.ENSP00000344456,9606.ENSP00000346437,9606.ENSP00000351273,9606.ENSP00000353224,9606.ENSP00000358072,9606.ENSP00000363822,9606.ENSP00000365280,9606.ENSP00000373487,…	NGFR,SIRT1,HMOX1,TIMP1,CCL2,CD38,CAT,MDM2,CCND2,NQO1,TAC1,CTNNB1,ATG7,CASP8,TFRC,ATG5,AR,ID1,KRT18,NFE2L2,PPARA,GPX1,PRKCA
GO:0009605	Response to external stimulus	32	2310	0.64	4.91e-11	9606.ENSP00000172229,9606.ENSP00000212015,9606.ENSP00000216117,9606.ENSP00000225831,9606.ENSP00000229135,9606.ENSP00000229239,9606.ENSP00000241052,9606.ENSP00000252244,9606.ENSP00000258149,9606.ENSP00000260227,9606.ENSP00000282397,9606.ENSP00000304236,9606.ENSP00000308208,9606.ENSP00000314151,9606.ENSP00000319788,9606.ENSP00000321106,9606.ENSP00000327251,9606.ENSP00000332049,9606.ENSP00000346437,…	NGFR,SIRT1,HMOX1,CCL2,IFNG,GAPDH,CAT,KRT1,MDM2,MMP7,FLT1,CD14,MMP14,KLK3,NQO1,TAC1,NOS2,CD86,ATG7,CASP8,ATG5,PLAU,NPPB,CYP1A1,NFE2L2,PPARA,CHEK1,CD36,GPX1,PRKCA,VDR,KRT8
GO:0048519	Negative regulation of biological process	46	5389	0.43	5.59e-11	9606.ENSP00000172229,9606.ENSP00000212015,9606.ENSP00000216117,9606.ENSP00000218388,9606.ENSP00000220809,9606.ENSP00000225831,9606.ENSP00000226279,9606.ENSP00000229135,9606.ENSP00000229239,9606.ENSP00000241052,9606.ENSP00000252244,9606.ENSP00000258149,9606.ENSP00000261254,9606.ENSP00000262768,9606.ENSP00000282397,9606.ENSP00000299855,9606.ENSP00000304236,9606.ENSP00000308208,9606.ENSP00000314151,…	NGFR,SIRT1,HMOX1,TIMP1,PLAT,CCL2,CD38,IFNG,GAPDH,CAT,KRT1,MDM2,CCND2,TIMP2,FLT1,MMP3,CD14,MMP14,KLK3,NQO1,TAC1,NOS2,CD86,CTNNB1,ATG7,CASP8,TFRC,EGLN1,ATG5,PLAU,AR,ID1,NPPB,TP73,CD83,PRDX4,KRT18,NFE2L2,PPARA,CHEK1,STRAP,CD36,GPX1,PRKCA,RXRA,VDR
GO:0006950	Response to stress	38	3485	0.54	5.64e-11	9606.ENSP00000212015,9606.ENSP00000216117,9606.ENSP00000218388,9606.ENSP00000219070,9606.ENSP00000220809,9606.ENSP00000225831,9606.ENSP00000226279,9606.ENSP00000229135,9606.ENSP00000229239,9606.ENSP00000241052,9606.ENSP00000252244,9606.ENSP00000258149,9606.ENSP00000263734,9606.ENSP00000299855,9606.ENSP00000302961,9606.ENSP00000304236,9606.ENSP00000308208,9606.ENSP00000314151,9606.ENSP00000319788,…	SIRT1,HMOX1,TIMP1,MMP2,PLAT,CCL2,CD38,IFNG,GAPDH,CAT,KRT1,MDM2,EPAS1,MMP3,HSPA4,CD14,MMP14,KLK3,NQO1,TAC1,NOS2,PRDX6,ATG7,CASP8,EGLN1,ATG5,PLAU,TP73,CD83,PRDX4,CYP1A1,NFE2L2,PPARA,CHEK1,CD36,GPX1,PRKCA,KRT8
GO:0070482	Response to oxygen levels	16	379	1.12	8.47e-11	9606.ENSP00000212015,9606.ENSP00000216117,9606.ENSP00000219070,9606.ENSP00000220809,9606.ENSP00000226279,9606.ENSP00000241052,9606.ENSP00000258149,9606.ENSP00000263734,9606.ENSP00000308208,9606.ENSP00000327251,9606.ENSP00000346437,9606.ENSP00000355601,9606.ENSP00000361850,9606.ENSP00000369050,9606.ENSP00000380252,9606.ENSP00000385523	SIRT1,HMOX1,MMP2,PLAT,CD38,CAT,MDM2,EPAS1,MMP14,NOS2,ATG7,EGLN1,PLAU,CYP1A1,NFE2L2,PPARA
GO:0050896	Response to stimulus	54	8046	0.33	1.07e-10	9606.ENSP00000172229,9606.ENSP00000212015,9606.ENSP00000216117,9606.ENSP00000218388,9606.ENSP00000219070,9606.ENSP00000220809,9606.ENSP00000225831,9606.ENSP00000226279,9606.ENSP00000229135,9606.ENSP00000229239,9606.ENSP00000241052,9606.ENSP00000252244,9606.ENSP00000258149,9606.ENSP00000260227,9606.ENSP00000262768,9606.ENSP00000263734,9606.ENSP00000282397,9606.ENSP00000299855,9606.ENSP00000302961,…	NGFR,SIRT1,HMOX1,TIMP1,MMP2,PLAT,CCL2,CD38,IFNG,GAPDH,CAT,KRT1,MDM2,MMP7,TIMP2,EPAS1,FLT1,MMP3,HSPA4,CD14,MMP14,KLK3,NQO1,TAC1,NOS2,CD86,CYP3A4,PRDX6,CTNNB1,ATG7,CASP8,TFRC,KRT19,EGLN1,ATG5,PLAU,AR,ID1,NPPB,TP73,CD83,PRDX4,CYP1A1,KRT18,NFE2L2,PPARA,CHEK1,CD36,GPX1,PRKCA,RXRA,VDR,KRT8,CYP3A7
GO:2000026	Regulation of multicellular organismal development	30	2096	0.65	1.46e-10	9606.ENSP00000172229,9606.ENSP00000212015,9606.ENSP00000216117,9606.ENSP00000218388,9606.ENSP00000226279,9606.ENSP00000229135,9606.ENSP00000252244,9606.ENSP00000258149,9606.ENSP00000262768,9606.ENSP00000282397,9606.ENSP00000308208,9606.ENSP00000308452,9606.ENSP00000314151,9606.ENSP00000332049,9606.ENSP00000344456,9606.ENSP00000351273,9606.ENSP00000353224,9606.ENSP00000355601,9606.ENSP00000363822,…	NGFR,SIRT1,HMOX1,TIMP1,CD38,IFNG,KRT1,MDM2,TIMP2,FLT1,MMP14,KRT17,KLK3,CD86,CTNNB1,CASP8,TFRC,EGLN1,AR,ID1,NPPB,TP73,CD83,NFE2L2,PPARA,STRAP,GPX1,PRKCA,RXRA,VDR
GO:0051716	Cellular response to stimulus	49	6489	0.38	1.98e-10	9606.ENSP00000172229,9606.ENSP00000212015,9606.ENSP00000216117,9606.ENSP00000218388,9606.ENSP00000219070,9606.ENSP00000220809,9606.ENSP00000225831,9606.ENSP00000226279,9606.ENSP00000229135,9606.ENSP00000229239,9606.ENSP00000241052,9606.ENSP00000258149,9606.ENSP00000260227,9606.ENSP00000263734,9606.ENSP00000282397,9606.ENSP00000299855,9606.ENSP00000304236,9606.ENSP00000319788,9606.ENSP00000321106,…	NGFR,SIRT1,HMOX1,TIMP1,MMP2,PLAT,CCL2,CD38,IFNG,GAPDH,CAT,MDM2,MMP7,EPAS1,FLT1,MMP3,CD14,NQO1,TAC1,NOS2,CD86,CYP3A4,PRDX6,CTNNB1,ATG7,CASP8,TFRC,KRT19,EGLN1,ATG5,PLAU,AR,ID1,NPPB,TP73,CD83,PRDX4,CYP1A1,KRT18,NFE2L2,PPARA,CHEK1,CD36,GPX1,PRKCA,RXRA,VDR,KRT8,CYP3A7
GO:0001666	Response to hypoxia	15	342	1.14	2.6e-10	9606.ENSP00000212015,9606.ENSP00000216117,9606.ENSP00000219070,9606.ENSP00000220809,9606.ENSP00000226279,9606.ENSP00000241052,9606.ENSP00000258149,9606.ENSP00000263734,9606.ENSP00000308208,9606.ENSP00000327251,9606.ENSP00000355601,9606.ENSP00000361850,9606.ENSP00000369050,9606.ENSP00000380252,9606.ENSP00000385523	SIRT1,HMOX1,MMP2,PLAT,CD38,CAT,MDM2,EPAS1,MMP14,NOS2,EGLN1,PLAU,CYP1A1,NFE2L2,PPARA
GO:0042981	Regulation of apoptotic process	26	1550	0.72	3.25e-10	9606.ENSP00000172229,9606.ENSP00000212015,9606.ENSP00000216117,9606.ENSP00000218388,9606.ENSP00000225831,9606.ENSP00000226279,9606.ENSP00000229135,9606.ENSP00000229239,9606.ENSP00000238721,9606.ENSP00000241052,9606.ENSP00000258149,9606.ENSP00000261254,9606.ENSP00000319788,9606.ENSP00000344456,9606.ENSP00000346437,9606.ENSP00000351273,9606.ENSP00000353224,9606.ENSP00000358072,9606.ENSP00000363822,…	NGFR,SIRT1,HMOX1,TIMP1,CCL2,CD38,IFNG,GAPDH,TP53I3,CAT,MDM2,CCND2,NQO1,CTNNB1,ATG7,CASP8,TFRC,ATG5,AR,ID1,TP73,KRT18,NFE2L2,GPX1,PRKCA,VDR
GO:0062197	Cellular response to chemical stress	14	293	1.18	4.82e-10	9606.ENSP00000212015,9606.ENSP00000216117,9606.ENSP00000219070,9606.ENSP00000241052,9606.ENSP00000258149,9606.ENSP00000263734,9606.ENSP00000299855,9606.ENSP00000319788,9606.ENSP00000342026,9606.ENSP00000346437,9606.ENSP00000358072,9606.ENSP00000380252,9606.ENSP00000399421,9606.ENSP00000407375	SIRT1,HMOX1,MMP2,CAT,MDM2,EPAS1,MMP3,NQO1,PRDX6,ATG7,ATG5,NFE2L2,CD36,GPX1
GO:0044419	Interspecies interaction between organisms	28	1899	0.67	4.96e-10	9606.ENSP00000212015,9606.ENSP00000225831,9606.ENSP00000229135,9606.ENSP00000229239,9606.ENSP00000252244,9606.ENSP00000258149,9606.ENSP00000304236,9606.ENSP00000314151,9606.ENSP00000321106,9606.ENSP00000327251,9606.ENSP00000329243,9606.ENSP00000332049,9606.ENSP00000344456,9606.ENSP00000346437,9606.ENSP00000351273,9606.ENSP00000353224,9606.ENSP00000354003,9606.ENSP00000355124,9606.ENSP00000358072,…	SIRT1,CCL2,IFNG,GAPDH,KRT1,MDM2,CD14,KLK3,TAC1,NOS2,KRT7,CD86,CTNNB1,ATG7,CASP8,TFRC,GYPA,KRT19,ATG5,NPPB,TP73,CYP1A1,KRT18,NFE2L2,CD36,GPX1,RXRA,KRT8
GO:0042127	Regulation of cell population proliferation	26	1642	0.7	9.27e-10	9606.ENSP00000172229,9606.ENSP00000212015,9606.ENSP00000216117,9606.ENSP00000218388,9606.ENSP00000219070,9606.ENSP00000225831,9606.ENSP00000226279,9606.ENSP00000229135,9606.ENSP00000258149,9606.ENSP00000261254,9606.ENSP00000262768,9606.ENSP00000282397,9606.ENSP00000321106,9606.ENSP00000327251,9606.ENSP00000332049,9606.ENSP00000344456,9606.ENSP00000353224,9606.ENSP00000361850,9606.ENSP00000363822,…	NGFR,SIRT1,HMOX1,TIMP1,MMP2,CCL2,CD38,IFNG,MDM2,CCND2,TIMP2,FLT1,TAC1,NOS2,CD86,CTNNB1,TFRC,PLAU,AR,ID1,TP73,PRDX4,STRAP,GPX1,PRKCA,VDR
GO:0050793	Regulation of developmental process	32	2648	0.58	9.27e-10	9606.ENSP00000172229,9606.ENSP00000212015,9606.ENSP00000216117,9606.ENSP00000218388,9606.ENSP00000225831,9606.ENSP00000226279,9606.ENSP00000229135,9606.ENSP00000252244,9606.ENSP00000258149,9606.ENSP00000262768,9606.ENSP00000282397,9606.ENSP00000308208,9606.ENSP00000308452,9606.ENSP00000314151,9606.ENSP00000332049,9606.ENSP00000344456,9606.ENSP00000351273,9606.ENSP00000353224,9606.ENSP00000355601,…	NGFR,SIRT1,HMOX1,TIMP1,CCL2,CD38,IFNG,KRT1,MDM2,TIMP2,FLT1,MMP14,KRT17,KLK3,CD86,CTNNB1,CASP8,TFRC,EGLN1,AR,ID1,NPPB,TP73,CD83,NFE2L2,PPARA,STRAP,CD36,GPX1,PRKCA,RXRA,VDR
GO:0043066	Negative regulation of apoptotic process	20	893	0.85	1.85e-09	9606.ENSP00000172229,9606.ENSP00000212015,9606.ENSP00000216117,9606.ENSP00000218388,9606.ENSP00000225831,9606.ENSP00000226279,9606.ENSP00000241052,9606.ENSP00000258149,9606.ENSP00000261254,9606.ENSP00000319788,9606.ENSP00000344456,9606.ENSP00000351273,9606.ENSP00000353224,9606.ENSP00000358072,9606.ENSP00000363822,9606.ENSP00000365280,9606.ENSP00000373487,9606.ENSP00000380252,9606.ENSP00000407375,…	NGFR,SIRT1,HMOX1,TIMP1,CCL2,CD38,CAT,MDM2,CCND2,NQO1,CTNNB1,CASP8,TFRC,ATG5,AR,ID1,KRT18,NFE2L2,GPX1,PRKCA
GO:0071310	Cellular response to organic substance	30	2369	0.6	2e-09	9606.ENSP00000172229,9606.ENSP00000212015,9606.ENSP00000216117,9606.ENSP00000218388,9606.ENSP00000219070,9606.ENSP00000225831,9606.ENSP00000229135,9606.ENSP00000229239,9606.ENSP00000241052,9606.ENSP00000258149,9606.ENSP00000282397,9606.ENSP00000299855,9606.ENSP00000304236,9606.ENSP00000321106,9606.ENSP00000327251,9606.ENSP00000332049,9606.ENSP00000344456,9606.ENSP00000346437,9606.ENSP00000351273,…	NGFR,SIRT1,HMOX1,TIMP1,MMP2,CCL2,IFNG,GAPDH,CAT,MDM2,FLT1,MMP3,CD14,TAC1,NOS2,CD86,CTNNB1,ATG7,CASP8,TFRC,AR,ID1,CYP1A1,KRT18,NFE2L2,PPARA,CD36,RXRA,VDR,KRT8
GO:0048518	Positive regulation of biological process	46	6112	0.38	3.13e-09	9606.ENSP00000172229,9606.ENSP00000212015,9606.ENSP00000216117,9606.ENSP00000218388,9606.ENSP00000219070,9606.ENSP00000225831,9606.ENSP00000226279,9606.ENSP00000229135,9606.ENSP00000229239,9606.ENSP00000241052,9606.ENSP00000252244,9606.ENSP00000258149,9606.ENSP00000261254,9606.ENSP00000262768,9606.ENSP00000263734,9606.ENSP00000282397,9606.ENSP00000299855,9606.ENSP00000304236,9606.ENSP00000308208,…	NGFR,SIRT1,HMOX1,TIMP1,MMP2,CCL2,CD38,IFNG,GAPDH,CAT,KRT1,MDM2,CCND2,TIMP2,EPAS1,FLT1,MMP3,CD14,MMP14,KRT17,NQO1,TAC1,NOS2,CD86,PRDX6,CTNNB1,ATG7,CASP8,TFRC,EGLN1,ATG5,PLAU,AR,ID1,NPPB,TP73,CD83,CYP1A1,NFE2L2,PPARA,CHEK1,CD36,GPX1,PRKCA,RXRA,VDR
GO:0048522	Positive regulation of cellular process	44	5579	0.4	3.63e-09	9606.ENSP00000172229,9606.ENSP00000212015,9606.ENSP00000216117,9606.ENSP00000218388,9606.ENSP00000219070,9606.ENSP00000225831,9606.ENSP00000226279,9606.ENSP00000229135,9606.ENSP00000229239,9606.ENSP00000241052,9606.ENSP00000258149,9606.ENSP00000261254,9606.ENSP00000262768,9606.ENSP00000263734,9606.ENSP00000282397,9606.ENSP00000299855,9606.ENSP00000304236,9606.ENSP00000308208,9606.ENSP00000308452,…	NGFR,SIRT1,HMOX1,TIMP1,MMP2,CCL2,CD38,IFNG,GAPDH,CAT,MDM2,CCND2,TIMP2,EPAS1,FLT1,MMP3,CD14,MMP14,KRT17,NQO1,TAC1,NOS2,CD86,PRDX6,CTNNB1,ATG7,CASP8,TFRC,EGLN1,ATG5,PLAU,AR,ID1,TP73,CD83,CYP1A1,NFE2L2,PPARA,CHEK1,CD36,GPX1,PRKCA,RXRA,VDR
GO:0051240	Positive regulation of multicellular organismal process	26	1770	0.67	3.92e-09	9606.ENSP00000172229,9606.ENSP00000212015,9606.ENSP00000216117,9606.ENSP00000226279,9606.ENSP00000229135,9606.ENSP00000229239,9606.ENSP00000262768,9606.ENSP00000263734,9606.ENSP00000282397,9606.ENSP00000304236,9606.ENSP00000308208,9606.ENSP00000308452,9606.ENSP00000321106,9606.ENSP00000332049,9606.ENSP00000344456,9606.ENSP00000351273,9606.ENSP00000353224,9606.ENSP00000358072,9606.ENSP00000363822,…	NGFR,SIRT1,HMOX1,CD38,IFNG,GAPDH,TIMP2,EPAS1,FLT1,CD14,MMP14,KRT17,TAC1,CD86,CTNNB1,CASP8,TFRC,ATG5,AR,NPPB,TP73,CD83,NFE2L2,CD36,PRKCA,VDR
GO:0044403	Symbiotic process	19	865	0.84	8.36e-09	9606.ENSP00000212015,9606.ENSP00000225831,9606.ENSP00000229239,9606.ENSP00000258149,9606.ENSP00000329243,9606.ENSP00000332049,9606.ENSP00000344456,9606.ENSP00000346437,9606.ENSP00000351273,9606.ENSP00000353224,9606.ENSP00000354003,9606.ENSP00000355124,9606.ENSP00000358072,9606.ENSP00000367545,9606.ENSP00000373487,9606.ENSP00000380252,9606.ENSP00000407375,9606.ENSP00000419692,9606.ENSP00000449404	SIRT1,CCL2,GAPDH,MDM2,KRT7,CD86,CTNNB1,ATG7,CASP8,TFRC,GYPA,KRT19,ATG5,TP73,KRT18,NFE2L2,GPX1,RXRA,KRT8
GO:0034599	Cellular response to oxidative stress	12	244	1.19	1.24e-08	9606.ENSP00000212015,9606.ENSP00000216117,9606.ENSP00000219070,9606.ENSP00000241052,9606.ENSP00000258149,9606.ENSP00000263734,9606.ENSP00000299855,9606.ENSP00000319788,9606.ENSP00000342026,9606.ENSP00000380252,9606.ENSP00000399421,9606.ENSP00000407375	SIRT1,HMOX1,MMP2,CAT,MDM2,EPAS1,MMP3,NQO1,PRDX6,NFE2L2,CD36,GPX1
GO:0065008	Regulation of biological quality	37	4042	0.46	1.45e-08	9606.ENSP00000172229,9606.ENSP00000212015,9606.ENSP00000216117,9606.ENSP00000220809,9606.ENSP00000225831,9606.ENSP00000226279,9606.ENSP00000229135,9606.ENSP00000229239,9606.ENSP00000252244,9606.ENSP00000258149,9606.ENSP00000263734,9606.ENSP00000314151,9606.ENSP00000319788,9606.ENSP00000321106,9606.ENSP00000327251,9606.ENSP00000337915,9606.ENSP00000342026,9606.ENSP00000344456,9606.ENSP00000351273,…	NGFR,SIRT1,HMOX1,PLAT,CCL2,CD38,IFNG,GAPDH,KRT1,MDM2,EPAS1,KLK3,NQO1,TAC1,NOS2,CYP3A4,PRDX6,CTNNB1,CASP8,TFRC,EGLN1,ATG5,PLAU,AR,ID1,NPPB,TP73,PRDX4,CYP1A1,NFE2L2,PPARA,STRAP,CD36,GPX1,PRKCA,VDR,CYP3A7
GO:0009719	Response to endogenous stimulus	23	1447	0.7	1.95e-08	9606.ENSP00000172229,9606.ENSP00000212015,9606.ENSP00000216117,9606.ENSP00000218388,9606.ENSP00000219070,9606.ENSP00000225831,9606.ENSP00000226279,9606.ENSP00000241052,9606.ENSP00000258149,9606.ENSP00000262768,9606.ENSP00000308208,9606.ENSP00000321106,9606.ENSP00000327251,9606.ENSP00000344456,9606.ENSP00000346437,9606.ENSP00000355124,9606.ENSP00000363822,9606.ENSP00000365280,9606.ENSP00000380252,…	NGFR,SIRT1,HMOX1,TIMP1,MMP2,CCL2,CD38,CAT,MDM2,TIMP2,MMP14,TAC1,NOS2,CTNNB1,ATG7,KRT19,AR,ID1,NFE2L2,PPARA,CD36,RXRA,VDR
GO:0051246	Regulation of protein metabolic process	31	2828	0.54	2.22e-08	9606.ENSP00000172229,9606.ENSP00000212015,9606.ENSP00000218388,9606.ENSP00000220809,9606.ENSP00000225831,9606.ENSP00000229135,9606.ENSP00000229239,9606.ENSP00000258149,9606.ENSP00000261254,9606.ENSP00000262768,9606.ENSP00000282397,9606.ENSP00000308208,9606.ENSP00000308452,9606.ENSP00000327251,9606.ENSP00000332049,9606.ENSP00000344456,9606.ENSP00000346437,9606.ENSP00000351273,9606.ENSP00000353224,…	NGFR,SIRT1,TIMP1,PLAT,CCL2,IFNG,GAPDH,MDM2,CCND2,TIMP2,FLT1,MMP14,KRT17,NOS2,CD86,CTNNB1,ATG7,CASP8,TFRC,EGLN1,ATG5,AR,ID1,TP73,NFE2L2,CHEK1,STRAP,CD36,GPX1,PRKCA,RXRA
GO:0048523	Negative regulation of cellular process	40	4874	0.41	2.89e-08	9606.ENSP00000172229,9606.ENSP00000212015,9606.ENSP00000216117,9606.ENSP00000218388,9606.ENSP00000220809,9606.ENSP00000225831,9606.ENSP00000226279,9606.ENSP00000229135,9606.ENSP00000229239,9606.ENSP00000241052,9606.ENSP00000258149,9606.ENSP00000261254,9606.ENSP00000262768,9606.ENSP00000282397,9606.ENSP00000299855,9606.ENSP00000304236,9606.ENSP00000308208,9606.ENSP00000319788,9606.ENSP00000321106,…	NGFR,SIRT1,HMOX1,TIMP1,PLAT,CCL2,CD38,IFNG,GAPDH,CAT,MDM2,CCND2,TIMP2,FLT1,MMP3,CD14,MMP14,NQO1,TAC1,CD86,CTNNB1,ATG7,CASP8,TFRC,ATG5,AR,ID1,NPPB,TP73,PRDX4,KRT18,NFE2L2,PPARA,CHEK1,STRAP,CD36,GPX1,PRKCA,RXRA,VDR
GO:0034097	Response to cytokine	20	1101	0.76	5.05e-08	9606.ENSP00000212015,9606.ENSP00000216117,9606.ENSP00000218388,9606.ENSP00000219070,9606.ENSP00000225831,9606.ENSP00000226279,9606.ENSP00000229135,9606.ENSP00000229239,9606.ENSP00000262768,9606.ENSP00000299855,9606.ENSP00000304236,9606.ENSP00000327251,9606.ENSP00000332049,9606.ENSP00000351273,9606.ENSP00000353224,9606.ENSP00000373487,9606.ENSP00000380252,9606.ENSP00000399421,9606.ENSP00000408695,…	SIRT1,HMOX1,TIMP1,MMP2,CCL2,CD38,IFNG,GAPDH,TIMP2,MMP3,CD14,NOS2,CD86,CASP8,TFRC,KRT18,NFE2L2,CD36,PRKCA,KRT8
GO:0048513	Animal organ development	32	3197	0.5	8.73e-08	9606.ENSP00000172229,9606.ENSP00000212015,9606.ENSP00000216117,9606.ENSP00000218388,9606.ENSP00000219070,9606.ENSP00000225831,9606.ENSP00000229135,9606.ENSP00000241052,9606.ENSP00000252244,9606.ENSP00000258149,9606.ENSP00000263734,9606.ENSP00000282397,9606.ENSP00000308208,9606.ENSP00000308452,9606.ENSP00000329243,9606.ENSP00000344456,9606.ENSP00000351273,9606.ENSP00000353224,9606.ENSP00000355124,…	NGFR,SIRT1,HMOX1,TIMP1,MMP2,CCL2,IFNG,CAT,KRT1,MDM2,EPAS1,FLT1,MMP14,KRT17,KRT7,CTNNB1,CASP8,TFRC,KRT19,EGLN1,ATG5,AR,ID1,TP73,PRDX4,CYP1A1,KRT18,PPARA,GPX1,RXRA,VDR,KRT8
GO:0016032	Viral process	17	776	0.84	1.03e-07	9606.ENSP00000212015,9606.ENSP00000225831,9606.ENSP00000258149,9606.ENSP00000329243,9606.ENSP00000332049,9606.ENSP00000344456,9606.ENSP00000346437,9606.ENSP00000351273,9606.ENSP00000353224,9606.ENSP00000354003,9606.ENSP00000355124,9606.ENSP00000358072,9606.ENSP00000367545,9606.ENSP00000373487,9606.ENSP00000380252,9606.ENSP00000419692,9606.ENSP00000449404	SIRT1,CCL2,MDM2,KRT7,CD86,CTNNB1,ATG7,CASP8,TFRC,GYPA,KRT19,ATG5,TP73,KRT18,NFE2L2,RXRA,KRT8
GO:0045765	Regulation of angiogenesis	12	303	1.1	1.09e-07	9606.ENSP00000172229,9606.ENSP00000212015,9606.ENSP00000216117,9606.ENSP00000252244,9606.ENSP00000282397,9606.ENSP00000314151,9606.ENSP00000344456,9606.ENSP00000355601,9606.ENSP00000365280,9606.ENSP00000365651,9606.ENSP00000380252,9606.ENSP00000408695	NGFR,SIRT1,HMOX1,KRT1,FLT1,KLK3,CTNNB1,EGLN1,ID1,NPPB,NFE2L2,PRKCA
GO:0009893	Positive regulation of metabolic process	35	3893	0.45	1.14e-07	9606.ENSP00000172229,9606.ENSP00000212015,9606.ENSP00000216117,9606.ENSP00000225831,9606.ENSP00000226279,9606.ENSP00000229135,9606.ENSP00000229239,9606.ENSP00000258149,9606.ENSP00000261254,9606.ENSP00000262768,9606.ENSP00000263734,9606.ENSP00000282397,9606.ENSP00000304236,9606.ENSP00000308208,9606.ENSP00000308452,9606.ENSP00000327251,9606.ENSP00000332049,9606.ENSP00000342026,9606.ENSP00000344456,…	NGFR,SIRT1,HMOX1,CCL2,CD38,IFNG,GAPDH,MDM2,CCND2,TIMP2,EPAS1,FLT1,CD14,MMP14,KRT17,NOS2,CD86,PRDX6,CTNNB1,ATG7,CASP8,TFRC,EGLN1,ATG5,AR,ID1,TP73,CD83,NFE2L2,PPARA,CHEK1,CD36,PRKCA,RXRA,VDR
GO:0014070	Response to organic cyclic compound	18	911	0.79	1.3e-07	9606.ENSP00000225831,9606.ENSP00000226279,9606.ENSP00000241052,9606.ENSP00000258149,9606.ENSP00000308208,9606.ENSP00000319788,9606.ENSP00000321106,9606.ENSP00000344456,9606.ENSP00000346437,9606.ENSP00000351273,9606.ENSP00000363822,9606.ENSP00000365280,9606.ENSP00000368450,9606.ENSP00000369050,9606.ENSP00000385523,9606.ENSP00000399421,9606.ENSP00000419692,9606.ENSP00000447173	CCL2,CD38,CAT,MDM2,MMP14,NQO1,TAC1,CTNNB1,ATG7,CASP8,AR,ID1,CD83,CYP1A1,PPARA,CD36,RXRA,VDR
GO:0002376	Immune system process	28	2481	0.55	1.45e-07	9606.ENSP00000212015,9606.ENSP00000216117,9606.ENSP00000225831,9606.ENSP00000226279,9606.ENSP00000229135,9606.ENSP00000229239,9606.ENSP00000241052,9606.ENSP00000252244,9606.ENSP00000262768,9606.ENSP00000263734,9606.ENSP00000282397,9606.ENSP00000304236,9606.ENSP00000314151,9606.ENSP00000321106,9606.ENSP00000327251,9606.ENSP00000332049,9606.ENSP00000342026,9606.ENSP00000344456,9606.ENSP00000346437,…	SIRT1,HMOX1,CCL2,CD38,IFNG,GAPDH,CAT,KRT1,TIMP2,EPAS1,FLT1,CD14,KLK3,TAC1,NOS2,CD86,PRDX6,CTNNB1,ATG7,CASP8,TFRC,GYPA,ATG5,PLAU,NPPB,CD83,PRDX4,CD36
GO:0032268	Regulation of cellular protein metabolic process	29	2693	0.53	1.69e-07	9606.ENSP00000172229,9606.ENSP00000212015,9606.ENSP00000218388,9606.ENSP00000220809,9606.ENSP00000225831,9606.ENSP00000229135,9606.ENSP00000229239,9606.ENSP00000258149,9606.ENSP00000261254,9606.ENSP00000262768,9606.ENSP00000282397,9606.ENSP00000308208,9606.ENSP00000308452,9606.ENSP00000332049,9606.ENSP00000344456,9606.ENSP00000346437,9606.ENSP00000351273,9606.ENSP00000353224,9606.ENSP00000358072,…	NGFR,SIRT1,TIMP1,PLAT,CCL2,IFNG,GAPDH,MDM2,CCND2,TIMP2,FLT1,MMP14,KRT17,CD86,CTNNB1,ATG7,CASP8,TFRC,ATG5,AR,ID1,TP73,NFE2L2,CHEK1,STRAP,CD36,GPX1,PRKCA,RXRA
GO:0048731	System development	37	4426	0.42	1.69e-07	9606.ENSP00000172229,9606.ENSP00000212015,9606.ENSP00000216117,9606.ENSP00000218388,9606.ENSP00000219070,9606.ENSP00000225831,9606.ENSP00000226279,9606.ENSP00000229135,9606.ENSP00000241052,9606.ENSP00000252244,9606.ENSP00000258149,9606.ENSP00000262768,9606.ENSP00000263734,9606.ENSP00000282397,9606.ENSP00000308208,9606.ENSP00000308452,9606.ENSP00000329243,9606.ENSP00000344456,9606.ENSP00000351273,…	NGFR,SIRT1,HMOX1,TIMP1,MMP2,CCL2,CD38,IFNG,CAT,KRT1,MDM2,TIMP2,EPAS1,FLT1,MMP14,KRT17,KRT7,CTNNB1,CASP8,TFRC,KRT19,EGLN1,ATG5,AR,ID1,TP73,PRDX4,CYP1A1,SMN2,KRT18,NFE2L2,PPARA,GPX1,PRKCA,RXRA,VDR,KRT8
GO:0010628	Positive regulation of gene expression	27	2337	0.56	1.96e-07	9606.ENSP00000172229,9606.ENSP00000212015,9606.ENSP00000216117,9606.ENSP00000226279,9606.ENSP00000229135,9606.ENSP00000229239,9606.ENSP00000258149,9606.ENSP00000263734,9606.ENSP00000304236,9606.ENSP00000308208,9606.ENSP00000308452,9606.ENSP00000332049,9606.ENSP00000342026,9606.ENSP00000344456,9606.ENSP00000351273,9606.ENSP00000353224,9606.ENSP00000355601,9606.ENSP00000363822,9606.ENSP00000365280,…	NGFR,SIRT1,HMOX1,CD38,IFNG,GAPDH,MDM2,EPAS1,CD14,MMP14,KRT17,CD86,PRDX6,CTNNB1,CASP8,TFRC,EGLN1,AR,ID1,TP73,CD83,NFE2L2,PPARA,CHEK1,CD36,RXRA,VDR
GO:0048869	Cellular developmental process	34	3757	0.46	1.96e-07	9606.ENSP00000172229,9606.ENSP00000212015,9606.ENSP00000219070,9606.ENSP00000225831,9606.ENSP00000226279,9606.ENSP00000229135,9606.ENSP00000241052,9606.ENSP00000252244,9606.ENSP00000258149,9606.ENSP00000262768,9606.ENSP00000263734,9606.ENSP00000282397,9606.ENSP00000290349,9606.ENSP00000308208,9606.ENSP00000308452,9606.ENSP00000329243,9606.ENSP00000344456,9606.ENSP00000351273,9606.ENSP00000353224,…	NGFR,SIRT1,MMP2,CCL2,CD38,IFNG,CAT,KRT1,MDM2,TIMP2,EPAS1,FLT1,CBR1,MMP14,KRT17,KRT7,CTNNB1,CASP8,TFRC,KRT19,ATG5,AR,ID1,TP73,CYP1A1,KRT18,NFE2L2,PPARA,CHEK1,GPX1,PRKCA,RXRA,VDR,KRT8
GO:0032501	Multicellular organismal process	46	6933	0.32	2.23e-07	9606.ENSP00000172229,9606.ENSP00000212015,9606.ENSP00000216117,9606.ENSP00000218388,9606.ENSP00000219070,9606.ENSP00000220809,9606.ENSP00000225831,9606.ENSP00000226279,9606.ENSP00000229135,9606.ENSP00000241052,9606.ENSP00000252244,9606.ENSP00000258149,9606.ENSP00000260227,9606.ENSP00000262768,9606.ENSP00000263734,9606.ENSP00000282397,9606.ENSP00000308208,9606.ENSP00000308452,9606.ENSP00000314151,…	NGFR,SIRT1,HMOX1,TIMP1,MMP2,PLAT,CCL2,CD38,IFNG,CAT,KRT1,MDM2,MMP7,TIMP2,EPAS1,FLT1,MMP14,KRT17,KLK3,TAC1,NOS2,KRT7,CTNNB1,CASP8,TFRC,KRT19,EGLN1,ATG5,PLAU,AR,ID1,NPPB,TP73,PRDX4,CYP1A1,SMN2,KRT18,NFE2L2,PPARA,STRAP,CD36,GPX1,PRKCA,RXRA,VDR,KRT8
GO:0051241	Negative regulation of multicellular organismal process	20	1231	0.71	2.63e-07	9606.ENSP00000172229,9606.ENSP00000216117,9606.ENSP00000218388,9606.ENSP00000220809,9606.ENSP00000226279,9606.ENSP00000229135,9606.ENSP00000252244,9606.ENSP00000258149,9606.ENSP00000314151,9606.ENSP00000321106,9606.ENSP00000344456,9606.ENSP00000361850,9606.ENSP00000365280,9606.ENSP00000365651,9606.ENSP00000367545,9606.ENSP00000368450,9606.ENSP00000368646,9606.ENSP00000380252,9606.ENSP00000385523,…	NGFR,HMOX1,TIMP1,PLAT,CD38,IFNG,KRT1,MDM2,KLK3,TAC1,CTNNB1,PLAU,ID1,NPPB,TP73,CD83,PRDX4,NFE2L2,PPARA,STRAP
GO:0010604	Positive regulation of macromolecule metabolic process	33	3600	0.46	2.84e-07	9606.ENSP00000172229,9606.ENSP00000212015,9606.ENSP00000216117,9606.ENSP00000225831,9606.ENSP00000226279,9606.ENSP00000229135,9606.ENSP00000229239,9606.ENSP00000258149,9606.ENSP00000261254,9606.ENSP00000262768,9606.ENSP00000263734,9606.ENSP00000282397,9606.ENSP00000304236,9606.ENSP00000308208,9606.ENSP00000308452,9606.ENSP00000332049,9606.ENSP00000342026,9606.ENSP00000344456,9606.ENSP00000346437,…	NGFR,SIRT1,HMOX1,CCL2,CD38,IFNG,GAPDH,MDM2,CCND2,TIMP2,EPAS1,FLT1,CD14,MMP14,KRT17,CD86,PRDX6,CTNNB1,ATG7,CASP8,TFRC,EGLN1,AR,ID1,TP73,CD83,NFE2L2,PPARA,CHEK1,CD36,PRKCA,RXRA,VDR
GO:0050678	Regulation of epithelial cell proliferation	12	339	1.05	2.89e-07	9606.ENSP00000172229,9606.ENSP00000212015,9606.ENSP00000216117,9606.ENSP00000225831,9606.ENSP00000282397,9606.ENSP00000344456,9606.ENSP00000363822,9606.ENSP00000365280,9606.ENSP00000392270,9606.ENSP00000407375,9606.ENSP00000408695,9606.ENSP00000447173	NGFR,SIRT1,HMOX1,CCL2,FLT1,CTNNB1,AR,ID1,STRAP,GPX1,PRKCA,VDR
GO:0009725	Response to hormone	17	849	0.8	2.93e-07	9606.ENSP00000212015,9606.ENSP00000216117,9606.ENSP00000218388,9606.ENSP00000226279,9606.ENSP00000241052,9606.ENSP00000258149,9606.ENSP00000262768,9606.ENSP00000308208,9606.ENSP00000321106,9606.ENSP00000327251,9606.ENSP00000344456,9606.ENSP00000355124,9606.ENSP00000363822,9606.ENSP00000380252,9606.ENSP00000385523,9606.ENSP00000419692,9606.ENSP00000447173	SIRT1,HMOX1,TIMP1,CD38,CAT,MDM2,TIMP2,MMP14,TAC1,NOS2,CTNNB1,KRT19,AR,NFE2L2,PPARA,RXRA,VDR
GO:0032502	Developmental process	42	5841	0.36	2.94e-07	9606.ENSP00000172229,9606.ENSP00000212015,9606.ENSP00000216117,9606.ENSP00000218388,9606.ENSP00000219070,9606.ENSP00000225831,9606.ENSP00000226279,9606.ENSP00000229135,9606.ENSP00000241052,9606.ENSP00000252244,9606.ENSP00000258149,9606.ENSP00000260227,9606.ENSP00000262768,9606.ENSP00000263734,9606.ENSP00000282397,9606.ENSP00000290349,9606.ENSP00000308208,9606.ENSP00000308452,9606.ENSP00000319788,…	NGFR,SIRT1,HMOX1,TIMP1,MMP2,CCL2,CD38,IFNG,CAT,KRT1,MDM2,MMP7,TIMP2,EPAS1,FLT1,CBR1,MMP14,KRT17,NQO1,KRT7,CTNNB1,ATG7,CASP8,TFRC,KRT19,EGLN1,ATG5,AR,ID1,TP73,PRDX4,CYP1A1,SMN2,KRT18,NFE2L2,PPARA,CHEK1,GPX1,PRKCA,RXRA,VDR,KRT8
GO:0000302	Response to reactive oxygen species	10	198	1.2	3.05e-07	9606.ENSP00000212015,9606.ENSP00000216117,9606.ENSP00000219070,9606.ENSP00000241052,9606.ENSP00000258149,9606.ENSP00000299855,9606.ENSP00000319788,9606.ENSP00000355601,9606.ENSP00000380252,9606.ENSP00000407375	SIRT1,HMOX1,MMP2,CAT,MDM2,MMP3,NQO1,EGLN1,NFE2L2,GPX1
GO:0007154	Cell communication	40	5320	0.38	3.17e-07	9606.ENSP00000172229,9606.ENSP00000212015,9606.ENSP00000216117,9606.ENSP00000218388,9606.ENSP00000219070,9606.ENSP00000220809,9606.ENSP00000225831,9606.ENSP00000226279,9606.ENSP00000229135,9606.ENSP00000258149,9606.ENSP00000263734,9606.ENSP00000282397,9606.ENSP00000299855,9606.ENSP00000304236,9606.ENSP00000319788,9606.ENSP00000321106,9606.ENSP00000327251,9606.ENSP00000332049,9606.ENSP00000344456,…	NGFR,SIRT1,HMOX1,TIMP1,MMP2,PLAT,CCL2,CD38,IFNG,MDM2,EPAS1,FLT1,MMP3,CD14,NQO1,TAC1,NOS2,CD86,CTNNB1,ATG7,CASP8,TFRC,KRT19,ATG5,PLAU,AR,ID1,NPPB,TP73,CD83,PRDX4,KRT18,NFE2L2,PPARA,CHEK1,CD36,PRKCA,RXRA,VDR,KRT8
GO:0031325	Positive regulation of cellular metabolic process	32	3413	0.47	3.19e-07	9606.ENSP00000172229,9606.ENSP00000212015,9606.ENSP00000216117,9606.ENSP00000225831,9606.ENSP00000226279,9606.ENSP00000229135,9606.ENSP00000258149,9606.ENSP00000261254,9606.ENSP00000262768,9606.ENSP00000263734,9606.ENSP00000282397,9606.ENSP00000308208,9606.ENSP00000308452,9606.ENSP00000327251,9606.ENSP00000332049,9606.ENSP00000342026,9606.ENSP00000344456,9606.ENSP00000346437,9606.ENSP00000351273,…	NGFR,SIRT1,HMOX1,CCL2,CD38,IFNG,MDM2,CCND2,TIMP2,EPAS1,FLT1,MMP14,KRT17,NOS2,CD86,PRDX6,CTNNB1,ATG7,CASP8,TFRC,EGLN1,ATG5,AR,ID1,TP73,NFE2L2,PPARA,CHEK1,CD36,PRKCA,RXRA,VDR
GO:0033993	Response to lipid	17	858	0.8	3.19e-07	9606.ENSP00000225831,9606.ENSP00000226279,9606.ENSP00000241052,9606.ENSP00000258149,9606.ENSP00000304236,9606.ENSP00000319788,9606.ENSP00000321106,9606.ENSP00000327251,9606.ENSP00000332049,9606.ENSP00000344456,9606.ENSP00000351273,9606.ENSP00000363822,9606.ENSP00000369050,9606.ENSP00000385523,9606.ENSP00000399421,9606.ENSP00000419692,9606.ENSP00000447173	CCL2,CD38,CAT,MDM2,CD14,NQO1,TAC1,NOS2,CD86,CTNNB1,CASP8,AR,CYP1A1,PPARA,CD36,RXRA,VDR
GO:0048583	Regulation of response to stimulus	35	4114	0.43	3.77e-07	9606.ENSP00000172229,9606.ENSP00000212015,9606.ENSP00000216117,9606.ENSP00000218388,9606.ENSP00000220809,9606.ENSP00000225831,9606.ENSP00000226279,9606.ENSP00000229135,9606.ENSP00000241052,9606.ENSP00000252244,9606.ENSP00000258149,9606.ENSP00000262768,9606.ENSP00000282397,9606.ENSP00000299855,9606.ENSP00000304236,9606.ENSP00000308208,9606.ENSP00000321106,9606.ENSP00000327251,9606.ENSP00000332049,…	NGFR,SIRT1,HMOX1,TIMP1,PLAT,CCL2,CD38,IFNG,CAT,KRT1,MDM2,TIMP2,FLT1,MMP3,CD14,MMP14,TAC1,NOS2,CD86,CTNNB1,ATG7,CASP8,TFRC,ATG5,PLAU,AR,ID1,TP73,NFE2L2,PPARA,CHEK1,STRAP,CD36,GPX1,PRKCA
GO:0072359	Circulatory system development	17	872	0.79	3.86e-07	9606.ENSP00000172229,9606.ENSP00000212015,9606.ENSP00000216117,9606.ENSP00000219070,9606.ENSP00000225831,9606.ENSP00000258149,9606.ENSP00000263734,9606.ENSP00000282397,9606.ENSP00000308208,9606.ENSP00000344456,9606.ENSP00000355601,9606.ENSP00000358072,9606.ENSP00000365280,9606.ENSP00000385523,9606.ENSP00000407375,9606.ENSP00000408695,9606.ENSP00000419692	NGFR,SIRT1,HMOX1,MMP2,CCL2,MDM2,EPAS1,FLT1,MMP14,CTNNB1,EGLN1,ATG5,ID1,PPARA,GPX1,PRKCA,RXRA
GO:0010035	Response to inorganic substance	14	538	0.91	3.97e-07	9606.ENSP00000212015,9606.ENSP00000216117,9606.ENSP00000241052,9606.ENSP00000258149,9606.ENSP00000299855,9606.ENSP00000304236,9606.ENSP00000319788,9606.ENSP00000346437,9606.ENSP00000351273,9606.ENSP00000355601,9606.ENSP00000369050,9606.ENSP00000380252,9606.ENSP00000407375,9606.ENSP00000449404	SIRT1,HMOX1,CAT,MDM2,MMP3,CD14,NQO1,ATG7,CASP8,EGLN1,CYP1A1,NFE2L2,GPX1,KRT8
GO:0009888	Tissue development	23	1760	0.62	4.9e-07	9606.ENSP00000172229,9606.ENSP00000218388,9606.ENSP00000219070,9606.ENSP00000241052,9606.ENSP00000252244,9606.ENSP00000258149,9606.ENSP00000290349,9606.ENSP00000308208,9606.ENSP00000308452,9606.ENSP00000329243,9606.ENSP00000344456,9606.ENSP00000355124,9606.ENSP00000355601,9606.ENSP00000358072,9606.ENSP00000363822,9606.ENSP00000365280,9606.ENSP00000369050,9606.ENSP00000373487,9606.ENSP00000385523,…	NGFR,TIMP1,MMP2,CAT,KRT1,MDM2,CBR1,MMP14,KRT17,KRT7,CTNNB1,KRT19,EGLN1,ATG5,AR,ID1,CYP1A1,KRT18,PPARA,GPX1,RXRA,VDR,KRT8
GO:0030154	Cell differentiation	33	3702	0.45	4.9e-07	9606.ENSP00000172229,9606.ENSP00000212015,9606.ENSP00000219070,9606.ENSP00000225831,9606.ENSP00000226279,9606.ENSP00000229135,9606.ENSP00000241052,9606.ENSP00000252244,9606.ENSP00000258149,9606.ENSP00000262768,9606.ENSP00000263734,9606.ENSP00000282397,9606.ENSP00000290349,9606.ENSP00000308208,9606.ENSP00000308452,9606.ENSP00000329243,9606.ENSP00000344456,9606.ENSP00000351273,9606.ENSP00000353224,…	NGFR,SIRT1,MMP2,CCL2,CD38,IFNG,CAT,KRT1,MDM2,TIMP2,EPAS1,FLT1,CBR1,MMP14,KRT17,KRT7,CTNNB1,CASP8,TFRC,KRT19,ATG5,AR,ID1,TP73,CYP1A1,KRT18,NFE2L2,PPARA,GPX1,PRKCA,RXRA,VDR,KRT8
GO:0051701	Interaction with host	9	151	1.27	4.9e-07	9606.ENSP00000229239,9606.ENSP00000332049,9606.ENSP00000344456,9606.ENSP00000346437,9606.ENSP00000351273,9606.ENSP00000353224,9606.ENSP00000354003,9606.ENSP00000358072,9606.ENSP00000419692	GAPDH,CD86,CTNNB1,ATG7,CASP8,TFRC,GYPA,ATG5,RXRA
GO:0010646	Regulation of cell communication	32	3514	0.46	5.91e-07	9606.ENSP00000172229,9606.ENSP00000212015,9606.ENSP00000216117,9606.ENSP00000218388,9606.ENSP00000220809,9606.ENSP00000225831,9606.ENSP00000226279,9606.ENSP00000229135,9606.ENSP00000229239,9606.ENSP00000241052,9606.ENSP00000258149,9606.ENSP00000262768,9606.ENSP00000282397,9606.ENSP00000304236,9606.ENSP00000308208,9606.ENSP00000321106,9606.ENSP00000327251,9606.ENSP00000332049,9606.ENSP00000344456,…	NGFR,SIRT1,HMOX1,TIMP1,PLAT,CCL2,CD38,IFNG,GAPDH,CAT,MDM2,TIMP2,FLT1,CD14,MMP14,TAC1,NOS2,CD86,CTNNB1,CASP8,TFRC,EGLN1,PLAU,AR,ID1,TP73,NFE2L2,CHEK1,STRAP,CD36,GPX1,PRKCA
GO:0008284	Positive regulation of cell population proliferation	17	919	0.77	7.63e-07	9606.ENSP00000172229,9606.ENSP00000212015,9606.ENSP00000216117,9606.ENSP00000218388,9606.ENSP00000219070,9606.ENSP00000226279,9606.ENSP00000229135,9606.ENSP00000258149,9606.ENSP00000261254,9606.ENSP00000282397,9606.ENSP00000321106,9606.ENSP00000332049,9606.ENSP00000344456,9606.ENSP00000353224,9606.ENSP00000363822,9606.ENSP00000365280,9606.ENSP00000408695	NGFR,SIRT1,HMOX1,TIMP1,MMP2,CD38,IFNG,MDM2,CCND2,FLT1,TAC1,CD86,CTNNB1,TFRC,AR,ID1,PRKCA
GO:0023051	Regulation of signaling	32	3553	0.45	7.63e-07	9606.ENSP00000172229,9606.ENSP00000212015,9606.ENSP00000216117,9606.ENSP00000218388,9606.ENSP00000220809,9606.ENSP00000225831,9606.ENSP00000226279,9606.ENSP00000229135,9606.ENSP00000229239,9606.ENSP00000241052,9606.ENSP00000258149,9606.ENSP00000262768,9606.ENSP00000282397,9606.ENSP00000304236,9606.ENSP00000308208,9606.ENSP00000321106,9606.ENSP00000327251,9606.ENSP00000332049,9606.ENSP00000344456,…	NGFR,SIRT1,HMOX1,TIMP1,PLAT,CCL2,CD38,IFNG,GAPDH,CAT,MDM2,TIMP2,FLT1,CD14,MMP14,TAC1,NOS2,CD86,CTNNB1,CASP8,TFRC,EGLN1,PLAU,AR,ID1,TP73,NFE2L2,CHEK1,STRAP,CD36,GPX1,PRKCA
GO:0012501	Programmed cell death	18	1054	0.73	7.84e-07	9606.ENSP00000172229,9606.ENSP00000212015,9606.ENSP00000216117,9606.ENSP00000226279,9606.ENSP00000229135,9606.ENSP00000229239,9606.ENSP00000252244,9606.ENSP00000304236,9606.ENSP00000308452,9606.ENSP00000329243,9606.ENSP00000351273,9606.ENSP00000355124,9606.ENSP00000358072,9606.ENSP00000367545,9606.ENSP00000373487,9606.ENSP00000388648,9606.ENSP00000408695,9606.ENSP00000449404	NGFR,SIRT1,HMOX1,CD38,IFNG,GAPDH,KRT1,CD14,KRT17,KRT7,CASP8,KRT19,ATG5,TP73,KRT18,CHEK1,PRKCA,KRT8
GO:0071496	Cellular response to external stimulus	11	309	1.05	1.12e-06	9606.ENSP00000212015,9606.ENSP00000216117,9606.ENSP00000258149,9606.ENSP00000260227,9606.ENSP00000346437,9606.ENSP00000351273,9606.ENSP00000358072,9606.ENSP00000380252,9606.ENSP00000385523,9606.ENSP00000388648,9606.ENSP00000447173	SIRT1,HMOX1,MDM2,MMP7,ATG7,CASP8,ATG5,NFE2L2,PPARA,CHEK1,VDR
GO:0001525	Angiogenesis	11	315	1.04	1.32e-06	9606.ENSP00000212015,9606.ENSP00000216117,9606.ENSP00000219070,9606.ENSP00000225831,9606.ENSP00000263734,9606.ENSP00000282397,9606.ENSP00000308208,9606.ENSP00000344456,9606.ENSP00000365280,9606.ENSP00000407375,9606.ENSP00000408695	SIRT1,HMOX1,MMP2,CCL2,EPAS1,FLT1,MMP14,CTNNB1,ID1,GPX1,PRKCA
GO:0022603	Regulation of anatomical structure morphogenesis	18	1095	0.71	1.34e-06	9606.ENSP00000172229,9606.ENSP00000212015,9606.ENSP00000216117,9606.ENSP00000225831,9606.ENSP00000252244,9606.ENSP00000282397,9606.ENSP00000314151,9606.ENSP00000344456,9606.ENSP00000353224,9606.ENSP00000355601,9606.ENSP00000363822,9606.ENSP00000365280,9606.ENSP00000365651,9606.ENSP00000380252,9606.ENSP00000399421,9606.ENSP00000408695,9606.ENSP00000419692,9606.ENSP00000447173	NGFR,SIRT1,HMOX1,CCL2,KRT1,FLT1,KLK3,CTNNB1,TFRC,EGLN1,AR,ID1,NPPB,NFE2L2,CD36,PRKCA,RXRA,VDR
GO:0001568	Blood vessel development	13	500	0.91	1.37e-06	9606.ENSP00000172229,9606.ENSP00000212015,9606.ENSP00000216117,9606.ENSP00000219070,9606.ENSP00000225831,9606.ENSP00000258149,9606.ENSP00000263734,9606.ENSP00000282397,9606.ENSP00000308208,9606.ENSP00000344456,9606.ENSP00000365280,9606.ENSP00000407375,9606.ENSP00000408695	NGFR,SIRT1,HMOX1,MMP2,CCL2,MDM2,EPAS1,FLT1,MMP14,CTNNB1,ID1,GPX1,PRKCA
GO:0051094	Positive regulation of developmental process	20	1389	0.66	1.37e-06	9606.ENSP00000172229,9606.ENSP00000212015,9606.ENSP00000216117,9606.ENSP00000229135,9606.ENSP00000258149,9606.ENSP00000262768,9606.ENSP00000282397,9606.ENSP00000308208,9606.ENSP00000308452,9606.ENSP00000332049,9606.ENSP00000344456,9606.ENSP00000351273,9606.ENSP00000353224,9606.ENSP00000363822,9606.ENSP00000367545,9606.ENSP00000368450,9606.ENSP00000380252,9606.ENSP00000399421,9606.ENSP00000408695,…	NGFR,SIRT1,HMOX1,IFNG,MDM2,TIMP2,FLT1,MMP14,KRT17,CD86,CTNNB1,CASP8,TFRC,AR,TP73,CD83,NFE2L2,CD36,PRKCA,VDR
GO:1901214	Regulation of neuron death	11	317	1.04	1.37e-06	9606.ENSP00000212015,9606.ENSP00000216117,9606.ENSP00000225831,9606.ENSP00000229135,9606.ENSP00000319788,9606.ENSP00000321106,9606.ENSP00000344456,9606.ENSP00000346437,9606.ENSP00000351273,9606.ENSP00000355601,9606.ENSP00000385523	SIRT1,HMOX1,CCL2,IFNG,NQO1,TAC1,CTNNB1,ATG7,CASP8,EGLN1,PPARA
GO:0010942	Positive regulation of cell death	15	719	0.82	1.42e-06	9606.ENSP00000172229,9606.ENSP00000212015,9606.ENSP00000216117,9606.ENSP00000225831,9606.ENSP00000229135,9606.ENSP00000229239,9606.ENSP00000299855,9606.ENSP00000319788,9606.ENSP00000321106,9606.ENSP00000344456,9606.ENSP00000346437,9606.ENSP00000351273,9606.ENSP00000367545,9606.ENSP00000399421,9606.ENSP00000447173	NGFR,SIRT1,HMOX1,CCL2,IFNG,GAPDH,MMP3,NQO1,TAC1,CTNNB1,ATG7,CASP8,TP73,CD36,VDR
GO:0051173	Positive regulation of nitrogen compound metabolic process	30	3239	0.47	1.56e-06	9606.ENSP00000172229,9606.ENSP00000212015,9606.ENSP00000225831,9606.ENSP00000226279,9606.ENSP00000229135,9606.ENSP00000258149,9606.ENSP00000261254,9606.ENSP00000262768,9606.ENSP00000263734,9606.ENSP00000282397,9606.ENSP00000308208,9606.ENSP00000308452,9606.ENSP00000327251,9606.ENSP00000332049,9606.ENSP00000342026,9606.ENSP00000344456,9606.ENSP00000346437,9606.ENSP00000351273,9606.ENSP00000353224,…	NGFR,SIRT1,CCL2,CD38,IFNG,MDM2,CCND2,TIMP2,EPAS1,FLT1,MMP14,KRT17,NOS2,CD86,PRDX6,CTNNB1,ATG7,CASP8,TFRC,EGLN1,AR,ID1,TP73,NFE2L2,PPARA,CHEK1,CD36,PRKCA,RXRA,VDR
GO:0007165	Signal transduction	37	4876	0.38	1.64e-06	9606.ENSP00000172229,9606.ENSP00000212015,9606.ENSP00000216117,9606.ENSP00000218388,9606.ENSP00000219070,9606.ENSP00000220809,9606.ENSP00000225831,9606.ENSP00000226279,9606.ENSP00000229135,9606.ENSP00000258149,9606.ENSP00000263734,9606.ENSP00000282397,9606.ENSP00000299855,9606.ENSP00000304236,9606.ENSP00000321106,9606.ENSP00000327251,9606.ENSP00000332049,9606.ENSP00000344456,9606.ENSP00000351273,…	NGFR,SIRT1,HMOX1,TIMP1,MMP2,PLAT,CCL2,CD38,IFNG,MDM2,EPAS1,FLT1,MMP3,CD14,TAC1,NOS2,CD86,CTNNB1,CASP8,TFRC,KRT19,PLAU,AR,ID1,NPPB,TP73,CD83,PRDX4,KRT18,NFE2L2,PPARA,CHEK1,CD36,PRKCA,RXRA,VDR,KRT8
GO:0048608	Reproductive structure development	12	420	0.96	1.96e-06	9606.ENSP00000212015,9606.ENSP00000263734,9606.ENSP00000308208,9606.ENSP00000344456,9606.ENSP00000351273,9606.ENSP00000355124,9606.ENSP00000355601,9606.ENSP00000363822,9606.ENSP00000368646,9606.ENSP00000419692,9606.ENSP00000447173,9606.ENSP00000449404	SIRT1,EPAS1,MMP14,CTNNB1,CASP8,KRT19,EGLN1,AR,PRDX4,RXRA,VDR,KRT8
GO:1900407	Regulation of cellular response to oxidative stress	7	81	1.44	2.46e-06	9606.ENSP00000212015,9606.ENSP00000299855,9606.ENSP00000344456,9606.ENSP00000346437,9606.ENSP00000380252,9606.ENSP00000399421,9606.ENSP00000407375	SIRT1,MMP3,CTNNB1,ATG7,NFE2L2,CD36,GPX1
GO:0048646	Anatomical structure formation involved in morphogenesis	16	883	0.76	2.61e-06	9606.ENSP00000212015,9606.ENSP00000216117,9606.ENSP00000219070,9606.ENSP00000225831,9606.ENSP00000263734,9606.ENSP00000282397,9606.ENSP00000308208,9606.ENSP00000344456,9606.ENSP00000355124,9606.ENSP00000355601,9606.ENSP00000363822,9606.ENSP00000365280,9606.ENSP00000385523,9606.ENSP00000407375,9606.ENSP00000408695,9606.ENSP00000449404	SIRT1,HMOX1,MMP2,CCL2,EPAS1,FLT1,MMP14,CTNNB1,KRT19,EGLN1,AR,ID1,PPARA,GPX1,PRKCA,KRT8
GO:0023052	Signaling	38	5239	0.36	2.8e-06	9606.ENSP00000172229,9606.ENSP00000212015,9606.ENSP00000216117,9606.ENSP00000218388,9606.ENSP00000219070,9606.ENSP00000220809,9606.ENSP00000225831,9606.ENSP00000226279,9606.ENSP00000229135,9606.ENSP00000258149,9606.ENSP00000263734,9606.ENSP00000282397,9606.ENSP00000299855,9606.ENSP00000304236,9606.ENSP00000319788,9606.ENSP00000321106,9606.ENSP00000327251,9606.ENSP00000332049,9606.ENSP00000344456,…	NGFR,SIRT1,HMOX1,TIMP1,MMP2,PLAT,CCL2,CD38,IFNG,MDM2,EPAS1,FLT1,MMP3,CD14,NQO1,TAC1,NOS2,CD86,CTNNB1,CASP8,TFRC,KRT19,PLAU,AR,ID1,NPPB,TP73,CD83,PRDX4,KRT18,NFE2L2,PPARA,CHEK1,CD36,PRKCA,RXRA,VDR,KRT8
GO:0019725	Cellular homeostasis	16	895	0.75	3.07e-06	9606.ENSP00000172229,9606.ENSP00000212015,9606.ENSP00000216117,9606.ENSP00000225831,9606.ENSP00000226279,9606.ENSP00000319788,9606.ENSP00000321106,9606.ENSP00000327251,9606.ENSP00000342026,9606.ENSP00000353224,9606.ENSP00000355601,9606.ENSP00000368646,9606.ENSP00000380252,9606.ENSP00000399421,9606.ENSP00000407375,9606.ENSP00000447173	NGFR,SIRT1,HMOX1,CCL2,CD38,NQO1,TAC1,NOS2,PRDX6,TFRC,EGLN1,PRDX4,NFE2L2,CD36,GPX1,VDR
GO:0032270	Positive regulation of cellular protein metabolic process	21	1635	0.61	3.17e-06	9606.ENSP00000172229,9606.ENSP00000212015,9606.ENSP00000225831,9606.ENSP00000229135,9606.ENSP00000258149,9606.ENSP00000261254,9606.ENSP00000262768,9606.ENSP00000282397,9606.ENSP00000308208,9606.ENSP00000308452,9606.ENSP00000332049,9606.ENSP00000344456,9606.ENSP00000346437,9606.ENSP00000351273,9606.ENSP00000353224,9606.ENSP00000363822,9606.ENSP00000367545,9606.ENSP00000380252,9606.ENSP00000399421,…	NGFR,SIRT1,CCL2,IFNG,MDM2,CCND2,TIMP2,FLT1,MMP14,KRT17,CD86,CTNNB1,ATG7,CASP8,TFRC,AR,TP73,NFE2L2,CD36,PRKCA,RXRA
GO:0032879	Regulation of localization	27	2740	0.49	3.43e-06	9606.ENSP00000172229,9606.ENSP00000212015,9606.ENSP00000216117,9606.ENSP00000218388,9606.ENSP00000225831,9606.ENSP00000226279,9606.ENSP00000229135,9606.ENSP00000229239,9606.ENSP00000258149,9606.ENSP00000282397,9606.ENSP00000304236,9606.ENSP00000308208,9606.ENSP00000321106,9606.ENSP00000327251,9606.ENSP00000344456,9606.ENSP00000351273,9606.ENSP00000353224,9606.ENSP00000358072,9606.ENSP00000361850,…	NGFR,SIRT1,HMOX1,TIMP1,CCL2,CD38,IFNG,GAPDH,MDM2,FLT1,CD14,MMP14,TAC1,NOS2,CTNNB1,CASP8,TFRC,ATG5,PLAU,AR,NPPB,TP73,NFE2L2,PPARA,STRAP,CD36,PRKCA
GO:0031667	Response to nutrient levels	12	449	0.93	3.58e-06	9606.ENSP00000212015,9606.ENSP00000216117,9606.ENSP00000241052,9606.ENSP00000258149,9606.ENSP00000260227,9606.ENSP00000319788,9606.ENSP00000346437,9606.ENSP00000358072,9606.ENSP00000369050,9606.ENSP00000380252,9606.ENSP00000385523,9606.ENSP00000447173	SIRT1,HMOX1,CAT,MDM2,MMP7,NQO1,ATG7,ATG5,CYP1A1,NFE2L2,PPARA,VDR
GO:0007568	Aging	10	274	1.06	3.7e-06	9606.ENSP00000212015,9606.ENSP00000218388,9606.ENSP00000241052,9606.ENSP00000260227,9606.ENSP00000262768,9606.ENSP00000319788,9606.ENSP00000346437,9606.ENSP00000369050,9606.ENSP00000380252,9606.ENSP00000388648	SIRT1,TIMP1,CAT,MMP7,TIMP2,NQO1,ATG7,CYP1A1,NFE2L2,CHEK1
GO:0008152	Metabolic process	48	8298	0.26	4.3e-06	9606.ENSP00000172229,9606.ENSP00000212015,9606.ENSP00000216117,9606.ENSP00000218388,9606.ENSP00000219070,9606.ENSP00000220809,9606.ENSP00000225831,9606.ENSP00000226279,9606.ENSP00000229239,9606.ENSP00000238721,9606.ENSP00000241052,9606.ENSP00000252244,9606.ENSP00000258149,9606.ENSP00000260227,9606.ENSP00000263734,9606.ENSP00000282397,9606.ENSP00000290349,9606.ENSP00000299855,9606.ENSP00000308208,…	NGFR,SIRT1,HMOX1,TIMP1,MMP2,PLAT,CCL2,CD38,GAPDH,TP53I3,CAT,KRT1,MDM2,MMP7,EPAS1,FLT1,CBR1,MMP3,MMP14,KLK3,NQO1,NOS2,CYP3A4,PRDX6,CTNNB1,ATG7,CASP8,TFRC,EGLN1,ATG5,PLAU,AR,ID1,NPPB,TP73,PRDX4,CYP1A1,SMN2,NFE2L2,PPARA,CHEK1,STRAP,CD36,GPX1,PRKCA,RXRA,VDR,CYP3A7
GO:0002682	Regulation of immune system process	20	1514	0.62	4.56e-06	9606.ENSP00000212015,9606.ENSP00000216117,9606.ENSP00000225831,9606.ENSP00000226279,9606.ENSP00000229135,9606.ENSP00000252244,9606.ENSP00000308208,9606.ENSP00000321106,9606.ENSP00000327251,9606.ENSP00000332049,9606.ENSP00000344456,9606.ENSP00000351273,9606.ENSP00000353224,9606.ENSP00000358072,9606.ENSP00000367545,9606.ENSP00000368450,9606.ENSP00000380252,9606.ENSP00000399421,9606.ENSP00000407375,…	SIRT1,HMOX1,CCL2,CD38,IFNG,KRT1,MMP14,TAC1,NOS2,CD86,CTNNB1,CASP8,TFRC,ATG5,TP73,CD83,NFE2L2,CD36,GPX1,PRKCA
GO:1901698	Response to nitrogen compound	17	1070	0.7	4.94e-06	9606.ENSP00000172229,9606.ENSP00000212015,9606.ENSP00000218388,9606.ENSP00000219070,9606.ENSP00000241052,9606.ENSP00000258149,9606.ENSP00000299855,9606.ENSP00000319788,9606.ENSP00000321106,9606.ENSP00000344456,9606.ENSP00000346437,9606.ENSP00000355601,9606.ENSP00000365280,9606.ENSP00000367545,9606.ENSP00000380252,9606.ENSP00000385523,9606.ENSP00000399421	NGFR,SIRT1,TIMP1,MMP2,CAT,MDM2,MMP3,NQO1,TAC1,CTNNB1,ATG7,EGLN1,ID1,TP73,NFE2L2,PPARA,CD36
GO:0097190	Apoptotic signaling pathway	10	286	1.04	5.18e-06	9606.ENSP00000212015,9606.ENSP00000216117,9606.ENSP00000226279,9606.ENSP00000229135,9606.ENSP00000304236,9606.ENSP00000351273,9606.ENSP00000367545,9606.ENSP00000373487,9606.ENSP00000408695,9606.ENSP00000449404	SIRT1,HMOX1,CD38,IFNG,CD14,CASP8,TP73,KRT18,PRKCA,KRT8
GO:0048856	Anatomical structure development	38	5402	0.35	6.01e-06	9606.ENSP00000172229,9606.ENSP00000212015,9606.ENSP00000216117,9606.ENSP00000218388,9606.ENSP00000219070,9606.ENSP00000225831,9606.ENSP00000226279,9606.ENSP00000229135,9606.ENSP00000241052,9606.ENSP00000252244,9606.ENSP00000258149,9606.ENSP00000262768,9606.ENSP00000263734,9606.ENSP00000282397,9606.ENSP00000290349,9606.ENSP00000308208,9606.ENSP00000308452,9606.ENSP00000329243,9606.ENSP00000344456,…	NGFR,SIRT1,HMOX1,TIMP1,MMP2,CCL2,CD38,IFNG,CAT,KRT1,MDM2,TIMP2,EPAS1,FLT1,CBR1,MMP14,KRT17,KRT7,CTNNB1,CASP8,TFRC,KRT19,EGLN1,ATG5,AR,ID1,TP73,PRDX4,CYP1A1,SMN2,KRT18,NFE2L2,PPARA,GPX1,PRKCA,RXRA,VDR,KRT8
GO:0048771	Tissue remodeling	7	96	1.36	6.25e-06	9606.ENSP00000218388,9606.ENSP00000219070,9606.ENSP00000258149,9606.ENSP00000263734,9606.ENSP00000308208,9606.ENSP00000344456,9606.ENSP00000358072	TIMP1,MMP2,MDM2,EPAS1,MMP14,CTNNB1,ATG5
GO:0060429	Epithelium development	17	1109	0.68	7.77e-06	9606.ENSP00000172229,9606.ENSP00000241052,9606.ENSP00000252244,9606.ENSP00000290349,9606.ENSP00000308208,9606.ENSP00000308452,9606.ENSP00000329243,9606.ENSP00000344456,9606.ENSP00000355124,9606.ENSP00000363822,9606.ENSP00000365280,9606.ENSP00000369050,9606.ENSP00000373487,9606.ENSP00000407375,9606.ENSP00000419692,9606.ENSP00000447173,9606.ENSP00000449404	NGFR,CAT,KRT1,CBR1,MMP14,KRT17,KRT7,CTNNB1,KRT19,AR,ID1,CYP1A1,KRT18,GPX1,RXRA,VDR,KRT8
GO:0080090	Regulation of primary metabolic process	40	6032	0.32	8.93e-06	9606.ENSP00000172229,9606.ENSP00000212015,9606.ENSP00000216117,9606.ENSP00000218388,9606.ENSP00000220809,9606.ENSP00000225831,9606.ENSP00000226279,9606.ENSP00000229135,9606.ENSP00000229239,9606.ENSP00000241052,9606.ENSP00000258149,9606.ENSP00000261254,9606.ENSP00000262768,9606.ENSP00000263734,9606.ENSP00000282397,9606.ENSP00000308208,9606.ENSP00000308452,9606.ENSP00000319788,9606.ENSP00000327251,…	NGFR,SIRT1,HMOX1,TIMP1,PLAT,CCL2,CD38,IFNG,GAPDH,CAT,MDM2,CCND2,TIMP2,EPAS1,FLT1,MMP14,KRT17,NQO1,NOS2,CD86,PRDX6,CTNNB1,ATG7,CASP8,TFRC,EGLN1,ATG5,AR,ID1,TP73,CYP1A1,NFE2L2,PPARA,CHEK1,STRAP,CD36,GPX1,PRKCA,RXRA,VDR
GO:0035295	Tube development	15	851	0.75	9.49e-06	9606.ENSP00000212015,9606.ENSP00000216117,9606.ENSP00000219070,9606.ENSP00000225831,9606.ENSP00000241052,9606.ENSP00000263734,9606.ENSP00000282397,9606.ENSP00000308208,9606.ENSP00000344456,9606.ENSP00000363822,9606.ENSP00000365280,9606.ENSP00000369050,9606.ENSP00000407375,9606.ENSP00000408695,9606.ENSP00000447173	SIRT1,HMOX1,MMP2,CCL2,CAT,EPAS1,FLT1,MMP14,CTNNB1,AR,ID1,CYP1A1,GPX1,PRKCA,VDR
GO:0045454	Cell redox homeostasis	6	60	1.5	1.03e-05	9606.ENSP00000319788,9606.ENSP00000327251,9606.ENSP00000342026,9606.ENSP00000368646,9606.ENSP00000380252,9606.ENSP00000407375	NQO1,NOS2,PRDX6,PRDX4,NFE2L2,GPX1
GO:0045597	Positive regulation of cell differentiation	16	993	0.71	1.04e-05	9606.ENSP00000172229,9606.ENSP00000212015,9606.ENSP00000229135,9606.ENSP00000258149,9606.ENSP00000262768,9606.ENSP00000308208,9606.ENSP00000332049,9606.ENSP00000344456,9606.ENSP00000351273,9606.ENSP00000363822,9606.ENSP00000367545,9606.ENSP00000368450,9606.ENSP00000380252,9606.ENSP00000399421,9606.ENSP00000408695,9606.ENSP00000447173	NGFR,SIRT1,IFNG,MDM2,TIMP2,MMP14,CD86,CTNNB1,CASP8,AR,TP73,CD83,NFE2L2,CD36,PRKCA,VDR
GO:0019222	Regulation of metabolic process	43	6948	0.29	1.09e-05	9606.ENSP00000172229,9606.ENSP00000212015,9606.ENSP00000216117,9606.ENSP00000218388,9606.ENSP00000220809,9606.ENSP00000225831,9606.ENSP00000226279,9606.ENSP00000229135,9606.ENSP00000229239,9606.ENSP00000241052,9606.ENSP00000258149,9606.ENSP00000261254,9606.ENSP00000262768,9606.ENSP00000263734,9606.ENSP00000282397,9606.ENSP00000299855,9606.ENSP00000304236,9606.ENSP00000308208,9606.ENSP00000308452,…	NGFR,SIRT1,HMOX1,TIMP1,PLAT,CCL2,CD38,IFNG,GAPDH,CAT,MDM2,CCND2,TIMP2,EPAS1,FLT1,MMP3,CD14,MMP14,KRT17,NQO1,NOS2,CD86,PRDX6,CTNNB1,ATG7,CASP8,TFRC,EGLN1,ATG5,AR,ID1,TP73,CD83,CYP1A1,NFE2L2,PPARA,CHEK1,STRAP,CD36,GPX1,PRKCA,RXRA,VDR
GO:0051171	Regulation of nitrogen compound metabolic process	39	5836	0.32	1.27e-05	9606.ENSP00000172229,9606.ENSP00000212015,9606.ENSP00000216117,9606.ENSP00000218388,9606.ENSP00000220809,9606.ENSP00000225831,9606.ENSP00000226279,9606.ENSP00000229135,9606.ENSP00000229239,9606.ENSP00000241052,9606.ENSP00000258149,9606.ENSP00000261254,9606.ENSP00000262768,9606.ENSP00000263734,9606.ENSP00000282397,9606.ENSP00000308208,9606.ENSP00000308452,9606.ENSP00000319788,9606.ENSP00000327251,…	NGFR,SIRT1,HMOX1,TIMP1,PLAT,CCL2,CD38,IFNG,GAPDH,CAT,MDM2,CCND2,TIMP2,EPAS1,FLT1,MMP14,KRT17,NQO1,NOS2,CD86,PRDX6,CTNNB1,ATG7,CASP8,TFRC,EGLN1,ATG5,AR,ID1,TP73,NFE2L2,PPARA,CHEK1,STRAP,CD36,GPX1,PRKCA,RXRA,VDR
GO:0003013	Circulatory system process	11	415	0.92	1.35e-05	9606.ENSP00000216117,9606.ENSP00000226279,9606.ENSP00000314151,9606.ENSP00000321106,9606.ENSP00000327251,9606.ENSP00000358072,9606.ENSP00000363822,9606.ENSP00000365651,9606.ENSP00000385523,9606.ENSP00000399421,9606.ENSP00000407375	HMOX1,CD38,KLK3,TAC1,NOS2,ATG5,AR,NPPB,PPARA,CD36,GPX1
GO:0072593	Reactive oxygen species metabolic process	7	112	1.29	1.51e-05	9606.ENSP00000241052,9606.ENSP00000319788,9606.ENSP00000327251,9606.ENSP00000342026,9606.ENSP00000368646,9606.ENSP00000369050,9606.ENSP00000407375	CAT,NQO1,NOS2,PRDX6,PRDX4,CYP1A1,GPX1
GO:0010647	Positive regulation of cell communication	21	1823	0.56	1.6e-05	9606.ENSP00000172229,9606.ENSP00000212015,9606.ENSP00000216117,9606.ENSP00000225831,9606.ENSP00000226279,9606.ENSP00000229135,9606.ENSP00000229239,9606.ENSP00000241052,9606.ENSP00000262768,9606.ENSP00000282397,9606.ENSP00000304236,9606.ENSP00000321106,9606.ENSP00000332049,9606.ENSP00000344456,9606.ENSP00000351273,9606.ENSP00000353224,9606.ENSP00000363822,9606.ENSP00000367545,9606.ENSP00000399421,…	NGFR,SIRT1,HMOX1,CCL2,CD38,IFNG,GAPDH,CAT,TIMP2,FLT1,CD14,TAC1,CD86,CTNNB1,CASP8,TFRC,AR,TP73,CD36,GPX1,PRKCA
GO:0022617	Extracellular matrix disassembly	6	66	1.46	1.62e-05	9606.ENSP00000218388,9606.ENSP00000219070,9606.ENSP00000260227,9606.ENSP00000262768,9606.ENSP00000299855,9606.ENSP00000308208	TIMP1,MMP2,MMP7,TIMP2,MMP3,MMP14
GO:0023056	Positive regulation of signaling	21	1831	0.56	1.69e-05	9606.ENSP00000172229,9606.ENSP00000212015,9606.ENSP00000216117,9606.ENSP00000225831,9606.ENSP00000226279,9606.ENSP00000229135,9606.ENSP00000229239,9606.ENSP00000241052,9606.ENSP00000262768,9606.ENSP00000282397,9606.ENSP00000304236,9606.ENSP00000321106,9606.ENSP00000332049,9606.ENSP00000344456,9606.ENSP00000351273,9606.ENSP00000353224,9606.ENSP00000363822,9606.ENSP00000367545,9606.ENSP00000399421,…	NGFR,SIRT1,HMOX1,CCL2,CD38,IFNG,GAPDH,CAT,TIMP2,FLT1,CD14,TAC1,CD86,CTNNB1,CASP8,TFRC,AR,TP73,CD36,GPX1,PRKCA
GO:1903201	Regulation of oxidative stress-induced cell death	6	67	1.45	1.73e-05	9606.ENSP00000212015,9606.ENSP00000299855,9606.ENSP00000344456,9606.ENSP00000346437,9606.ENSP00000380252,9606.ENSP00000407375	SIRT1,MMP3,CTNNB1,ATG7,NFE2L2,GPX1
GO:1902533	Positive regulation of intracellular signal transduction	16	1041	0.69	1.8e-05	9606.ENSP00000212015,9606.ENSP00000216117,9606.ENSP00000225831,9606.ENSP00000241052,9606.ENSP00000262768,9606.ENSP00000282397,9606.ENSP00000304236,9606.ENSP00000332049,9606.ENSP00000344456,9606.ENSP00000351273,9606.ENSP00000353224,9606.ENSP00000363822,9606.ENSP00000367545,9606.ENSP00000399421,9606.ENSP00000407375,9606.ENSP00000408695	SIRT1,HMOX1,CCL2,CAT,TIMP2,FLT1,CD14,CD86,CTNNB1,CASP8,TFRC,AR,TP73,CD36,GPX1,PRKCA
GO:0051128	Regulation of cellular component organization	24	2402	0.5	1.89e-05	9606.ENSP00000172229,9606.ENSP00000212015,9606.ENSP00000226279,9606.ENSP00000229135,9606.ENSP00000258149,9606.ENSP00000299855,9606.ENSP00000304236,9606.ENSP00000308208,9606.ENSP00000308452,9606.ENSP00000321106,9606.ENSP00000344456,9606.ENSP00000351273,9606.ENSP00000353224,9606.ENSP00000355601,9606.ENSP00000358072,9606.ENSP00000363822,9606.ENSP00000365280,9606.ENSP00000365651,9606.ENSP00000367545,…	NGFR,SIRT1,CD38,IFNG,MDM2,MMP3,CD14,MMP14,KRT17,TAC1,CTNNB1,CASP8,TFRC,EGLN1,ATG5,AR,ID1,NPPB,TP73,NFE2L2,PPARA,CHEK1,CD36,GPX1
GO:0042592	Homeostatic process	20	1676	0.58	1.93e-05	9606.ENSP00000172229,9606.ENSP00000212015,9606.ENSP00000216117,9606.ENSP00000225831,9606.ENSP00000226279,9606.ENSP00000252244,9606.ENSP00000263734,9606.ENSP00000319788,9606.ENSP00000321106,9606.ENSP00000327251,9606.ENSP00000342026,9606.ENSP00000344456,9606.ENSP00000353224,9606.ENSP00000355601,9606.ENSP00000368646,9606.ENSP00000380252,9606.ENSP00000392270,9606.ENSP00000399421,9606.ENSP00000407375,…	NGFR,SIRT1,HMOX1,CCL2,CD38,KRT1,EPAS1,NQO1,TAC1,NOS2,PRDX6,CTNNB1,TFRC,EGLN1,PRDX4,NFE2L2,STRAP,CD36,GPX1,VDR
GO:0035239	Tube morphogenesis	13	656	0.8	1.99e-05	9606.ENSP00000212015,9606.ENSP00000216117,9606.ENSP00000219070,9606.ENSP00000225831,9606.ENSP00000263734,9606.ENSP00000282397,9606.ENSP00000308208,9606.ENSP00000344456,9606.ENSP00000363822,9606.ENSP00000365280,9606.ENSP00000407375,9606.ENSP00000408695,9606.ENSP00000447173	SIRT1,HMOX1,MMP2,CCL2,EPAS1,FLT1,MMP14,CTNNB1,AR,ID1,GPX1,PRKCA,VDR
GO:0042542	Response to hydrogen peroxide	7	119	1.27	2.07e-05	9606.ENSP00000212015,9606.ENSP00000216117,9606.ENSP00000241052,9606.ENSP00000258149,9606.ENSP00000319788,9606.ENSP00000380252,9606.ENSP00000407375	SIRT1,HMOX1,CAT,MDM2,NQO1,NFE2L2,GPX1
GO:1901701	Cellular response to oxygen-containing compound	16	1055	0.68	2.07e-05	9606.ENSP00000172229,9606.ENSP00000212015,9606.ENSP00000219070,9606.ENSP00000225831,9606.ENSP00000258149,9606.ENSP00000299855,9606.ENSP00000304236,9606.ENSP00000319788,9606.ENSP00000327251,9606.ENSP00000332049,9606.ENSP00000344456,9606.ENSP00000363822,9606.ENSP00000365280,9606.ENSP00000380252,9606.ENSP00000399421,9606.ENSP00000447173	NGFR,SIRT1,MMP2,CCL2,MDM2,MMP3,CD14,NQO1,NOS2,CD86,CTNNB1,AR,ID1,NFE2L2,CD36,VDR
GO:0031323	Regulation of cellular metabolic process	40	6239	0.31	2.09e-05	9606.ENSP00000172229,9606.ENSP00000212015,9606.ENSP00000216117,9606.ENSP00000218388,9606.ENSP00000220809,9606.ENSP00000225831,9606.ENSP00000226279,9606.ENSP00000229135,9606.ENSP00000229239,9606.ENSP00000241052,9606.ENSP00000258149,9606.ENSP00000261254,9606.ENSP00000262768,9606.ENSP00000263734,9606.ENSP00000282397,9606.ENSP00000299855,9606.ENSP00000308208,9606.ENSP00000308452,9606.ENSP00000319788,…	NGFR,SIRT1,HMOX1,TIMP1,PLAT,CCL2,CD38,IFNG,GAPDH,CAT,MDM2,CCND2,TIMP2,EPAS1,FLT1,MMP3,MMP14,KRT17,NQO1,NOS2,CD86,PRDX6,CTNNB1,ATG7,CASP8,TFRC,EGLN1,ATG5,AR,ID1,TP73,NFE2L2,PPARA,CHEK1,STRAP,CD36,GPX1,PRKCA,RXRA,VDR
GO:0030855	Epithelial cell differentiation	13	673	0.79	2.57e-05	9606.ENSP00000252244,9606.ENSP00000290349,9606.ENSP00000308452,9606.ENSP00000329243,9606.ENSP00000344456,9606.ENSP00000355124,9606.ENSP00000363822,9606.ENSP00000365280,9606.ENSP00000369050,9606.ENSP00000373487,9606.ENSP00000407375,9606.ENSP00000419692,9606.ENSP00000449404	KRT1,CBR1,KRT17,KRT7,CTNNB1,KRT19,AR,ID1,CYP1A1,KRT18,GPX1,RXRA,KRT8
GO:0001775	Cell activation	16	1075	0.67	2.59e-05	9606.ENSP00000218388,9606.ENSP00000229135,9606.ENSP00000241052,9606.ENSP00000252244,9606.ENSP00000262768,9606.ENSP00000304236,9606.ENSP00000332049,9606.ENSP00000342026,9606.ENSP00000344456,9606.ENSP00000346437,9606.ENSP00000351273,9606.ENSP00000358072,9606.ENSP00000361850,9606.ENSP00000368646,9606.ENSP00000399421,9606.ENSP00000408695	TIMP1,IFNG,CAT,KRT1,TIMP2,CD14,CD86,PRDX6,CTNNB1,ATG7,CASP8,ATG5,PLAU,PRDX4,CD36,PRKCA
GO:0032880	Regulation of protein localization	15	934	0.7	2.59e-05	9606.ENSP00000172229,9606.ENSP00000226279,9606.ENSP00000229135,9606.ENSP00000229239,9606.ENSP00000258149,9606.ENSP00000304236,9606.ENSP00000308208,9606.ENSP00000327251,9606.ENSP00000344456,9606.ENSP00000351273,9606.ENSP00000353224,9606.ENSP00000363822,9606.ENSP00000367545,9606.ENSP00000399421,9606.ENSP00000408695	NGFR,CD38,IFNG,GAPDH,MDM2,CD14,MMP14,NOS2,CTNNB1,CASP8,TFRC,AR,TP73,CD36,PRKCA
GO:0048584	Positive regulation of response to stimulus	23	2257	0.51	2.59e-05	9606.ENSP00000172229,9606.ENSP00000212015,9606.ENSP00000216117,9606.ENSP00000225831,9606.ENSP00000226279,9606.ENSP00000229135,9606.ENSP00000241052,9606.ENSP00000252244,9606.ENSP00000262768,9606.ENSP00000282397,9606.ENSP00000299855,9606.ENSP00000304236,9606.ENSP00000321106,9606.ENSP00000332049,9606.ENSP00000344456,9606.ENSP00000351273,9606.ENSP00000353224,9606.ENSP00000363822,9606.ENSP00000367545,…	NGFR,SIRT1,HMOX1,CCL2,CD38,IFNG,CAT,KRT1,TIMP2,FLT1,MMP3,CD14,TAC1,CD86,CTNNB1,CASP8,TFRC,AR,TP73,NFE2L2,CD36,GPX1,PRKCA
GO:0002684	Positive regulation of immune system process	15	949	0.7	3.12e-05	9606.ENSP00000212015,9606.ENSP00000216117,9606.ENSP00000225831,9606.ENSP00000226279,9606.ENSP00000229135,9606.ENSP00000252244,9606.ENSP00000308208,9606.ENSP00000321106,9606.ENSP00000327251,9606.ENSP00000332049,9606.ENSP00000351273,9606.ENSP00000353224,9606.ENSP00000368450,9606.ENSP00000399421,9606.ENSP00000408695	SIRT1,HMOX1,CCL2,CD38,IFNG,KRT1,MMP14,TAC1,NOS2,CD86,CASP8,TFRC,CD83,CD36,PRKCA
GO:0044003	Modulation by symbiont of host process	5	38	1.62	3.25e-05	9606.ENSP00000229239,9606.ENSP00000346437,9606.ENSP00000351273,9606.ENSP00000358072,9606.ENSP00000419692	GAPDH,ATG7,CASP8,ATG5,RXRA
GO:0008285	Negative regulation of cell population proliferation	13	696	0.77	3.57e-05	9606.ENSP00000172229,9606.ENSP00000216117,9606.ENSP00000225831,9606.ENSP00000229135,9606.ENSP00000262768,9606.ENSP00000282397,9606.ENSP00000332049,9606.ENSP00000344456,9606.ENSP00000363822,9606.ENSP00000367545,9606.ENSP00000368646,9606.ENSP00000392270,9606.ENSP00000447173	NGFR,HMOX1,CCL2,IFNG,TIMP2,FLT1,CD86,CTNNB1,AR,TP73,PRDX4,STRAP,VDR
GO:0051707	Response to other organism	17	1256	0.63	3.57e-05	9606.ENSP00000225831,9606.ENSP00000229135,9606.ENSP00000229239,9606.ENSP00000252244,9606.ENSP00000304236,9606.ENSP00000314151,9606.ENSP00000321106,9606.ENSP00000327251,9606.ENSP00000332049,9606.ENSP00000346437,9606.ENSP00000351273,9606.ENSP00000358072,9606.ENSP00000365651,9606.ENSP00000369050,9606.ENSP00000399421,9606.ENSP00000407375,9606.ENSP00000449404	CCL2,IFNG,GAPDH,KRT1,CD14,KLK3,TAC1,NOS2,CD86,ATG7,CASP8,ATG5,NPPB,CYP1A1,CD36,GPX1,KRT8
GO:0006955	Immune response	19	1588	0.58	3.79e-05	9606.ENSP00000212015,9606.ENSP00000225831,9606.ENSP00000229135,9606.ENSP00000229239,9606.ENSP00000241052,9606.ENSP00000252244,9606.ENSP00000262768,9606.ENSP00000304236,9606.ENSP00000314151,9606.ENSP00000321106,9606.ENSP00000327251,9606.ENSP00000332049,9606.ENSP00000342026,9606.ENSP00000346437,9606.ENSP00000361850,9606.ENSP00000365651,9606.ENSP00000368450,9606.ENSP00000368646,9606.ENSP00000399421	SIRT1,CCL2,IFNG,GAPDH,CAT,KRT1,TIMP2,CD14,KLK3,TAC1,NOS2,CD86,PRDX6,ATG7,PLAU,NPPB,CD83,PRDX4,CD36
GO:0030193	Regulation of blood coagulation	6	80	1.37	4e-05	9606.ENSP00000220809,9606.ENSP00000252244,9606.ENSP00000361850,9606.ENSP00000380252,9606.ENSP00000399421,9606.ENSP00000408695	PLAT,KRT1,PLAU,NFE2L2,CD36,PRKCA
GO:0042493	Response to drug	9	281	1	4.02e-05	9606.ENSP00000226279,9606.ENSP00000262768,9606.ENSP00000327251,9606.ENSP00000337915,9606.ENSP00000344456,9606.ENSP00000353224,9606.ENSP00000358072,9606.ENSP00000367545,9606.ENSP00000369050	CD38,TIMP2,NOS2,CYP3A4,CTNNB1,TFRC,ATG5,TP73,CYP1A1
GO:0007166	Cell surface receptor signaling pathway	23	2325	0.49	4.06e-05	9606.ENSP00000172229,9606.ENSP00000212015,9606.ENSP00000216117,9606.ENSP00000218388,9606.ENSP00000219070,9606.ENSP00000220809,9606.ENSP00000225831,9606.ENSP00000226279,9606.ENSP00000229135,9606.ENSP00000282397,9606.ENSP00000299855,9606.ENSP00000304236,9606.ENSP00000327251,9606.ENSP00000332049,9606.ENSP00000344456,9606.ENSP00000351273,9606.ENSP00000355124,9606.ENSP00000365280,9606.ENSP00000365651,…	NGFR,SIRT1,HMOX1,TIMP1,MMP2,PLAT,CCL2,CD38,IFNG,FLT1,MMP3,CD14,NOS2,CD86,CTNNB1,CASP8,KRT19,ID1,NPPB,KRT18,CD36,PRKCA,KRT8
GO:0060255	Regulation of macromolecule metabolic process	40	6407	0.29	4.13e-05	9606.ENSP00000172229,9606.ENSP00000212015,9606.ENSP00000216117,9606.ENSP00000218388,9606.ENSP00000220809,9606.ENSP00000225831,9606.ENSP00000226279,9606.ENSP00000229135,9606.ENSP00000229239,9606.ENSP00000241052,9606.ENSP00000258149,9606.ENSP00000261254,9606.ENSP00000262768,9606.ENSP00000263734,9606.ENSP00000282397,9606.ENSP00000304236,9606.ENSP00000308208,9606.ENSP00000308452,9606.ENSP00000327251,…	NGFR,SIRT1,HMOX1,TIMP1,PLAT,CCL2,CD38,IFNG,GAPDH,CAT,MDM2,CCND2,TIMP2,EPAS1,FLT1,CD14,MMP14,KRT17,NOS2,CD86,PRDX6,CTNNB1,ATG7,CASP8,TFRC,EGLN1,ATG5,AR,ID1,TP73,CD83,NFE2L2,PPARA,CHEK1,STRAP,CD36,GPX1,PRKCA,RXRA,VDR
GO:1901652	Response to peptide	11	476	0.86	4.13e-05	9606.ENSP00000172229,9606.ENSP00000212015,9606.ENSP00000218388,9606.ENSP00000219070,9606.ENSP00000241052,9606.ENSP00000258149,9606.ENSP00000299855,9606.ENSP00000365280,9606.ENSP00000380252,9606.ENSP00000385523,9606.ENSP00000399421	NGFR,SIRT1,TIMP1,MMP2,CAT,MDM2,MMP3,ID1,NFE2L2,PPARA,CD36
GO:0031669	Cellular response to nutrient levels	8	204	1.09	4.25e-05	9606.ENSP00000212015,9606.ENSP00000216117,9606.ENSP00000258149,9606.ENSP00000346437,9606.ENSP00000358072,9606.ENSP00000380252,9606.ENSP00000385523,9606.ENSP00000447173	SIRT1,HMOX1,MDM2,ATG7,ATG5,NFE2L2,PPARA,VDR
GO:0051093	Negative regulation of developmental process	15	983	0.68	4.4e-05	9606.ENSP00000172229,9606.ENSP00000212015,9606.ENSP00000218388,9606.ENSP00000226279,9606.ENSP00000229135,9606.ENSP00000258149,9606.ENSP00000314151,9606.ENSP00000344456,9606.ENSP00000353224,9606.ENSP00000365280,9606.ENSP00000365651,9606.ENSP00000367545,9606.ENSP00000380252,9606.ENSP00000385523,9606.ENSP00000392270	NGFR,SIRT1,TIMP1,CD38,IFNG,MDM2,KLK3,CTNNB1,TFRC,ID1,NPPB,TP73,NFE2L2,PPARA,STRAP
GO:0010243	Response to organonitrogen compound	15	987	0.68	4.6e-05	9606.ENSP00000172229,9606.ENSP00000212015,9606.ENSP00000218388,9606.ENSP00000219070,9606.ENSP00000241052,9606.ENSP00000258149,9606.ENSP00000299855,9606.ENSP00000321106,9606.ENSP00000344456,9606.ENSP00000346437,9606.ENSP00000365280,9606.ENSP00000367545,9606.ENSP00000380252,9606.ENSP00000385523,9606.ENSP00000399421	NGFR,SIRT1,TIMP1,MMP2,CAT,MDM2,MMP3,TAC1,CTNNB1,ATG7,ID1,TP73,NFE2L2,PPARA,CD36
GO:0009653	Anatomical structure morphogenesis	22	2165	0.51	4.88e-05	9606.ENSP00000172229,9606.ENSP00000212015,9606.ENSP00000216117,9606.ENSP00000219070,9606.ENSP00000225831,9606.ENSP00000258149,9606.ENSP00000263734,9606.ENSP00000282397,9606.ENSP00000308208,9606.ENSP00000308452,9606.ENSP00000344456,9606.ENSP00000355124,9606.ENSP00000355601,9606.ENSP00000363822,9606.ENSP00000365280,9606.ENSP00000373487,9606.ENSP00000385523,9606.ENSP00000407375,9606.ENSP00000408695,…	NGFR,SIRT1,HMOX1,MMP2,CCL2,MDM2,EPAS1,FLT1,MMP14,KRT17,CTNNB1,KRT19,EGLN1,AR,ID1,KRT18,PPARA,GPX1,PRKCA,RXRA,VDR,KRT8
GO:1902531	Regulation of intracellular signal transduction	20	1807	0.54	5.24e-05	9606.ENSP00000212015,9606.ENSP00000216117,9606.ENSP00000225831,9606.ENSP00000241052,9606.ENSP00000258149,9606.ENSP00000262768,9606.ENSP00000282397,9606.ENSP00000304236,9606.ENSP00000332049,9606.ENSP00000344456,9606.ENSP00000351273,9606.ENSP00000353224,9606.ENSP00000363822,9606.ENSP00000365280,9606.ENSP00000367545,9606.ENSP00000380252,9606.ENSP00000388648,9606.ENSP00000399421,9606.ENSP00000407375,…	SIRT1,HMOX1,CCL2,CAT,MDM2,TIMP2,FLT1,CD14,CD86,CTNNB1,CASP8,TFRC,AR,ID1,TP73,NFE2L2,CHEK1,CD36,GPX1,PRKCA
GO:0048585	Negative regulation of response to stimulus	19	1636	0.56	5.4e-05	9606.ENSP00000172229,9606.ENSP00000212015,9606.ENSP00000216117,9606.ENSP00000220809,9606.ENSP00000225831,9606.ENSP00000252244,9606.ENSP00000258149,9606.ENSP00000262768,9606.ENSP00000304236,9606.ENSP00000308208,9606.ENSP00000344456,9606.ENSP00000346437,9606.ENSP00000351273,9606.ENSP00000361850,9606.ENSP00000363822,9606.ENSP00000380252,9606.ENSP00000385523,9606.ENSP00000392270,9606.ENSP00000407375	NGFR,SIRT1,HMOX1,PLAT,CCL2,KRT1,MDM2,TIMP2,CD14,MMP14,CTNNB1,ATG7,CASP8,PLAU,AR,NFE2L2,PPARA,STRAP,GPX1
GO:0031638	Zymogen activation	5	44	1.55	5.51e-05	9606.ENSP00000220809,9606.ENSP00000308208,9606.ENSP00000314151,9606.ENSP00000351273,9606.ENSP00000361850	PLAT,MMP14,KLK3,CASP8,PLAU
GO:0044706	Multi-multicellular organism process	8	213	1.07	5.51e-05	9606.ENSP00000219070,9606.ENSP00000226279,9606.ENSP00000260227,9606.ENSP00000321106,9606.ENSP00000363822,9606.ENSP00000369050,9606.ENSP00000419692,9606.ENSP00000447173	MMP2,CD38,MMP7,TAC1,AR,CYP1A1,RXRA,VDR
GO:0008015	Blood circulation	10	394	0.9	6.02e-05	9606.ENSP00000216117,9606.ENSP00000226279,9606.ENSP00000314151,9606.ENSP00000321106,9606.ENSP00000327251,9606.ENSP00000358072,9606.ENSP00000363822,9606.ENSP00000365651,9606.ENSP00000385523,9606.ENSP00000407375	HMOX1,CD38,KLK3,TAC1,NOS2,ATG5,AR,NPPB,PPARA,GPX1
GO:0071345	Cellular response to cytokine stimulus	15	1013	0.67	6.02e-05	9606.ENSP00000212015,9606.ENSP00000216117,9606.ENSP00000218388,9606.ENSP00000219070,9606.ENSP00000225831,9606.ENSP00000229135,9606.ENSP00000229239,9606.ENSP00000299855,9606.ENSP00000327251,9606.ENSP00000332049,9606.ENSP00000353224,9606.ENSP00000373487,9606.ENSP00000380252,9606.ENSP00000399421,9606.ENSP00000449404	SIRT1,HMOX1,TIMP1,MMP2,CCL2,IFNG,GAPDH,MMP3,NOS2,CD86,TFRC,KRT18,NFE2L2,CD36,KRT8
GO:0022411	Cellular component disassembly	10	395	0.9	6.08e-05	9606.ENSP00000218388,9606.ENSP00000219070,9606.ENSP00000260227,9606.ENSP00000262768,9606.ENSP00000299855,9606.ENSP00000308208,9606.ENSP00000344456,9606.ENSP00000346437,9606.ENSP00000358072,9606.ENSP00000408695	TIMP1,MMP2,MMP7,TIMP2,MMP3,MMP14,CTNNB1,ATG7,ATG5,PRKCA
GO:0071704	Organic substance metabolic process	44	7755	0.25	7.09e-05	9606.ENSP00000172229,9606.ENSP00000212015,9606.ENSP00000216117,9606.ENSP00000218388,9606.ENSP00000219070,9606.ENSP00000220809,9606.ENSP00000225831,9606.ENSP00000229239,9606.ENSP00000241052,9606.ENSP00000252244,9606.ENSP00000258149,9606.ENSP00000260227,9606.ENSP00000263734,9606.ENSP00000282397,9606.ENSP00000290349,9606.ENSP00000299855,9606.ENSP00000308208,9606.ENSP00000314151,9606.ENSP00000327251,…	NGFR,SIRT1,HMOX1,TIMP1,MMP2,PLAT,CCL2,GAPDH,CAT,KRT1,MDM2,MMP7,EPAS1,FLT1,CBR1,MMP3,MMP14,KLK3,NOS2,CYP3A4,PRDX6,CTNNB1,ATG7,CASP8,TFRC,EGLN1,ATG5,PLAU,AR,NPPB,TP73,PRDX4,CYP1A1,SMN2,NFE2L2,PPARA,CHEK1,STRAP,CD36,GPX1,PRKCA,RXRA,VDR,CYP3A7
GO:1903202	Negative regulation of oxidative stress-induced cell death	5	47	1.53	7.17e-05	9606.ENSP00000212015,9606.ENSP00000344456,9606.ENSP00000346437,9606.ENSP00000380252,9606.ENSP00000407375	SIRT1,CTNNB1,ATG7,NFE2L2,GPX1
GO:0006807	Nitrogen compound metabolic process	41	6852	0.28	7.25e-05	9606.ENSP00000172229,9606.ENSP00000212015,9606.ENSP00000216117,9606.ENSP00000218388,9606.ENSP00000219070,9606.ENSP00000220809,9606.ENSP00000225831,9606.ENSP00000229239,9606.ENSP00000241052,9606.ENSP00000252244,9606.ENSP00000258149,9606.ENSP00000260227,9606.ENSP00000263734,9606.ENSP00000282397,9606.ENSP00000299855,9606.ENSP00000308208,9606.ENSP00000314151,9606.ENSP00000319788,9606.ENSP00000327251,…	NGFR,SIRT1,HMOX1,TIMP1,MMP2,PLAT,CCL2,GAPDH,CAT,KRT1,MDM2,MMP7,EPAS1,FLT1,MMP3,MMP14,KLK3,NQO1,NOS2,CYP3A4,CTNNB1,ATG7,CASP8,EGLN1,ATG5,PLAU,AR,NPPB,TP73,PRDX4,CYP1A1,SMN2,NFE2L2,PPARA,CHEK1,STRAP,CD36,GPX1,PRKCA,RXRA,VDR
GO:0065007	Biological regulation	56	12171	0.16	7.25e-05	9606.ENSP00000172229,9606.ENSP00000212015,9606.ENSP00000216117,9606.ENSP00000218388,9606.ENSP00000219070,9606.ENSP00000220809,9606.ENSP00000225831,9606.ENSP00000226279,9606.ENSP00000229135,9606.ENSP00000229239,9606.ENSP00000238721,9606.ENSP00000241052,9606.ENSP00000252244,9606.ENSP00000258149,9606.ENSP00000261254,9606.ENSP00000262768,9606.ENSP00000263734,9606.ENSP00000282397,9606.ENSP00000299855,…	NGFR,SIRT1,HMOX1,TIMP1,MMP2,PLAT,CCL2,CD38,IFNG,GAPDH,TP53I3,CAT,KRT1,MDM2,CCND2,TIMP2,EPAS1,FLT1,MMP3,CD14,MMP14,KRT17,KLK3,NQO1,TAC1,NOS2,CD86,CYP3A4,PRDX6,CTNNB1,ATG7,CASP8,TFRC,KRT19,EGLN1,ATG5,PLAU,AR,ID1,NPPB,TP73,CD83,PRDX4,CYP1A1,KRT18,NFE2L2,PPARA,CHEK1,STRAP,CD36,GPX1,PRKCA,RXRA,VDR,KRT8,CYP3A7
GO:0009894	Regulation of catabolic process	15	1038	0.66	7.75e-05	9606.ENSP00000212015,9606.ENSP00000216117,9606.ENSP00000218388,9606.ENSP00000229135,9606.ENSP00000229239,9606.ENSP00000258149,9606.ENSP00000262768,9606.ENSP00000327251,9606.ENSP00000346437,9606.ENSP00000355601,9606.ENSP00000358072,9606.ENSP00000380252,9606.ENSP00000385523,9606.ENSP00000407375,9606.ENSP00000408695	SIRT1,HMOX1,TIMP1,IFNG,GAPDH,MDM2,TIMP2,NOS2,ATG7,EGLN1,ATG5,NFE2L2,PPARA,GPX1,PRKCA
GO:2001233	Regulation of apoptotic signaling pathway	10	409	0.89	7.91e-05	9606.ENSP00000172229,9606.ENSP00000212015,9606.ENSP00000216117,9606.ENSP00000258149,9606.ENSP00000344456,9606.ENSP00000351273,9606.ENSP00000363822,9606.ENSP00000367545,9606.ENSP00000380252,9606.ENSP00000407375	NGFR,SIRT1,HMOX1,MDM2,CTNNB1,CASP8,AR,TP73,NFE2L2,GPX1
GO:0001890	Placenta development	7	154	1.16	8.23e-05	9606.ENSP00000263734,9606.ENSP00000351273,9606.ENSP00000355124,9606.ENSP00000355601,9606.ENSP00000419692,9606.ENSP00000447173,9606.ENSP00000449404	EPAS1,CASP8,KRT19,EGLN1,RXRA,VDR,KRT8
GO:0045595	Regulation of cell differentiation	20	1874	0.53	8.44e-05	9606.ENSP00000172229,9606.ENSP00000212015,9606.ENSP00000226279,9606.ENSP00000229135,9606.ENSP00000258149,9606.ENSP00000262768,9606.ENSP00000308208,9606.ENSP00000332049,9606.ENSP00000344456,9606.ENSP00000351273,9606.ENSP00000363822,9606.ENSP00000365280,9606.ENSP00000367545,9606.ENSP00000368450,9606.ENSP00000380252,9606.ENSP00000385523,9606.ENSP00000392270,9606.ENSP00000399421,9606.ENSP00000408695,…	NGFR,SIRT1,CD38,IFNG,MDM2,TIMP2,MMP14,CD86,CTNNB1,CASP8,AR,ID1,TP73,CD83,NFE2L2,PPARA,STRAP,CD36,PRKCA,VDR
GO:1901564	Organonitrogen compound metabolic process	35	5244	0.32	9.31e-05	9606.ENSP00000172229,9606.ENSP00000212015,9606.ENSP00000216117,9606.ENSP00000218388,9606.ENSP00000219070,9606.ENSP00000220809,9606.ENSP00000225831,9606.ENSP00000229239,9606.ENSP00000241052,9606.ENSP00000252244,9606.ENSP00000258149,9606.ENSP00000260227,9606.ENSP00000263734,9606.ENSP00000282397,9606.ENSP00000299855,9606.ENSP00000308208,9606.ENSP00000314151,9606.ENSP00000327251,9606.ENSP00000337915,…	NGFR,SIRT1,HMOX1,TIMP1,MMP2,PLAT,CCL2,GAPDH,CAT,KRT1,MDM2,MMP7,EPAS1,FLT1,MMP3,MMP14,KLK3,NOS2,CYP3A4,CTNNB1,ATG7,CASP8,EGLN1,ATG5,PLAU,AR,NPPB,PRDX4,CYP1A1,NFE2L2,PPARA,CHEK1,CD36,GPX1,PRKCA
GO:2001234	Negative regulation of apoptotic signaling pathway	8	232	1.04	9.31e-05	9606.ENSP00000212015,9606.ENSP00000216117,9606.ENSP00000258149,9606.ENSP00000344456,9606.ENSP00000351273,9606.ENSP00000363822,9606.ENSP00000380252,9606.ENSP00000407375	SIRT1,HMOX1,MDM2,CTNNB1,CASP8,AR,NFE2L2,GPX1
GO:0006915	Apoptotic process	14	918	0.68	0.0001	9606.ENSP00000172229,9606.ENSP00000212015,9606.ENSP00000216117,9606.ENSP00000226279,9606.ENSP00000229135,9606.ENSP00000229239,9606.ENSP00000304236,9606.ENSP00000351273,9606.ENSP00000358072,9606.ENSP00000367545,9606.ENSP00000373487,9606.ENSP00000388648,9606.ENSP00000408695,9606.ENSP00000449404	NGFR,SIRT1,HMOX1,CD38,IFNG,GAPDH,CD14,CASP8,ATG5,TP73,KRT18,CHEK1,PRKCA,KRT8
GO:0009966	Regulation of signal transduction	26	3107	0.42	0.0001	9606.ENSP00000172229,9606.ENSP00000212015,9606.ENSP00000216117,9606.ENSP00000218388,9606.ENSP00000225831,9606.ENSP00000229135,9606.ENSP00000241052,9606.ENSP00000258149,9606.ENSP00000262768,9606.ENSP00000282397,9606.ENSP00000304236,9606.ENSP00000308208,9606.ENSP00000332049,9606.ENSP00000344456,9606.ENSP00000351273,9606.ENSP00000353224,9606.ENSP00000361850,9606.ENSP00000363822,9606.ENSP00000365280,…	NGFR,SIRT1,HMOX1,TIMP1,CCL2,IFNG,CAT,MDM2,TIMP2,FLT1,CD14,MMP14,CD86,CTNNB1,CASP8,TFRC,PLAU,AR,ID1,TP73,NFE2L2,CHEK1,STRAP,CD36,GPX1,PRKCA
GO:0019538	Protein metabolic process	31	4251	0.36	0.0001	9606.ENSP00000172229,9606.ENSP00000212015,9606.ENSP00000218388,9606.ENSP00000219070,9606.ENSP00000220809,9606.ENSP00000225831,9606.ENSP00000229239,9606.ENSP00000241052,9606.ENSP00000252244,9606.ENSP00000258149,9606.ENSP00000260227,9606.ENSP00000263734,9606.ENSP00000282397,9606.ENSP00000299855,9606.ENSP00000308208,9606.ENSP00000314151,9606.ENSP00000327251,9606.ENSP00000344456,9606.ENSP00000346437,…	NGFR,SIRT1,TIMP1,MMP2,PLAT,CCL2,GAPDH,CAT,KRT1,MDM2,MMP7,EPAS1,FLT1,MMP3,MMP14,KLK3,NOS2,CTNNB1,ATG7,CASP8,EGLN1,ATG5,PLAU,AR,PRDX4,NFE2L2,PPARA,CHEK1,CD36,GPX1,PRKCA
GO:0033554	Cellular response to stress	19	1725	0.54	0.0001	9606.ENSP00000212015,9606.ENSP00000216117,9606.ENSP00000219070,9606.ENSP00000225831,9606.ENSP00000241052,9606.ENSP00000258149,9606.ENSP00000263734,9606.ENSP00000299855,9606.ENSP00000319788,9606.ENSP00000342026,9606.ENSP00000346437,9606.ENSP00000355601,9606.ENSP00000358072,9606.ENSP00000367545,9606.ENSP00000380252,9606.ENSP00000385523,9606.ENSP00000388648,9606.ENSP00000399421,9606.ENSP00000407375	SIRT1,HMOX1,MMP2,CCL2,CAT,MDM2,EPAS1,MMP3,NQO1,PRDX6,ATG7,EGLN1,ATG5,TP73,NFE2L2,PPARA,CHEK1,CD36,GPX1
GO:0051050	Positive regulation of transport	14	923	0.68	0.0001	9606.ENSP00000212015,9606.ENSP00000225831,9606.ENSP00000226279,9606.ENSP00000229135,9606.ENSP00000229239,9606.ENSP00000258149,9606.ENSP00000304236,9606.ENSP00000321106,9606.ENSP00000351273,9606.ENSP00000358072,9606.ENSP00000365651,9606.ENSP00000367545,9606.ENSP00000380252,9606.ENSP00000399421	SIRT1,CCL2,CD38,IFNG,GAPDH,MDM2,CD14,TAC1,CASP8,ATG5,NPPB,TP73,NFE2L2,CD36
GO:0043065	Positive regulation of apoptotic process	12	660	0.76	0.00011	9606.ENSP00000172229,9606.ENSP00000212015,9606.ENSP00000216117,9606.ENSP00000225831,9606.ENSP00000229135,9606.ENSP00000229239,9606.ENSP00000319788,9606.ENSP00000344456,9606.ENSP00000346437,9606.ENSP00000351273,9606.ENSP00000367545,9606.ENSP00000447173	NGFR,SIRT1,HMOX1,CCL2,IFNG,GAPDH,NQO1,CTNNB1,ATG7,CASP8,TP73,VDR
GO:0045321	Leukocyte activation	14	929	0.68	0.00011	9606.ENSP00000229135,9606.ENSP00000241052,9606.ENSP00000252244,9606.ENSP00000262768,9606.ENSP00000304236,9606.ENSP00000332049,9606.ENSP00000342026,9606.ENSP00000344456,9606.ENSP00000346437,9606.ENSP00000351273,9606.ENSP00000358072,9606.ENSP00000361850,9606.ENSP00000368646,9606.ENSP00000399421	IFNG,CAT,KRT1,TIMP2,CD14,CD86,PRDX6,CTNNB1,ATG7,CASP8,ATG5,PLAU,PRDX4,CD36
GO:0071407	Cellular response to organic cyclic compound	11	537	0.81	0.00011	9606.ENSP00000225831,9606.ENSP00000258149,9606.ENSP00000344456,9606.ENSP00000346437,9606.ENSP00000351273,9606.ENSP00000363822,9606.ENSP00000365280,9606.ENSP00000369050,9606.ENSP00000385523,9606.ENSP00000419692,9606.ENSP00000447173	CCL2,MDM2,CTNNB1,ATG7,CASP8,AR,ID1,CYP1A1,PPARA,RXRA,VDR
GO:0022414	Reproductive process	17	1400	0.58	0.00012	9606.ENSP00000212015,9606.ENSP00000219070,9606.ENSP00000226279,9606.ENSP00000260227,9606.ENSP00000263734,9606.ENSP00000308208,9606.ENSP00000321106,9606.ENSP00000344456,9606.ENSP00000351273,9606.ENSP00000355124,9606.ENSP00000355601,9606.ENSP00000363822,9606.ENSP00000368646,9606.ENSP00000369050,9606.ENSP00000419692,9606.ENSP00000447173,9606.ENSP00000449404	SIRT1,MMP2,CD38,MMP7,EPAS1,MMP14,TAC1,CTNNB1,CASP8,KRT19,EGLN1,AR,PRDX4,CYP1A1,RXRA,VDR,KRT8
GO:0050789	Regulation of biological process	54	11475	0.17	0.00012	9606.ENSP00000172229,9606.ENSP00000212015,9606.ENSP00000216117,9606.ENSP00000218388,9606.ENSP00000219070,9606.ENSP00000220809,9606.ENSP00000225831,9606.ENSP00000226279,9606.ENSP00000229135,9606.ENSP00000229239,9606.ENSP00000238721,9606.ENSP00000241052,9606.ENSP00000252244,9606.ENSP00000258149,9606.ENSP00000261254,9606.ENSP00000262768,9606.ENSP00000263734,9606.ENSP00000282397,9606.ENSP00000299855,…	NGFR,SIRT1,HMOX1,TIMP1,MMP2,PLAT,CCL2,CD38,IFNG,GAPDH,TP53I3,CAT,KRT1,MDM2,CCND2,TIMP2,EPAS1,FLT1,MMP3,CD14,MMP14,KRT17,KLK3,NQO1,TAC1,NOS2,CD86,PRDX6,CTNNB1,ATG7,CASP8,TFRC,KRT19,EGLN1,ATG5,PLAU,AR,ID1,NPPB,TP73,CD83,PRDX4,CYP1A1,KRT18,NFE2L2,PPARA,CHEK1,STRAP,CD36,GPX1,PRKCA,RXRA,VDR,KRT8
GO:0010468	Regulation of gene expression	33	4813	0.34	0.00013	9606.ENSP00000172229,9606.ENSP00000212015,9606.ENSP00000216117,9606.ENSP00000226279,9606.ENSP00000229135,9606.ENSP00000229239,9606.ENSP00000241052,9606.ENSP00000258149,9606.ENSP00000263734,9606.ENSP00000304236,9606.ENSP00000308208,9606.ENSP00000308452,9606.ENSP00000327251,9606.ENSP00000332049,9606.ENSP00000342026,9606.ENSP00000344456,9606.ENSP00000351273,9606.ENSP00000353224,9606.ENSP00000355601,…	NGFR,SIRT1,HMOX1,CD38,IFNG,GAPDH,CAT,MDM2,EPAS1,CD14,MMP14,KRT17,NOS2,CD86,PRDX6,CTNNB1,CASP8,TFRC,EGLN1,ATG5,AR,ID1,TP73,CD83,NFE2L2,PPARA,CHEK1,STRAP,CD36,GPX1,PRKCA,RXRA,VDR
GO:0019221	Cytokine-mediated signaling pathway	12	678	0.75	0.00014	9606.ENSP00000212015,9606.ENSP00000216117,9606.ENSP00000218388,9606.ENSP00000219070,9606.ENSP00000225831,9606.ENSP00000229135,9606.ENSP00000299855,9606.ENSP00000327251,9606.ENSP00000332049,9606.ENSP00000373487,9606.ENSP00000399421,9606.ENSP00000449404	SIRT1,HMOX1,TIMP1,MMP2,CCL2,IFNG,MMP3,NOS2,CD86,KRT18,CD36,KRT8
GO:0044238	Primary metabolic process	42	7332	0.26	0.00014	9606.ENSP00000172229,9606.ENSP00000212015,9606.ENSP00000218388,9606.ENSP00000219070,9606.ENSP00000220809,9606.ENSP00000225831,9606.ENSP00000229239,9606.ENSP00000241052,9606.ENSP00000252244,9606.ENSP00000258149,9606.ENSP00000260227,9606.ENSP00000263734,9606.ENSP00000282397,9606.ENSP00000290349,9606.ENSP00000299855,9606.ENSP00000308208,9606.ENSP00000314151,9606.ENSP00000327251,9606.ENSP00000337915,…	NGFR,SIRT1,TIMP1,MMP2,PLAT,CCL2,GAPDH,CAT,KRT1,MDM2,MMP7,EPAS1,FLT1,CBR1,MMP3,MMP14,KLK3,NOS2,CYP3A4,PRDX6,CTNNB1,ATG7,CASP8,EGLN1,ATG5,PLAU,AR,NPPB,TP73,PRDX4,CYP1A1,SMN2,NFE2L2,PPARA,CHEK1,STRAP,CD36,GPX1,PRKCA,RXRA,VDR,CYP3A7
GO:0009987	Cellular process	61	15024	0.11	0.00015	9606.ENSP00000172229,9606.ENSP00000212015,9606.ENSP00000216117,9606.ENSP00000218388,9606.ENSP00000219070,9606.ENSP00000220809,9606.ENSP00000225831,9606.ENSP00000226279,9606.ENSP00000229135,9606.ENSP00000229239,9606.ENSP00000241052,9606.ENSP00000252244,9606.ENSP00000258149,9606.ENSP00000260227,9606.ENSP00000261254,9606.ENSP00000262768,9606.ENSP00000263734,9606.ENSP00000282397,9606.ENSP00000290349,…	NGFR,SIRT1,HMOX1,TIMP1,MMP2,PLAT,CCL2,CD38,IFNG,GAPDH,CAT,KRT1,MDM2,MMP7,CCND2,TIMP2,EPAS1,FLT1,CBR1,MMP3,HSPA4,CD14,MMP14,KRT17,KLK3,NQO1,TAC1,NOS2,KRT7,CD86,CYP3A4,PRDX6,CTNNB1,ATG7,CASP8,TFRC,GYPA,KRT19,EGLN1,ATG5,PLAU,AR,ID1,NPPB,TP73,CD83,PRDX4,CYP1A1,SMN2,KRT18,NFE2L2,PPARA,CHEK1,STRAP,CD36,GPX1,PRKCA,RXRA,VDR,KRT8,CYP3A7
GO:0080134	Regulation of response to stress	17	1437	0.57	0.00016	9606.ENSP00000212015,9606.ENSP00000220809,9606.ENSP00000229135,9606.ENSP00000252244,9606.ENSP00000258149,9606.ENSP00000299855,9606.ENSP00000321106,9606.ENSP00000327251,9606.ENSP00000344456,9606.ENSP00000346437,9606.ENSP00000361850,9606.ENSP00000380252,9606.ENSP00000385523,9606.ENSP00000388648,9606.ENSP00000399421,9606.ENSP00000407375,9606.ENSP00000408695	SIRT1,PLAT,IFNG,KRT1,MDM2,MMP3,TAC1,NOS2,CTNNB1,ATG7,PLAU,NFE2L2,PPARA,CHEK1,CD36,GPX1,PRKCA
GO:0050865	Regulation of cell activation	11	571	0.78	0.00018	9606.ENSP00000216117,9606.ENSP00000225831,9606.ENSP00000226279,9606.ENSP00000229135,9606.ENSP00000308208,9606.ENSP00000321106,9606.ENSP00000332049,9606.ENSP00000344456,9606.ENSP00000353224,9606.ENSP00000368450,9606.ENSP00000408695	HMOX1,CCL2,CD38,IFNG,MMP14,TAC1,CD86,CTNNB1,TFRC,CD83,PRKCA
GO:0070268	Cornification	6	113	1.22	0.0002	9606.ENSP00000252244,9606.ENSP00000308452,9606.ENSP00000329243,9606.ENSP00000355124,9606.ENSP00000373487,9606.ENSP00000449404	KRT1,KRT17,KRT7,KRT19,KRT18,KRT8
GO:0008217	Regulation of blood pressure	7	182	1.08	0.00021	9606.ENSP00000216117,9606.ENSP00000314151,9606.ENSP00000321106,9606.ENSP00000327251,9606.ENSP00000363822,9606.ENSP00000365651,9606.ENSP00000385523	HMOX1,KLK3,TAC1,NOS2,AR,NPPB,PPARA
GO:0044068	Modulation by symbiont of host cellular process	4	26	1.69	0.00022	9606.ENSP00000229239,9606.ENSP00000346437,9606.ENSP00000351273,9606.ENSP00000358072	GAPDH,ATG7,CASP8,ATG5
GO:0009967	Positive regulation of signal transduction	18	1654	0.54	0.00023	9606.ENSP00000172229,9606.ENSP00000212015,9606.ENSP00000216117,9606.ENSP00000225831,9606.ENSP00000229135,9606.ENSP00000241052,9606.ENSP00000262768,9606.ENSP00000282397,9606.ENSP00000304236,9606.ENSP00000332049,9606.ENSP00000344456,9606.ENSP00000351273,9606.ENSP00000353224,9606.ENSP00000363822,9606.ENSP00000367545,9606.ENSP00000399421,9606.ENSP00000407375,9606.ENSP00000408695	NGFR,SIRT1,HMOX1,CCL2,IFNG,CAT,TIMP2,FLT1,CD14,CD86,CTNNB1,CASP8,TFRC,AR,TP73,CD36,GPX1,PRKCA
GO:0032963	Collagen metabolic process	5	63	1.4	0.00023	9606.ENSP00000219070,9606.ENSP00000260227,9606.ENSP00000299855,9606.ENSP00000308208,9606.ENSP00000365280	MMP2,MMP7,MMP3,MMP14,ID1
GO:0044092	Negative regulation of molecular function	15	1163	0.61	0.00026	9606.ENSP00000172229,9606.ENSP00000212015,9606.ENSP00000216117,9606.ENSP00000218388,9606.ENSP00000229135,9606.ENSP00000229239,9606.ENSP00000241052,9606.ENSP00000258149,9606.ENSP00000262768,9606.ENSP00000319788,9606.ENSP00000351273,9606.ENSP00000355601,9606.ENSP00000365280,9606.ENSP00000385523,9606.ENSP00000407375	NGFR,SIRT1,HMOX1,TIMP1,IFNG,GAPDH,CAT,MDM2,TIMP2,NQO1,CASP8,EGLN1,ID1,PPARA,GPX1
GO:0006959	Humoral immune response	8	275	0.96	0.00027	9606.ENSP00000225831,9606.ENSP00000229135,9606.ENSP00000229239,9606.ENSP00000252244,9606.ENSP00000314151,9606.ENSP00000321106,9606.ENSP00000365651,9606.ENSP00000368450	CCL2,IFNG,GAPDH,KRT1,KLK3,TAC1,NPPB,CD83
GO:0009891	Positive regulation of biosynthetic process	20	2040	0.49	0.00027	9606.ENSP00000172229,9606.ENSP00000212015,9606.ENSP00000225831,9606.ENSP00000226279,9606.ENSP00000229135,9606.ENSP00000263734,9606.ENSP00000308452,9606.ENSP00000327251,9606.ENSP00000332049,9606.ENSP00000344456,9606.ENSP00000355601,9606.ENSP00000363822,9606.ENSP00000365280,9606.ENSP00000367545,9606.ENSP00000380252,9606.ENSP00000385523,9606.ENSP00000388648,9606.ENSP00000399421,9606.ENSP00000419692,…	NGFR,SIRT1,CCL2,CD38,IFNG,EPAS1,KRT17,NOS2,CD86,CTNNB1,EGLN1,AR,ID1,TP73,NFE2L2,PPARA,CHEK1,CD36,RXRA,VDR
GO:0030334	Regulation of cell migration	13	865	0.68	0.00027	9606.ENSP00000212015,9606.ENSP00000216117,9606.ENSP00000218388,9606.ENSP00000225831,9606.ENSP00000229135,9606.ENSP00000258149,9606.ENSP00000282397,9606.ENSP00000308208,9606.ENSP00000321106,9606.ENSP00000361850,9606.ENSP00000380252,9606.ENSP00000392270,9606.ENSP00000408695	SIRT1,HMOX1,TIMP1,CCL2,IFNG,MDM2,FLT1,MMP14,TAC1,PLAU,NFE2L2,STRAP,PRKCA
GO:0050794	Regulation of cellular process	52	10932	0.18	0.00027	9606.ENSP00000172229,9606.ENSP00000212015,9606.ENSP00000216117,9606.ENSP00000218388,9606.ENSP00000219070,9606.ENSP00000220809,9606.ENSP00000225831,9606.ENSP00000226279,9606.ENSP00000229135,9606.ENSP00000229239,9606.ENSP00000238721,9606.ENSP00000241052,9606.ENSP00000258149,9606.ENSP00000261254,9606.ENSP00000262768,9606.ENSP00000263734,9606.ENSP00000282397,9606.ENSP00000299855,9606.ENSP00000304236,…	NGFR,SIRT1,HMOX1,TIMP1,MMP2,PLAT,CCL2,CD38,IFNG,GAPDH,TP53I3,CAT,MDM2,CCND2,TIMP2,EPAS1,FLT1,MMP3,CD14,MMP14,KRT17,NQO1,TAC1,NOS2,CD86,PRDX6,CTNNB1,ATG7,CASP8,TFRC,KRT19,EGLN1,ATG5,PLAU,AR,ID1,NPPB,TP73,CD83,PRDX4,CYP1A1,KRT18,NFE2L2,PPARA,CHEK1,STRAP,CD36,GPX1,PRKCA,RXRA,VDR,KRT8
GO:0031329	Regulation of cellular catabolic process	13	875	0.67	0.00029	9606.ENSP00000212015,9606.ENSP00000216117,9606.ENSP00000218388,9606.ENSP00000229135,9606.ENSP00000229239,9606.ENSP00000258149,9606.ENSP00000262768,9606.ENSP00000346437,9606.ENSP00000358072,9606.ENSP00000380252,9606.ENSP00000385523,9606.ENSP00000407375,9606.ENSP00000408695	SIRT1,HMOX1,TIMP1,IFNG,GAPDH,MDM2,TIMP2,ATG7,ATG5,NFE2L2,PPARA,GPX1,PRKCA
GO:0071495	Cellular response to endogenous stimulus	15	1181	0.6	0.0003	9606.ENSP00000172229,9606.ENSP00000212015,9606.ENSP00000219070,9606.ENSP00000225831,9606.ENSP00000258149,9606.ENSP00000321106,9606.ENSP00000344456,9606.ENSP00000346437,9606.ENSP00000363822,9606.ENSP00000365280,9606.ENSP00000380252,9606.ENSP00000385523,9606.ENSP00000399421,9606.ENSP00000419692,9606.ENSP00000447173	NGFR,SIRT1,MMP2,CCL2,MDM2,TAC1,CTNNB1,ATG7,AR,ID1,NFE2L2,PPARA,CD36,RXRA,VDR
GO:0002933	Lipid hydroxylation	3	7	2.13	0.00032	9606.ENSP00000337915,9606.ENSP00000369050,9606.ENSP00000480571	CYP3A4,CYP1A1,CYP3A7
GO:0098754	Detoxification	6	125	1.18	0.00032	9606.ENSP00000241052,9606.ENSP00000319788,9606.ENSP00000342026,9606.ENSP00000368646,9606.ENSP00000380252,9606.ENSP00000407375	CAT,NQO1,PRDX6,PRDX4,NFE2L2,GPX1
GO:0030162	Regulation of proteolysis	12	747	0.7	0.00033	9606.ENSP00000172229,9606.ENSP00000212015,9606.ENSP00000218388,9606.ENSP00000220809,9606.ENSP00000229135,9606.ENSP00000229239,9606.ENSP00000258149,9606.ENSP00000262768,9606.ENSP00000308208,9606.ENSP00000351273,9606.ENSP00000380252,9606.ENSP00000407375	NGFR,SIRT1,TIMP1,PLAT,IFNG,GAPDH,MDM2,TIMP2,MMP14,CASP8,NFE2L2,GPX1
GO:0051251	Positive regulation of lymphocyte activation	8	286	0.95	0.00034	9606.ENSP00000225831,9606.ENSP00000226279,9606.ENSP00000229135,9606.ENSP00000308208,9606.ENSP00000321106,9606.ENSP00000332049,9606.ENSP00000353224,9606.ENSP00000368450	CCL2,CD38,IFNG,MMP14,TAC1,CD86,TFRC,CD83
GO:0043170	Macromolecule metabolic process	37	6137	0.28	0.00037	9606.ENSP00000172229,9606.ENSP00000212015,9606.ENSP00000218388,9606.ENSP00000219070,9606.ENSP00000220809,9606.ENSP00000225831,9606.ENSP00000229239,9606.ENSP00000241052,9606.ENSP00000252244,9606.ENSP00000258149,9606.ENSP00000260227,9606.ENSP00000263734,9606.ENSP00000282397,9606.ENSP00000299855,9606.ENSP00000308208,9606.ENSP00000314151,9606.ENSP00000327251,9606.ENSP00000344456,9606.ENSP00000346437,…	NGFR,SIRT1,TIMP1,MMP2,PLAT,CCL2,GAPDH,CAT,KRT1,MDM2,MMP7,EPAS1,FLT1,MMP3,MMP14,KLK3,NOS2,CTNNB1,ATG7,CASP8,TFRC,EGLN1,ATG5,PLAU,AR,TP73,PRDX4,SMN2,NFE2L2,PPARA,CHEK1,STRAP,CD36,GPX1,PRKCA,RXRA,VDR
GO:0051130	Positive regulation of cellular component organization	15	1209	0.59	0.00039	9606.ENSP00000172229,9606.ENSP00000212015,9606.ENSP00000229135,9606.ENSP00000299855,9606.ENSP00000304236,9606.ENSP00000321106,9606.ENSP00000344456,9606.ENSP00000351273,9606.ENSP00000353224,9606.ENSP00000363822,9606.ENSP00000365280,9606.ENSP00000367545,9606.ENSP00000380252,9606.ENSP00000399421,9606.ENSP00000407375	NGFR,SIRT1,IFNG,MMP3,CD14,TAC1,CTNNB1,CASP8,TFRC,AR,ID1,TP73,NFE2L2,CD36,GPX1
GO:0050680	Negative regulation of epithelial cell proliferation	6	131	1.16	0.0004	9606.ENSP00000172229,9606.ENSP00000225831,9606.ENSP00000282397,9606.ENSP00000363822,9606.ENSP00000392270,9606.ENSP00000447173	NGFR,CCL2,FLT1,AR,STRAP,VDR
GO:0050878	Regulation of body fluid levels	10	509	0.79	0.00042	9606.ENSP00000220809,9606.ENSP00000252244,9606.ENSP00000321106,9606.ENSP00000358072,9606.ENSP00000361850,9606.ENSP00000365651,9606.ENSP00000380252,9606.ENSP00000399421,9606.ENSP00000408695,9606.ENSP00000447173	PLAT,KRT1,TAC1,ATG5,PLAU,NPPB,NFE2L2,CD36,PRKCA,VDR
GO:0034614	Cellular response to reactive oxygen species	6	133	1.15	0.00044	9606.ENSP00000212015,9606.ENSP00000219070,9606.ENSP00000258149,9606.ENSP00000299855,9606.ENSP00000319788,9606.ENSP00000380252	SIRT1,MMP2,MDM2,MMP3,NQO1,NFE2L2
GO:0045935	Positive regulation of nucleobase-containing compound metabolic process	19	1927	0.49	0.00044	9606.ENSP00000172229,9606.ENSP00000212015,9606.ENSP00000226279,9606.ENSP00000229135,9606.ENSP00000263734,9606.ENSP00000327251,9606.ENSP00000332049,9606.ENSP00000342026,9606.ENSP00000344456,9606.ENSP00000353224,9606.ENSP00000355601,9606.ENSP00000363822,9606.ENSP00000365280,9606.ENSP00000367545,9606.ENSP00000380252,9606.ENSP00000385523,9606.ENSP00000388648,9606.ENSP00000419692,9606.ENSP00000447173	NGFR,SIRT1,CD38,IFNG,EPAS1,NOS2,CD86,PRDX6,CTNNB1,TFRC,EGLN1,AR,ID1,TP73,NFE2L2,PPARA,CHEK1,RXRA,VDR
GO:0001936	Regulation of endothelial cell proliferation	6	134	1.15	0.00045	9606.ENSP00000172229,9606.ENSP00000212015,9606.ENSP00000216117,9606.ENSP00000225831,9606.ENSP00000282397,9606.ENSP00000408695	NGFR,SIRT1,HMOX1,CCL2,FLT1,PRKCA
GO:1901215	Negative regulation of neuron death	7	211	1.02	0.00047	9606.ENSP00000212015,9606.ENSP00000216117,9606.ENSP00000225831,9606.ENSP00000321106,9606.ENSP00000344456,9606.ENSP00000346437,9606.ENSP00000385523	SIRT1,HMOX1,CCL2,TAC1,CTNNB1,ATG7,PPARA
GO:0002275	Myeloid cell activation involved in immune response	10	522	0.78	0.00051	9606.ENSP00000229135,9606.ENSP00000241052,9606.ENSP00000252244,9606.ENSP00000262768,9606.ENSP00000304236,9606.ENSP00000342026,9606.ENSP00000346437,9606.ENSP00000361850,9606.ENSP00000368646,9606.ENSP00000399421	IFNG,CAT,KRT1,TIMP2,CD14,PRDX6,ATG7,PLAU,PRDX4,CD36
GO:0030335	Positive regulation of cell migration	10	522	0.78	0.00051	9606.ENSP00000212015,9606.ENSP00000216117,9606.ENSP00000229135,9606.ENSP00000258149,9606.ENSP00000282397,9606.ENSP00000308208,9606.ENSP00000321106,9606.ENSP00000361850,9606.ENSP00000380252,9606.ENSP00000408695	SIRT1,HMOX1,IFNG,MDM2,FLT1,MMP14,TAC1,PLAU,NFE2L2,PRKCA
GO:0052040	Modulation by symbiont of host programmed cell death	3	9	2.02	0.00054	9606.ENSP00000229239,9606.ENSP00000346437,9606.ENSP00000351273	GAPDH,ATG7,CASP8
GO:0071453	Cellular response to oxygen levels	7	216	1.01	0.00054	9606.ENSP00000212015,9606.ENSP00000216117,9606.ENSP00000258149,9606.ENSP00000263734,9606.ENSP00000346437,9606.ENSP00000355601,9606.ENSP00000380252	SIRT1,HMOX1,MDM2,EPAS1,ATG7,EGLN1,NFE2L2
GO:0051049	Regulation of transport	18	1776	0.5	0.00055	9606.ENSP00000212015,9606.ENSP00000216117,9606.ENSP00000225831,9606.ENSP00000226279,9606.ENSP00000229135,9606.ENSP00000229239,9606.ENSP00000258149,9606.ENSP00000304236,9606.ENSP00000321106,9606.ENSP00000327251,9606.ENSP00000344456,9606.ENSP00000351273,9606.ENSP00000358072,9606.ENSP00000365651,9606.ENSP00000367545,9606.ENSP00000380252,9606.ENSP00000399421,9606.ENSP00000408695	SIRT1,HMOX1,CCL2,CD38,IFNG,GAPDH,MDM2,CD14,TAC1,NOS2,CTNNB1,CASP8,ATG5,NPPB,TP73,NFE2L2,CD36,PRKCA
GO:0071396	Cellular response to lipid	10	528	0.78	0.00055	9606.ENSP00000225831,9606.ENSP00000304236,9606.ENSP00000327251,9606.ENSP00000332049,9606.ENSP00000344456,9606.ENSP00000363822,9606.ENSP00000385523,9606.ENSP00000399421,9606.ENSP00000419692,9606.ENSP00000447173	CCL2,CD14,NOS2,CD86,CTNNB1,AR,PPARA,CD36,RXRA,VDR
GO:0002694	Regulation of leukocyte activation	10	530	0.77	0.00056	9606.ENSP00000216117,9606.ENSP00000225831,9606.ENSP00000226279,9606.ENSP00000229135,9606.ENSP00000308208,9606.ENSP00000321106,9606.ENSP00000332049,9606.ENSP00000344456,9606.ENSP00000353224,9606.ENSP00000368450	HMOX1,CCL2,CD38,IFNG,MMP14,TAC1,CD86,CTNNB1,TFRC,CD83
GO:0042176	Regulation of protein catabolic process	9	415	0.84	0.00056	9606.ENSP00000218388,9606.ENSP00000229135,9606.ENSP00000258149,9606.ENSP00000262768,9606.ENSP00000327251,9606.ENSP00000346437,9606.ENSP00000355601,9606.ENSP00000380252,9606.ENSP00000407375	TIMP1,IFNG,MDM2,TIMP2,NOS2,ATG7,EGLN1,NFE2L2,GPX1
GO:0009636	Response to toxic substance	7	219	1	0.00057	9606.ENSP00000241052,9606.ENSP00000319788,9606.ENSP00000342026,9606.ENSP00000368646,9606.ENSP00000369050,9606.ENSP00000380252,9606.ENSP00000407375	CAT,NQO1,PRDX6,PRDX4,CYP1A1,NFE2L2,GPX1
GO:0065009	Regulation of molecular function	32	4913	0.31	0.00057	9606.ENSP00000172229,9606.ENSP00000212015,9606.ENSP00000216117,9606.ENSP00000218388,9606.ENSP00000225831,9606.ENSP00000229135,9606.ENSP00000229239,9606.ENSP00000241052,9606.ENSP00000258149,9606.ENSP00000261254,9606.ENSP00000262768,9606.ENSP00000263734,9606.ENSP00000282397,9606.ENSP00000319788,9606.ENSP00000321106,9606.ENSP00000327251,9606.ENSP00000332049,9606.ENSP00000344456,9606.ENSP00000351273,…	NGFR,SIRT1,HMOX1,TIMP1,CCL2,IFNG,GAPDH,CAT,MDM2,CCND2,TIMP2,EPAS1,FLT1,NQO1,TAC1,NOS2,CD86,CTNNB1,CASP8,TFRC,EGLN1,PLAU,AR,ID1,NPPB,TP73,NFE2L2,PPARA,CD36,GPX1,RXRA,VDR
GO:0032496	Response to lipopolysaccharide	8	313	0.91	0.00059	9606.ENSP00000225831,9606.ENSP00000304236,9606.ENSP00000321106,9606.ENSP00000327251,9606.ENSP00000332049,9606.ENSP00000351273,9606.ENSP00000369050,9606.ENSP00000399421	CCL2,CD14,TAC1,NOS2,CD86,CASP8,CYP1A1,CD36
GO:0008544	Epidermis development	9	419	0.83	0.0006	9606.ENSP00000172229,9606.ENSP00000252244,9606.ENSP00000308452,9606.ENSP00000329243,9606.ENSP00000344456,9606.ENSP00000355124,9606.ENSP00000373487,9606.ENSP00000385523,9606.ENSP00000449404	NGFR,KRT1,KRT17,KRT7,CTNNB1,KRT19,KRT18,PPARA,KRT8
GO:0010634	Positive regulation of epithelial cell migration	6	147	1.11	0.00069	9606.ENSP00000212015,9606.ENSP00000216117,9606.ENSP00000229135,9606.ENSP00000321106,9606.ENSP00000380252,9606.ENSP00000408695	SIRT1,HMOX1,IFNG,TAC1,NFE2L2,PRKCA
GO:0010632	Regulation of epithelial cell migration	7	227	0.99	0.0007	9606.ENSP00000212015,9606.ENSP00000216117,9606.ENSP00000229135,9606.ENSP00000321106,9606.ENSP00000380252,9606.ENSP00000392270,9606.ENSP00000408695	SIRT1,HMOX1,IFNG,TAC1,NFE2L2,STRAP,PRKCA
GO:0031328	Positive regulation of cellular biosynthetic process	19	2005	0.48	0.00071	9606.ENSP00000172229,9606.ENSP00000212015,9606.ENSP00000226279,9606.ENSP00000229135,9606.ENSP00000263734,9606.ENSP00000308452,9606.ENSP00000327251,9606.ENSP00000332049,9606.ENSP00000344456,9606.ENSP00000355601,9606.ENSP00000363822,9606.ENSP00000365280,9606.ENSP00000367545,9606.ENSP00000380252,9606.ENSP00000385523,9606.ENSP00000388648,9606.ENSP00000399421,9606.ENSP00000419692,9606.ENSP00000447173	NGFR,SIRT1,CD38,IFNG,EPAS1,KRT17,NOS2,CD86,CTNNB1,EGLN1,AR,ID1,TP73,NFE2L2,PPARA,CHEK1,CD36,RXRA,VDR
GO:0006775	Fat-soluble vitamin metabolic process	4	39	1.51	0.00079	9606.ENSP00000290349,9606.ENSP00000337915,9606.ENSP00000369050,9606.ENSP00000447173	CBR1,CYP3A4,CYP1A1,VDR
GO:0031324	Negative regulation of cellular metabolic process	22	2630	0.42	0.00079	9606.ENSP00000172229,9606.ENSP00000212015,9606.ENSP00000216117,9606.ENSP00000218388,9606.ENSP00000220809,9606.ENSP00000226279,9606.ENSP00000229135,9606.ENSP00000229239,9606.ENSP00000258149,9606.ENSP00000262768,9606.ENSP00000299855,9606.ENSP00000344456,9606.ENSP00000346437,9606.ENSP00000358072,9606.ENSP00000363822,9606.ENSP00000365280,9606.ENSP00000385523,9606.ENSP00000392270,9606.ENSP00000399421,…	NGFR,SIRT1,HMOX1,TIMP1,PLAT,CD38,IFNG,GAPDH,MDM2,TIMP2,MMP3,CTNNB1,ATG7,ATG5,AR,ID1,PPARA,STRAP,CD36,GPX1,RXRA,VDR
GO:0042743	Hydrogen peroxide metabolic process	4	39	1.51	0.00079	9606.ENSP00000241052,9606.ENSP00000342026,9606.ENSP00000369050,9606.ENSP00000407375	CAT,PRDX6,CYP1A1,GPX1
GO:0051090	Regulation of dna-binding transcription factor activity	9	437	0.81	0.0008	9606.ENSP00000212015,9606.ENSP00000216117,9606.ENSP00000241052,9606.ENSP00000344456,9606.ENSP00000353224,9606.ENSP00000355601,9606.ENSP00000363822,9606.ENSP00000365280,9606.ENSP00000399421	SIRT1,HMOX1,CAT,CTNNB1,TFRC,EGLN1,AR,ID1,CD36
GO:0043619	Regulation of transcription from rna polymerase ii promoter in response to oxidative stress	3	11	1.93	0.00081	9606.ENSP00000216117,9606.ENSP00000263734,9606.ENSP00000380252	HMOX1,EPAS1,NFE2L2
GO:0001892	Embryonic placenta development	5	88	1.25	0.00084	9606.ENSP00000263734,9606.ENSP00000351273,9606.ENSP00000355124,9606.ENSP00000355601,9606.ENSP00000449404	EPAS1,CASP8,KRT19,EGLN1,KRT8
GO:0009056	Catabolic process	19	2042	0.47	0.00087	9606.ENSP00000212015,9606.ENSP00000216117,9606.ENSP00000219070,9606.ENSP00000229239,9606.ENSP00000241052,9606.ENSP00000258149,9606.ENSP00000260227,9606.ENSP00000299855,9606.ENSP00000308208,9606.ENSP00000327251,9606.ENSP00000337915,9606.ENSP00000342026,9606.ENSP00000344456,9606.ENSP00000346437,9606.ENSP00000351273,9606.ENSP00000358072,9606.ENSP00000369050,9606.ENSP00000380252,9606.ENSP00000407375	SIRT1,HMOX1,MMP2,GAPDH,CAT,MDM2,MMP7,MMP3,MMP14,NOS2,CYP3A4,PRDX6,CTNNB1,ATG7,CASP8,ATG5,CYP1A1,NFE2L2,GPX1
GO:0051249	Regulation of lymphocyte activation	9	445	0.8	0.00089	9606.ENSP00000225831,9606.ENSP00000226279,9606.ENSP00000229135,9606.ENSP00000308208,9606.ENSP00000321106,9606.ENSP00000332049,9606.ENSP00000344456,9606.ENSP00000353224,9606.ENSP00000368450	CCL2,CD38,IFNG,MMP14,TAC1,CD86,CTNNB1,TFRC,CD83
GO:1902107	Positive regulation of leukocyte differentiation	6	156	1.08	0.00089	9606.ENSP00000229135,9606.ENSP00000308208,9606.ENSP00000332049,9606.ENSP00000351273,9606.ENSP00000368450,9606.ENSP00000408695	IFNG,MMP14,CD86,CASP8,CD83,PRKCA
GO:0010605	Negative regulation of macromolecule metabolic process	23	2875	0.4	0.0009	9606.ENSP00000172229,9606.ENSP00000212015,9606.ENSP00000216117,9606.ENSP00000218388,9606.ENSP00000220809,9606.ENSP00000226279,9606.ENSP00000229135,9606.ENSP00000229239,9606.ENSP00000258149,9606.ENSP00000262768,9606.ENSP00000327251,9606.ENSP00000344456,9606.ENSP00000346437,9606.ENSP00000358072,9606.ENSP00000363822,9606.ENSP00000365280,9606.ENSP00000368450,9606.ENSP00000385523,9606.ENSP00000392270,…	NGFR,SIRT1,HMOX1,TIMP1,PLAT,CD38,IFNG,GAPDH,MDM2,TIMP2,NOS2,CTNNB1,ATG7,ATG5,AR,ID1,CD83,PPARA,STRAP,CD36,GPX1,RXRA,VDR
GO:1903827	Regulation of cellular protein localization	10	568	0.74	0.0009	9606.ENSP00000172229,9606.ENSP00000229135,9606.ENSP00000258149,9606.ENSP00000308208,9606.ENSP00000344456,9606.ENSP00000351273,9606.ENSP00000353224,9606.ENSP00000363822,9606.ENSP00000367545,9606.ENSP00000399421	NGFR,IFNG,MDM2,MMP14,CTNNB1,CASP8,TFRC,AR,TP73,CD36
GO:0051712	Positive regulation of killing of cells of other organism	3	12	1.9	0.00097	9606.ENSP00000229135,9606.ENSP00000229239,9606.ENSP00000327251	IFNG,GAPDH,NOS2
GO:0060742	Epithelial cell differentiation involved in prostate gland development	3	12	1.9	0.00097	9606.ENSP00000344456,9606.ENSP00000363822,9606.ENSP00000419692	CTNNB1,AR,RXRA
GO:0031399	Regulation of protein modification process	18	1870	0.48	0.00098	9606.ENSP00000212015,9606.ENSP00000225831,9606.ENSP00000229135,9606.ENSP00000261254,9606.ENSP00000262768,9606.ENSP00000282397,9606.ENSP00000332049,9606.ENSP00000344456,9606.ENSP00000346437,9606.ENSP00000353224,9606.ENSP00000358072,9606.ENSP00000363822,9606.ENSP00000365280,9606.ENSP00000367545,9606.ENSP00000388648,9606.ENSP00000392270,9606.ENSP00000399421,9606.ENSP00000408695	SIRT1,CCL2,IFNG,CCND2,TIMP2,FLT1,CD86,CTNNB1,ATG7,TFRC,ATG5,AR,ID1,TP73,CHEK1,STRAP,CD36,PRKCA
GO:0007584	Response to nutrient	6	160	1.07	0.001	9606.ENSP00000216117,9606.ENSP00000241052,9606.ENSP00000258149,9606.ENSP00000319788,9606.ENSP00000369050,9606.ENSP00000447173	HMOX1,CAT,MDM2,NQO1,CYP1A1,VDR
GO:0009892	Negative regulation of metabolic process	24	3124	0.38	0.001	9606.ENSP00000172229,9606.ENSP00000212015,9606.ENSP00000216117,9606.ENSP00000218388,9606.ENSP00000220809,9606.ENSP00000226279,9606.ENSP00000229135,9606.ENSP00000229239,9606.ENSP00000258149,9606.ENSP00000262768,9606.ENSP00000299855,9606.ENSP00000327251,9606.ENSP00000344456,9606.ENSP00000346437,9606.ENSP00000358072,9606.ENSP00000363822,9606.ENSP00000365280,9606.ENSP00000368450,9606.ENSP00000385523,…	NGFR,SIRT1,HMOX1,TIMP1,PLAT,CD38,IFNG,GAPDH,MDM2,TIMP2,MMP3,NOS2,CTNNB1,ATG7,ATG5,AR,ID1,CD83,PPARA,STRAP,CD36,GPX1,RXRA,VDR
GO:0030574	Collagen catabolic process	4	43	1.47	0.001	9606.ENSP00000219070,9606.ENSP00000260227,9606.ENSP00000299855,9606.ENSP00000308208	MMP2,MMP7,MMP3,MMP14
GO:0045937	Positive regulation of phosphate metabolic process	14	1164	0.58	0.001	9606.ENSP00000212015,9606.ENSP00000225831,9606.ENSP00000229135,9606.ENSP00000261254,9606.ENSP00000262768,9606.ENSP00000282397,9606.ENSP00000327251,9606.ENSP00000332049,9606.ENSP00000344456,9606.ENSP00000353224,9606.ENSP00000363822,9606.ENSP00000367545,9606.ENSP00000399421,9606.ENSP00000408695	SIRT1,CCL2,IFNG,CCND2,TIMP2,FLT1,NOS2,CD86,CTNNB1,TFRC,AR,TP73,CD36,PRKCA
GO:0051129	Negative regulation of cellular component organization	11	713	0.69	0.001	9606.ENSP00000172229,9606.ENSP00000212015,9606.ENSP00000226279,9606.ENSP00000258149,9606.ENSP00000308208,9606.ENSP00000353224,9606.ENSP00000358072,9606.ENSP00000363822,9606.ENSP00000365280,9606.ENSP00000388648,9606.ENSP00000407375	NGFR,SIRT1,CD38,MDM2,MMP14,TFRC,ATG5,AR,ID1,CHEK1,GPX1
GO:0001819	Positive regulation of cytokine production	9	461	0.79	0.0011	9606.ENSP00000216117,9606.ENSP00000229135,9606.ENSP00000229239,9606.ENSP00000304236,9606.ENSP00000332049,9606.ENSP00000344456,9606.ENSP00000351273,9606.ENSP00000368450,9606.ENSP00000399421	HMOX1,IFNG,GAPDH,CD14,CD86,CTNNB1,CASP8,CD83,CD36
GO:0001934	Positive regulation of protein phosphorylation	13	1019	0.6	0.0011	9606.ENSP00000212015,9606.ENSP00000225831,9606.ENSP00000229135,9606.ENSP00000261254,9606.ENSP00000262768,9606.ENSP00000282397,9606.ENSP00000332049,9606.ENSP00000344456,9606.ENSP00000353224,9606.ENSP00000363822,9606.ENSP00000367545,9606.ENSP00000399421,9606.ENSP00000408695	SIRT1,CCL2,IFNG,CCND2,TIMP2,FLT1,CD86,CTNNB1,TFRC,AR,TP73,CD36,PRKCA
GO:0010557	Positive regulation of macromolecule biosynthetic process	18	1906	0.47	0.0012	9606.ENSP00000172229,9606.ENSP00000212015,9606.ENSP00000225831,9606.ENSP00000226279,9606.ENSP00000229135,9606.ENSP00000263734,9606.ENSP00000308452,9606.ENSP00000332049,9606.ENSP00000344456,9606.ENSP00000355601,9606.ENSP00000363822,9606.ENSP00000365280,9606.ENSP00000367545,9606.ENSP00000380252,9606.ENSP00000385523,9606.ENSP00000388648,9606.ENSP00000419692,9606.ENSP00000447173	NGFR,SIRT1,CCL2,CD38,IFNG,EPAS1,KRT17,CD86,CTNNB1,EGLN1,AR,ID1,TP73,NFE2L2,PPARA,CHEK1,RXRA,VDR
GO:0030522	Intracellular receptor signaling pathway	6	166	1.06	0.0012	9606.ENSP00000344456,9606.ENSP00000351273,9606.ENSP00000363822,9606.ENSP00000385523,9606.ENSP00000419692,9606.ENSP00000447173	CTNNB1,CASP8,AR,PPARA,RXRA,VDR
GO:0045596	Negative regulation of cell differentiation	11	728	0.68	0.0012	9606.ENSP00000172229,9606.ENSP00000212015,9606.ENSP00000226279,9606.ENSP00000229135,9606.ENSP00000258149,9606.ENSP00000344456,9606.ENSP00000365280,9606.ENSP00000367545,9606.ENSP00000380252,9606.ENSP00000385523,9606.ENSP00000392270	NGFR,SIRT1,CD38,IFNG,MDM2,CTNNB1,ID1,TP73,NFE2L2,PPARA,STRAP
GO:1901216	Positive regulation of neuron death	5	98	1.21	0.0012	9606.ENSP00000229135,9606.ENSP00000319788,9606.ENSP00000321106,9606.ENSP00000344456,9606.ENSP00000351273	IFNG,NQO1,TAC1,CTNNB1,CASP8
GO:2000241	Regulation of reproductive process	6	166	1.06	0.0012	9606.ENSP00000218388,9606.ENSP00000321106,9606.ENSP00000344456,9606.ENSP00000363822,9606.ENSP00000368646,9606.ENSP00000419692	TIMP1,TAC1,CTNNB1,AR,PRDX4,RXRA
GO:0001817	Regulation of cytokine production	11	742	0.67	0.0014	9606.ENSP00000216117,9606.ENSP00000229135,9606.ENSP00000229239,9606.ENSP00000304236,9606.ENSP00000327251,9606.ENSP00000332049,9606.ENSP00000344456,9606.ENSP00000351273,9606.ENSP00000358072,9606.ENSP00000368450,9606.ENSP00000399421	HMOX1,IFNG,GAPDH,CD14,NOS2,CD86,CTNNB1,CASP8,ATG5,CD83,CD36
GO:0061061	Muscle structure development	9	479	0.77	0.0014	9606.ENSP00000212015,9606.ENSP00000263734,9606.ENSP00000344456,9606.ENSP00000355124,9606.ENSP00000355601,9606.ENSP00000358072,9606.ENSP00000407375,9606.ENSP00000419692,9606.ENSP00000449404	SIRT1,EPAS1,CTNNB1,KRT19,EGLN1,ATG5,GPX1,RXRA,KRT8
GO:0010038	Response to metal ion	8	367	0.84	0.0015	9606.ENSP00000216117,9606.ENSP00000241052,9606.ENSP00000258149,9606.ENSP00000304236,9606.ENSP00000319788,9606.ENSP00000351273,9606.ENSP00000369050,9606.ENSP00000380252	HMOX1,CAT,MDM2,CD14,NQO1,CASP8,CYP1A1,NFE2L2
GO:0042359	Vitamin d metabolic process	3	15	1.8	0.0015	9606.ENSP00000337915,9606.ENSP00000369050,9606.ENSP00000447173	CYP3A4,CYP1A1,VDR
GO:0043312	Neutrophil degranulation	9	484	0.77	0.0015	9606.ENSP00000241052,9606.ENSP00000252244,9606.ENSP00000262768,9606.ENSP00000304236,9606.ENSP00000342026,9606.ENSP00000346437,9606.ENSP00000361850,9606.ENSP00000368646,9606.ENSP00000399421	CAT,KRT1,TIMP2,CD14,PRDX6,ATG7,PLAU,PRDX4,CD36
GO:0045776	Negative regulation of blood pressure	4	49	1.41	0.0015	9606.ENSP00000321106,9606.ENSP00000327251,9606.ENSP00000365651,9606.ENSP00000385523	TAC1,NOS2,NPPB,PPARA
GO:1904645	Response to amyloid-beta	4	49	1.41	0.0015	9606.ENSP00000172229,9606.ENSP00000219070,9606.ENSP00000299855,9606.ENSP00000399421	NGFR,MMP2,MMP3,CD36
GO:0034612	Response to tumor necrosis factor	7	269	0.91	0.0016	9606.ENSP00000212015,9606.ENSP00000225831,9606.ENSP00000304236,9606.ENSP00000351273,9606.ENSP00000373487,9606.ENSP00000380252,9606.ENSP00000449404	SIRT1,CCL2,CD14,CASP8,KRT18,NFE2L2,KRT8
GO:0051223	Regulation of protein transport	10	617	0.71	0.0016	9606.ENSP00000226279,9606.ENSP00000229135,9606.ENSP00000229239,9606.ENSP00000258149,9606.ENSP00000304236,9606.ENSP00000327251,9606.ENSP00000351273,9606.ENSP00000367545,9606.ENSP00000399421,9606.ENSP00000408695	CD38,IFNG,GAPDH,MDM2,CD14,NOS2,CASP8,TP73,CD36,PRKCA
GO:0048511	Rhythmic process	7	271	0.91	0.0017	9606.ENSP00000172229,9606.ENSP00000212015,9606.ENSP00000260227,9606.ENSP00000327251,9606.ENSP00000346437,9606.ENSP00000365280,9606.ENSP00000385523	NGFR,SIRT1,MMP7,NOS2,ATG7,ID1,PPARA
GO:0071363	Cellular response to growth factor stimulus	9	494	0.76	0.0017	9606.ENSP00000172229,9606.ENSP00000212015,9606.ENSP00000225831,9606.ENSP00000241052,9606.ENSP00000258149,9606.ENSP00000282397,9606.ENSP00000321106,9606.ENSP00000344456,9606.ENSP00000365280	NGFR,SIRT1,CCL2,CAT,MDM2,FLT1,TAC1,CTNNB1,ID1
GO:1903706	Regulation of hemopoiesis	9	493	0.76	0.0017	9606.ENSP00000229135,9606.ENSP00000308208,9606.ENSP00000332049,9606.ENSP00000344456,9606.ENSP00000351273,9606.ENSP00000367545,9606.ENSP00000368450,9606.ENSP00000380252,9606.ENSP00000408695	IFNG,MMP14,CD86,CTNNB1,CASP8,TP73,CD83,NFE2L2,PRKCA
GO:0001701	In utero embryonic development	8	382	0.82	0.0018	9606.ENSP00000263734,9606.ENSP00000344456,9606.ENSP00000351273,9606.ENSP00000355124,9606.ENSP00000355601,9606.ENSP00000363822,9606.ENSP00000419692,9606.ENSP00000449404	EPAS1,CTNNB1,CASP8,KRT19,EGLN1,AR,RXRA,KRT8
GO:0007565	Female pregnancy	6	183	1.01	0.0018	9606.ENSP00000219070,9606.ENSP00000226279,9606.ENSP00000260227,9606.ENSP00000363822,9606.ENSP00000419692,9606.ENSP00000447173	MMP2,CD38,MMP7,AR,RXRA,VDR
GO:0043588	Skin development	8	382	0.82	0.0018	9606.ENSP00000172229,9606.ENSP00000252244,9606.ENSP00000308452,9606.ENSP00000329243,9606.ENSP00000344456,9606.ENSP00000355124,9606.ENSP00000373487,9606.ENSP00000449404	NGFR,KRT1,KRT17,KRT7,CTNNB1,KRT19,KRT18,KRT8
GO:0044237	Cellular metabolic process	40	7513	0.23	0.0018	9606.ENSP00000212015,9606.ENSP00000216117,9606.ENSP00000218388,9606.ENSP00000219070,9606.ENSP00000220809,9606.ENSP00000225831,9606.ENSP00000229239,9606.ENSP00000241052,9606.ENSP00000252244,9606.ENSP00000258149,9606.ENSP00000263734,9606.ENSP00000282397,9606.ENSP00000290349,9606.ENSP00000314151,9606.ENSP00000319788,9606.ENSP00000327251,9606.ENSP00000337915,9606.ENSP00000342026,9606.ENSP00000344456,…	SIRT1,HMOX1,TIMP1,MMP2,PLAT,CCL2,GAPDH,CAT,KRT1,MDM2,EPAS1,FLT1,CBR1,KLK3,NQO1,NOS2,CYP3A4,PRDX6,CTNNB1,ATG7,CASP8,TFRC,EGLN1,ATG5,AR,NPPB,TP73,PRDX4,CYP1A1,SMN2,NFE2L2,PPARA,CHEK1,STRAP,CD36,GPX1,PRKCA,RXRA,VDR,CYP3A7
GO:0044260	Cellular macromolecule metabolic process	31	4976	0.29	0.0018	9606.ENSP00000212015,9606.ENSP00000218388,9606.ENSP00000219070,9606.ENSP00000220809,9606.ENSP00000225831,9606.ENSP00000229239,9606.ENSP00000241052,9606.ENSP00000252244,9606.ENSP00000258149,9606.ENSP00000263734,9606.ENSP00000282397,9606.ENSP00000314151,9606.ENSP00000327251,9606.ENSP00000344456,9606.ENSP00000346437,9606.ENSP00000351273,9606.ENSP00000353224,9606.ENSP00000355601,9606.ENSP00000358072,…	SIRT1,TIMP1,MMP2,PLAT,CCL2,GAPDH,CAT,KRT1,MDM2,EPAS1,FLT1,KLK3,NOS2,CTNNB1,ATG7,CASP8,TFRC,EGLN1,ATG5,AR,TP73,PRDX4,SMN2,NFE2L2,PPARA,CHEK1,CD36,GPX1,PRKCA,RXRA,VDR
GO:0003018	Vascular process in circulatory system	6	185	1.01	0.0019	9606.ENSP00000216117,9606.ENSP00000226279,9606.ENSP00000358072,9606.ENSP00000365651,9606.ENSP00000399421,9606.ENSP00000407375	HMOX1,CD38,ATG5,NPPB,CD36,GPX1
GO:0006508	Proteolysis	14	1256	0.55	0.0019	9606.ENSP00000172229,9606.ENSP00000212015,9606.ENSP00000219070,9606.ENSP00000220809,9606.ENSP00000258149,9606.ENSP00000260227,9606.ENSP00000299855,9606.ENSP00000308208,9606.ENSP00000314151,9606.ENSP00000344456,9606.ENSP00000351273,9606.ENSP00000361850,9606.ENSP00000363822,9606.ENSP00000380252	NGFR,SIRT1,MMP2,PLAT,MDM2,MMP7,MMP3,MMP14,KLK3,CTNNB1,CASP8,PLAU,AR,NFE2L2
GO:0009617	Response to bacterium	10	634	0.7	0.0019	9606.ENSP00000225831,9606.ENSP00000304236,9606.ENSP00000314151,9606.ENSP00000321106,9606.ENSP00000327251,9606.ENSP00000332049,9606.ENSP00000351273,9606.ENSP00000369050,9606.ENSP00000399421,9606.ENSP00000407375	CCL2,CD14,KLK3,TAC1,NOS2,CD86,CASP8,CYP1A1,CD36,GPX1
GO:0031401	Positive regulation of protein modification process	14	1252	0.55	0.0019	9606.ENSP00000212015,9606.ENSP00000225831,9606.ENSP00000229135,9606.ENSP00000261254,9606.ENSP00000262768,9606.ENSP00000282397,9606.ENSP00000332049,9606.ENSP00000344456,9606.ENSP00000346437,9606.ENSP00000353224,9606.ENSP00000363822,9606.ENSP00000367545,9606.ENSP00000399421,9606.ENSP00000408695	SIRT1,CCL2,IFNG,CCND2,TIMP2,FLT1,CD86,CTNNB1,ATG7,TFRC,AR,TP73,CD36,PRKCA
GO:0002573	Myeloid leukocyte differentiation	5	113	1.15	0.0021	9606.ENSP00000212015,9606.ENSP00000229135,9606.ENSP00000344456,9606.ENSP00000351273,9606.ENSP00000353224	SIRT1,IFNG,CTNNB1,CASP8,TFRC
GO:0006954	Inflammatory response	9	515	0.74	0.0021	9606.ENSP00000216117,9606.ENSP00000218388,9606.ENSP00000225831,9606.ENSP00000229135,9606.ENSP00000304236,9606.ENSP00000321106,9606.ENSP00000327251,9606.ENSP00000380252,9606.ENSP00000399421	HMOX1,TIMP1,CCL2,IFNG,CD14,TAC1,NOS2,NFE2L2,CD36
GO:0019220	Regulation of phosphate metabolic process	17	1816	0.47	0.0021	9606.ENSP00000212015,9606.ENSP00000225831,9606.ENSP00000229135,9606.ENSP00000261254,9606.ENSP00000262768,9606.ENSP00000282397,9606.ENSP00000327251,9606.ENSP00000332049,9606.ENSP00000344456,9606.ENSP00000353224,9606.ENSP00000363822,9606.ENSP00000365280,9606.ENSP00000367545,9606.ENSP00000385523,9606.ENSP00000392270,9606.ENSP00000399421,9606.ENSP00000408695	SIRT1,CCL2,IFNG,CCND2,TIMP2,FLT1,NOS2,CD86,CTNNB1,TFRC,AR,ID1,TP73,PPARA,STRAP,CD36,PRKCA
GO:0042325	Regulation of phosphorylation	16	1626	0.49	0.0021	9606.ENSP00000212015,9606.ENSP00000225831,9606.ENSP00000229135,9606.ENSP00000261254,9606.ENSP00000262768,9606.ENSP00000282397,9606.ENSP00000332049,9606.ENSP00000344456,9606.ENSP00000353224,9606.ENSP00000363822,9606.ENSP00000365280,9606.ENSP00000367545,9606.ENSP00000385523,9606.ENSP00000392270,9606.ENSP00000399421,9606.ENSP00000408695	SIRT1,CCL2,IFNG,CCND2,TIMP2,FLT1,CD86,CTNNB1,TFRC,AR,ID1,TP73,PPARA,STRAP,CD36,PRKCA
GO:0046903	Secretion	13	1097	0.57	0.0021	9606.ENSP00000218388,9606.ENSP00000241052,9606.ENSP00000252244,9606.ENSP00000262768,9606.ENSP00000304236,9606.ENSP00000327251,9606.ENSP00000342026,9606.ENSP00000346437,9606.ENSP00000361850,9606.ENSP00000365651,9606.ENSP00000368646,9606.ENSP00000399421,9606.ENSP00000447173	TIMP1,CAT,KRT1,TIMP2,CD14,NOS2,PRDX6,ATG7,PLAU,NPPB,PRDX4,CD36,VDR
GO:0051248	Negative regulation of protein metabolic process	13	1096	0.57	0.0021	9606.ENSP00000172229,9606.ENSP00000212015,9606.ENSP00000218388,9606.ENSP00000220809,9606.ENSP00000229135,9606.ENSP00000229239,9606.ENSP00000258149,9606.ENSP00000262768,9606.ENSP00000327251,9606.ENSP00000344456,9606.ENSP00000358072,9606.ENSP00000392270,9606.ENSP00000407375	NGFR,SIRT1,TIMP1,PLAT,IFNG,GAPDH,MDM2,TIMP2,NOS2,CTNNB1,ATG5,STRAP,GPX1
GO:0071456	Cellular response to hypoxia	6	189	1	0.0021	9606.ENSP00000212015,9606.ENSP00000216117,9606.ENSP00000258149,9606.ENSP00000263734,9606.ENSP00000355601,9606.ENSP00000380252	SIRT1,HMOX1,MDM2,EPAS1,EGLN1,NFE2L2
GO:1902105	Regulation of leukocyte differentiation	7	285	0.89	0.0021	9606.ENSP00000229135,9606.ENSP00000308208,9606.ENSP00000332049,9606.ENSP00000344456,9606.ENSP00000351273,9606.ENSP00000368450,9606.ENSP00000408695	IFNG,MMP14,CD86,CTNNB1,CASP8,CD83,PRKCA
GO:0031331	Positive regulation of cellular catabolic process	8	397	0.8	0.0022	9606.ENSP00000212015,9606.ENSP00000216117,9606.ENSP00000229135,9606.ENSP00000258149,9606.ENSP00000346437,9606.ENSP00000358072,9606.ENSP00000380252,9606.ENSP00000385523	SIRT1,HMOX1,IFNG,MDM2,ATG7,ATG5,NFE2L2,PPARA
GO:0033194	Response to hydroperoxide	3	18	1.72	0.0022	9606.ENSP00000226279,9606.ENSP00000399421,9606.ENSP00000407375	CD38,CD36,GPX1
GO:0043536	Positive regulation of blood vessel endothelial cell migration	4	56	1.35	0.0022	9606.ENSP00000212015,9606.ENSP00000216117,9606.ENSP00000380252,9606.ENSP00000408695	SIRT1,HMOX1,NFE2L2,PRKCA
GO:0050679	Positive regulation of epithelial cell proliferation	6	192	0.99	0.0022	9606.ENSP00000212015,9606.ENSP00000216117,9606.ENSP00000344456,9606.ENSP00000363822,9606.ENSP00000365280,9606.ENSP00000408695	SIRT1,HMOX1,CTNNB1,AR,ID1,PRKCA
GO:0051172	Negative regulation of nitrogen compound metabolic process	20	2429	0.41	0.0022	9606.ENSP00000172229,9606.ENSP00000212015,9606.ENSP00000218388,9606.ENSP00000220809,9606.ENSP00000226279,9606.ENSP00000229135,9606.ENSP00000229239,9606.ENSP00000258149,9606.ENSP00000262768,9606.ENSP00000327251,9606.ENSP00000344456,9606.ENSP00000358072,9606.ENSP00000363822,9606.ENSP00000365280,9606.ENSP00000385523,9606.ENSP00000392270,9606.ENSP00000399421,9606.ENSP00000407375,9606.ENSP00000419692,…	NGFR,SIRT1,TIMP1,PLAT,CD38,IFNG,GAPDH,MDM2,TIMP2,NOS2,CTNNB1,ATG5,AR,ID1,PPARA,STRAP,CD36,GPX1,RXRA,VDR
GO:0001932	Regulation of protein phosphorylation	15	1459	0.51	0.0023	9606.ENSP00000212015,9606.ENSP00000225831,9606.ENSP00000229135,9606.ENSP00000261254,9606.ENSP00000262768,9606.ENSP00000282397,9606.ENSP00000332049,9606.ENSP00000344456,9606.ENSP00000353224,9606.ENSP00000363822,9606.ENSP00000365280,9606.ENSP00000367545,9606.ENSP00000392270,9606.ENSP00000399421,9606.ENSP00000408695	SIRT1,CCL2,IFNG,CCND2,TIMP2,FLT1,CD86,CTNNB1,TFRC,AR,ID1,TP73,STRAP,CD36,PRKCA
GO:0043401	Steroid hormone mediated signaling pathway	5	118	1.13	0.0024	9606.ENSP00000344456,9606.ENSP00000363822,9606.ENSP00000385523,9606.ENSP00000419692,9606.ENSP00000447173	CTNNB1,AR,PPARA,RXRA,VDR
GO:0043618	Regulation of transcription from rna polymerase ii promoter in response to stress	5	118	1.13	0.0024	9606.ENSP00000216117,9606.ENSP00000263734,9606.ENSP00000355601,9606.ENSP00000380252,9606.ENSP00000388648	HMOX1,EPAS1,EGLN1,NFE2L2,CHEK1
GO:0044093	Positive regulation of molecular function	17	1842	0.46	0.0024	9606.ENSP00000172229,9606.ENSP00000212015,9606.ENSP00000225831,9606.ENSP00000229135,9606.ENSP00000241052,9606.ENSP00000261254,9606.ENSP00000262768,9606.ENSP00000282397,9606.ENSP00000327251,9606.ENSP00000332049,9606.ENSP00000344456,9606.ENSP00000351273,9606.ENSP00000353224,9606.ENSP00000363822,9606.ENSP00000367545,9606.ENSP00000399421,9606.ENSP00000447173	NGFR,SIRT1,CCL2,IFNG,CAT,CCND2,TIMP2,FLT1,NOS2,CD86,CTNNB1,CASP8,TFRC,AR,TP73,CD36,VDR
GO:1902176	Negative regulation of oxidative stress-induced intrinsic apoptotic signaling pathway	3	19	1.7	0.0024	9606.ENSP00000212015,9606.ENSP00000380252,9606.ENSP00000407375	SIRT1,NFE2L2,GPX1
GO:0006952	Defense response	14	1296	0.53	0.0025	9606.ENSP00000216117,9606.ENSP00000218388,9606.ENSP00000225831,9606.ENSP00000229135,9606.ENSP00000229239,9606.ENSP00000252244,9606.ENSP00000304236,9606.ENSP00000314151,9606.ENSP00000321106,9606.ENSP00000327251,9606.ENSP00000346437,9606.ENSP00000368450,9606.ENSP00000380252,9606.ENSP00000399421	HMOX1,TIMP1,CCL2,IFNG,GAPDH,KRT1,CD14,KLK3,TAC1,NOS2,ATG7,CD83,NFE2L2,CD36
GO:0043086	Negative regulation of catalytic activity	11	807	0.63	0.0025	9606.ENSP00000172229,9606.ENSP00000212015,9606.ENSP00000218388,9606.ENSP00000229135,9606.ENSP00000229239,9606.ENSP00000258149,9606.ENSP00000262768,9606.ENSP00000319788,9606.ENSP00000351273,9606.ENSP00000355601,9606.ENSP00000407375	NGFR,SIRT1,TIMP1,IFNG,GAPDH,MDM2,TIMP2,NQO1,CASP8,EGLN1,GPX1
GO:0009611	Response to wounding	9	532	0.73	0.0026	9606.ENSP00000216117,9606.ENSP00000218388,9606.ENSP00000220809,9606.ENSP00000361850,9606.ENSP00000369050,9606.ENSP00000385523,9606.ENSP00000399421,9606.ENSP00000407375,9606.ENSP00000408695	HMOX1,TIMP1,PLAT,PLAU,CYP1A1,PPARA,CD36,GPX1,PRKCA
GO:0006766	Vitamin metabolic process	5	122	1.11	0.0027	9606.ENSP00000290349,9606.ENSP00000337915,9606.ENSP00000369050,9606.ENSP00000419692,9606.ENSP00000447173	CBR1,CYP3A4,CYP1A1,RXRA,VDR
GO:0042730	Fibrinolysis	3	20	1.68	0.0027	9606.ENSP00000220809,9606.ENSP00000252244,9606.ENSP00000361850	PLAT,KRT1,PLAU
GO:0007346	Regulation of mitotic cell cycle	10	676	0.67	0.0028	9606.ENSP00000212015,9606.ENSP00000225831,9606.ENSP00000258149,9606.ENSP00000261254,9606.ENSP00000262768,9606.ENSP00000344456,9606.ENSP00000367545,9606.ENSP00000369050,9606.ENSP00000388648,9606.ENSP00000408695	SIRT1,CCL2,MDM2,CCND2,TIMP2,CTNNB1,TP73,CYP1A1,CHEK1,PRKCA
GO:0009410	Response to xenobiotic stimulus	5	124	1.1	0.0029	9606.ENSP00000319788,9606.ENSP00000337915,9606.ENSP00000369050,9606.ENSP00000407375,9606.ENSP00000480571	NQO1,CYP3A4,CYP1A1,GPX1,CYP3A7
GO:0052548	Regulation of endopeptidase activity	8	418	0.78	0.003	9606.ENSP00000172229,9606.ENSP00000212015,9606.ENSP00000218388,9606.ENSP00000229239,9606.ENSP00000258149,9606.ENSP00000262768,9606.ENSP00000351273,9606.ENSP00000407375	NGFR,SIRT1,TIMP1,GAPDH,MDM2,TIMP2,CASP8,GPX1
GO:0051797	Regulation of hair follicle development	3	21	1.65	0.0031	9606.ENSP00000172229,9606.ENSP00000308452,9606.ENSP00000344456	NGFR,KRT17,CTNNB1
GO:0051046	Regulation of secretion	10	686	0.66	0.0032	9606.ENSP00000216117,9606.ENSP00000226279,9606.ENSP00000229135,9606.ENSP00000229239,9606.ENSP00000304236,9606.ENSP00000321106,9606.ENSP00000327251,9606.ENSP00000358072,9606.ENSP00000365651,9606.ENSP00000408695	HMOX1,CD38,IFNG,GAPDH,CD14,TAC1,NOS2,ATG5,NPPB,PRKCA
GO:0010508	Positive regulation of autophagy	5	128	1.09	0.0033	9606.ENSP00000212015,9606.ENSP00000216117,9606.ENSP00000229135,9606.ENSP00000346437,9606.ENSP00000358072	SIRT1,HMOX1,IFNG,ATG7,ATG5
GO:0019216	Regulation of lipid metabolic process	8	424	0.77	0.0033	9606.ENSP00000212015,9606.ENSP00000229135,9606.ENSP00000282397,9606.ENSP00000369050,9606.ENSP00000385523,9606.ENSP00000399421,9606.ENSP00000419692,9606.ENSP00000447173	SIRT1,IFNG,FLT1,CYP1A1,PPARA,CD36,RXRA,VDR
GO:0060135	Maternal process involved in female pregnancy	4	64	1.29	0.0033	9606.ENSP00000260227,9606.ENSP00000363822,9606.ENSP00000419692,9606.ENSP00000447173	MMP7,AR,RXRA,VDR
GO:0055093	Response to hyperoxia	3	22	1.63	0.0034	9606.ENSP00000241052,9606.ENSP00000346437,9606.ENSP00000369050	CAT,ATG7,CYP1A1
GO:0009913	Epidermal cell differentiation	7	315	0.85	0.0035	9606.ENSP00000252244,9606.ENSP00000308452,9606.ENSP00000329243,9606.ENSP00000344456,9606.ENSP00000355124,9606.ENSP00000373487,9606.ENSP00000449404	KRT1,KRT17,KRT7,CTNNB1,KRT19,KRT18,KRT8
GO:0016043	Cellular component organization	32	5447	0.27	0.0035	9606.ENSP00000172229,9606.ENSP00000212015,9606.ENSP00000218388,9606.ENSP00000219070,9606.ENSP00000225831,9606.ENSP00000229239,9606.ENSP00000241052,9606.ENSP00000252244,9606.ENSP00000258149,9606.ENSP00000260227,9606.ENSP00000262768,9606.ENSP00000263734,9606.ENSP00000299855,9606.ENSP00000302961,9606.ENSP00000308208,9606.ENSP00000308452,9606.ENSP00000327251,9606.ENSP00000344456,9606.ENSP00000346437,…	NGFR,SIRT1,TIMP1,MMP2,CCL2,GAPDH,CAT,KRT1,MDM2,MMP7,TIMP2,EPAS1,MMP3,HSPA4,MMP14,KRT17,NOS2,CTNNB1,ATG7,CASP8,TFRC,KRT19,ATG5,TP73,PRDX4,SMN2,KRT18,CHEK1,STRAP,CD36,PRKCA,KRT8
GO:0032922	Circadian regulation of gene expression	4	65	1.29	0.0035	9606.ENSP00000172229,9606.ENSP00000212015,9606.ENSP00000365280,9606.ENSP00000385523	NGFR,SIRT1,ID1,PPARA
GO:0045055	Regulated exocytosis	10	697	0.66	0.0035	9606.ENSP00000218388,9606.ENSP00000241052,9606.ENSP00000252244,9606.ENSP00000262768,9606.ENSP00000304236,9606.ENSP00000342026,9606.ENSP00000346437,9606.ENSP00000361850,9606.ENSP00000368646,9606.ENSP00000399421	TIMP1,CAT,KRT1,TIMP2,CD14,PRDX6,ATG7,PLAU,PRDX4,CD36
GO:0010660	Regulation of muscle cell apoptotic process	4	66	1.28	0.0036	9606.ENSP00000212015,9606.ENSP00000216117,9606.ENSP00000229135,9606.ENSP00000380252	SIRT1,HMOX1,IFNG,NFE2L2
GO:0048729	Tissue morphogenesis	9	561	0.7	0.0036	9606.ENSP00000172229,9606.ENSP00000258149,9606.ENSP00000308208,9606.ENSP00000308452,9606.ENSP00000344456,9606.ENSP00000355601,9606.ENSP00000363822,9606.ENSP00000419692,9606.ENSP00000447173	NGFR,MDM2,MMP14,KRT17,CTNNB1,EGLN1,AR,RXRA,VDR
GO:0032101	Regulation of response to external stimulus	12	1013	0.57	0.0038	9606.ENSP00000220809,9606.ENSP00000225831,9606.ENSP00000229135,9606.ENSP00000252244,9606.ENSP00000321106,9606.ENSP00000327251,9606.ENSP00000361850,9606.ENSP00000380252,9606.ENSP00000385523,9606.ENSP00000399421,9606.ENSP00000407375,9606.ENSP00000408695	PLAT,CCL2,IFNG,KRT1,TAC1,NOS2,PLAU,NFE2L2,PPARA,CD36,GPX1,PRKCA
GO:0042060	Wound healing	8	439	0.76	0.004	9606.ENSP00000216117,9606.ENSP00000218388,9606.ENSP00000220809,9606.ENSP00000361850,9606.ENSP00000385523,9606.ENSP00000399421,9606.ENSP00000407375,9606.ENSP00000408695	HMOX1,TIMP1,PLAT,PLAU,PPARA,CD36,GPX1,PRKCA
GO:0030099	Myeloid cell differentiation	6	221	0.93	0.0041	9606.ENSP00000212015,9606.ENSP00000229135,9606.ENSP00000263734,9606.ENSP00000344456,9606.ENSP00000351273,9606.ENSP00000353224	SIRT1,IFNG,EPAS1,CTNNB1,CASP8,TFRC
GO:0030155	Regulation of cell adhesion	10	712	0.65	0.0041	9606.ENSP00000225831,9606.ENSP00000229135,9606.ENSP00000308208,9606.ENSP00000332049,9606.ENSP00000353224,9606.ENSP00000361850,9606.ENSP00000368450,9606.ENSP00000385523,9606.ENSP00000399421,9606.ENSP00000408695	CCL2,IFNG,MMP14,CD86,TFRC,PLAU,CD83,PPARA,CD36,PRKCA
GO:0002699	Positive regulation of immune effector process	6	223	0.93	0.0042	9606.ENSP00000216117,9606.ENSP00000229135,9606.ENSP00000327251,9606.ENSP00000332049,9606.ENSP00000353224,9606.ENSP00000399421	HMOX1,IFNG,NOS2,CD86,TFRC,CD36
GO:0048660	Regulation of smooth muscle cell proliferation	5	136	1.06	0.0042	9606.ENSP00000216117,9606.ENSP00000219070,9606.ENSP00000229135,9606.ENSP00000258149,9606.ENSP00000344456	HMOX1,MMP2,IFNG,MDM2,CTNNB1
GO:0051043	Regulation of membrane protein ectodomain proteolysis	3	24	1.6	0.0042	9606.ENSP00000218388,9606.ENSP00000229135,9606.ENSP00000262768	TIMP1,IFNG,TIMP2
GO:0060341	Regulation of cellular localization	12	1027	0.57	0.0042	9606.ENSP00000172229,9606.ENSP00000216117,9606.ENSP00000229135,9606.ENSP00000258149,9606.ENSP00000308208,9606.ENSP00000344456,9606.ENSP00000351273,9606.ENSP00000353224,9606.ENSP00000358072,9606.ENSP00000363822,9606.ENSP00000367545,9606.ENSP00000399421	NGFR,HMOX1,IFNG,MDM2,MMP14,CTNNB1,CASP8,TFRC,ATG5,AR,TP73,CD36
GO:0009889	Regulation of biosynthetic process	27	4210	0.31	0.0043	9606.ENSP00000172229,9606.ENSP00000212015,9606.ENSP00000216117,9606.ENSP00000225831,9606.ENSP00000226279,9606.ENSP00000229135,9606.ENSP00000229239,9606.ENSP00000241052,9606.ENSP00000258149,9606.ENSP00000263734,9606.ENSP00000308452,9606.ENSP00000327251,9606.ENSP00000332049,9606.ENSP00000344456,9606.ENSP00000346437,9606.ENSP00000353224,9606.ENSP00000355601,9606.ENSP00000363822,9606.ENSP00000365280,…	NGFR,SIRT1,HMOX1,CCL2,CD38,IFNG,GAPDH,CAT,MDM2,EPAS1,KRT17,NOS2,CD86,CTNNB1,ATG7,TFRC,EGLN1,AR,ID1,TP73,NFE2L2,PPARA,CHEK1,STRAP,CD36,RXRA,VDR
GO:0048545	Response to steroid hormone	7	328	0.83	0.0043	9606.ENSP00000226279,9606.ENSP00000258149,9606.ENSP00000344456,9606.ENSP00000363822,9606.ENSP00000385523,9606.ENSP00000419692,9606.ENSP00000447173	CD38,MDM2,CTNNB1,AR,PPARA,RXRA,VDR
GO:0051604	Protein maturation	6	225	0.93	0.0044	9606.ENSP00000220809,9606.ENSP00000308208,9606.ENSP00000314151,9606.ENSP00000351273,9606.ENSP00000361850,9606.ENSP00000368646	PLAT,MMP14,KLK3,CASP8,PLAU,PRDX4
GO:0010556	Regulation of macromolecule biosynthetic process	26	3976	0.31	0.0045	9606.ENSP00000172229,9606.ENSP00000212015,9606.ENSP00000216117,9606.ENSP00000225831,9606.ENSP00000226279,9606.ENSP00000229135,9606.ENSP00000229239,9606.ENSP00000241052,9606.ENSP00000258149,9606.ENSP00000263734,9606.ENSP00000308452,9606.ENSP00000332049,9606.ENSP00000344456,9606.ENSP00000346437,9606.ENSP00000353224,9606.ENSP00000355601,9606.ENSP00000363822,9606.ENSP00000365280,9606.ENSP00000367545,…	NGFR,SIRT1,HMOX1,CCL2,CD38,IFNG,GAPDH,CAT,MDM2,EPAS1,KRT17,CD86,CTNNB1,ATG7,TFRC,EGLN1,AR,ID1,TP73,NFE2L2,PPARA,CHEK1,STRAP,CD36,RXRA,VDR
GO:0010648	Negative regulation of cell communication	14	1382	0.5	0.0045	9606.ENSP00000172229,9606.ENSP00000212015,9606.ENSP00000216117,9606.ENSP00000226279,9606.ENSP00000258149,9606.ENSP00000262768,9606.ENSP00000304236,9606.ENSP00000308208,9606.ENSP00000344456,9606.ENSP00000351273,9606.ENSP00000363822,9606.ENSP00000380252,9606.ENSP00000392270,9606.ENSP00000407375	NGFR,SIRT1,HMOX1,CD38,MDM2,TIMP2,CD14,MMP14,CTNNB1,CASP8,AR,NFE2L2,STRAP,GPX1
GO:0010721	Negative regulation of cell development	7	330	0.83	0.0045	9606.ENSP00000172229,9606.ENSP00000226279,9606.ENSP00000258149,9606.ENSP00000344456,9606.ENSP00000365280,9606.ENSP00000367545,9606.ENSP00000385523	NGFR,CD38,MDM2,CTNNB1,ID1,TP73,PPARA
GO:0023057	Negative regulation of signaling	14	1385	0.5	0.0045	9606.ENSP00000172229,9606.ENSP00000212015,9606.ENSP00000216117,9606.ENSP00000226279,9606.ENSP00000258149,9606.ENSP00000262768,9606.ENSP00000304236,9606.ENSP00000308208,9606.ENSP00000344456,9606.ENSP00000351273,9606.ENSP00000363822,9606.ENSP00000380252,9606.ENSP00000392270,9606.ENSP00000407375	NGFR,SIRT1,HMOX1,CD38,MDM2,TIMP2,CD14,MMP14,CTNNB1,CASP8,AR,NFE2L2,STRAP,GPX1
GO:0051254	Positive regulation of rna metabolic process	16	1759	0.46	0.0045	9606.ENSP00000172229,9606.ENSP00000212015,9606.ENSP00000226279,9606.ENSP00000263734,9606.ENSP00000332049,9606.ENSP00000342026,9606.ENSP00000344456,9606.ENSP00000355601,9606.ENSP00000363822,9606.ENSP00000365280,9606.ENSP00000367545,9606.ENSP00000380252,9606.ENSP00000385523,9606.ENSP00000388648,9606.ENSP00000419692,9606.ENSP00000447173	NGFR,SIRT1,CD38,EPAS1,CD86,PRDX6,CTNNB1,EGLN1,AR,ID1,TP73,NFE2L2,PPARA,CHEK1,RXRA,VDR
GO:0051346	Negative regulation of hydrolase activity	8	450	0.75	0.0045	9606.ENSP00000172229,9606.ENSP00000212015,9606.ENSP00000218388,9606.ENSP00000229239,9606.ENSP00000258149,9606.ENSP00000262768,9606.ENSP00000355601,9606.ENSP00000407375	NGFR,SIRT1,TIMP1,GAPDH,MDM2,TIMP2,EGLN1,GPX1
GO:0070301	Cellular response to hydrogen peroxide	4	71	1.25	0.0045	9606.ENSP00000212015,9606.ENSP00000258149,9606.ENSP00000319788,9606.ENSP00000380252	SIRT1,MDM2,NQO1,NFE2L2
GO:0097746	Regulation of blood vessel diameter	5	139	1.06	0.0045	9606.ENSP00000216117,9606.ENSP00000226279,9606.ENSP00000358072,9606.ENSP00000365651,9606.ENSP00000407375	HMOX1,CD38,ATG5,NPPB,GPX1
GO:1903409	Reactive oxygen species biosynthetic process	3	25	1.58	0.0045	9606.ENSP00000319788,9606.ENSP00000327251,9606.ENSP00000369050	NQO1,NOS2,CYP1A1
GO:0006357	Regulation of transcription by rna polymerase ii	18	2172	0.42	0.0047	9606.ENSP00000172229,9606.ENSP00000212015,9606.ENSP00000216117,9606.ENSP00000229135,9606.ENSP00000258149,9606.ENSP00000263734,9606.ENSP00000344456,9606.ENSP00000355601,9606.ENSP00000363822,9606.ENSP00000365280,9606.ENSP00000367545,9606.ENSP00000380252,9606.ENSP00000385523,9606.ENSP00000388648,9606.ENSP00000392270,9606.ENSP00000399421,9606.ENSP00000419692,9606.ENSP00000447173	NGFR,SIRT1,HMOX1,IFNG,MDM2,EPAS1,CTNNB1,EGLN1,AR,ID1,TP73,NFE2L2,PPARA,CHEK1,STRAP,CD36,RXRA,VDR
GO:0032269	Negative regulation of cellular protein metabolic process	12	1043	0.56	0.0047	9606.ENSP00000172229,9606.ENSP00000212015,9606.ENSP00000218388,9606.ENSP00000220809,9606.ENSP00000229135,9606.ENSP00000229239,9606.ENSP00000258149,9606.ENSP00000262768,9606.ENSP00000344456,9606.ENSP00000358072,9606.ENSP00000392270,9606.ENSP00000407375	NGFR,SIRT1,TIMP1,PLAT,IFNG,GAPDH,MDM2,TIMP2,CTNNB1,ATG5,STRAP,GPX1
GO:0060769	Positive regulation of epithelial cell proliferation involved in prostate gland development	2	3	2.32	0.0047	9606.ENSP00000344456,9606.ENSP00000363822	CTNNB1,AR
GO:2000619	Negative regulation of histone h4-k16 acetylation	2	3	2.32	0.0047	9606.ENSP00000212015,9606.ENSP00000358072	SIRT1,ATG5
GO:0007623	Circadian rhythm	5	142	1.05	0.0048	9606.ENSP00000172229,9606.ENSP00000212015,9606.ENSP00000327251,9606.ENSP00000365280,9606.ENSP00000385523	NGFR,SIRT1,NOS2,ID1,PPARA
GO:0032355	Response to estradiol	5	142	1.05	0.0048	9606.ENSP00000226279,9606.ENSP00000241052,9606.ENSP00000319788,9606.ENSP00000344456,9606.ENSP00000351273	CD38,CAT,NQO1,CTNNB1,CASP8
GO:0050790	Regulation of catalytic activity	19	2386	0.4	0.0048	9606.ENSP00000172229,9606.ENSP00000212015,9606.ENSP00000218388,9606.ENSP00000225831,9606.ENSP00000229135,9606.ENSP00000229239,9606.ENSP00000258149,9606.ENSP00000261254,9606.ENSP00000262768,9606.ENSP00000282397,9606.ENSP00000319788,9606.ENSP00000327251,9606.ENSP00000332049,9606.ENSP00000344456,9606.ENSP00000351273,9606.ENSP00000355601,9606.ENSP00000367545,9606.ENSP00000407375,9606.ENSP00000447173	NGFR,SIRT1,TIMP1,CCL2,IFNG,GAPDH,MDM2,CCND2,TIMP2,FLT1,NQO1,NOS2,CD86,CTNNB1,CASP8,EGLN1,TP73,GPX1,VDR
GO:0030198	Extracellular matrix organization	7	338	0.82	0.0049	9606.ENSP00000218388,9606.ENSP00000219070,9606.ENSP00000260227,9606.ENSP00000262768,9606.ENSP00000299855,9606.ENSP00000308208,9606.ENSP00000368646	TIMP1,MMP2,MMP7,TIMP2,MMP3,MMP14,PRDX4
GO:0030225	Macrophage differentiation	3	26	1.56	0.0049	9606.ENSP00000212015,9606.ENSP00000229135,9606.ENSP00000351273	SIRT1,IFNG,CASP8
GO:0009411	Response to uv	5	144	1.04	0.005	9606.ENSP00000212015,9606.ENSP00000241052,9606.ENSP00000258149,9606.ENSP00000388648,9606.ENSP00000407375	SIRT1,CAT,MDM2,CHEK1,GPX1
GO:0043627	Response to estrogen	4	74	1.23	0.005	9606.ENSP00000216117,9606.ENSP00000258149,9606.ENSP00000308208,9606.ENSP00000355124	HMOX1,MDM2,MMP14,KRT19
GO:0051047	Positive regulation of secretion	7	340	0.81	0.005	9606.ENSP00000226279,9606.ENSP00000229135,9606.ENSP00000229239,9606.ENSP00000304236,9606.ENSP00000321106,9606.ENSP00000358072,9606.ENSP00000365651	CD38,IFNG,GAPDH,CD14,TAC1,ATG5,NPPB
GO:0000122	Negative regulation of transcription by rna polymerase ii	11	895	0.59	0.0052	9606.ENSP00000212015,9606.ENSP00000229135,9606.ENSP00000258149,9606.ENSP00000344456,9606.ENSP00000363822,9606.ENSP00000365280,9606.ENSP00000385523,9606.ENSP00000392270,9606.ENSP00000399421,9606.ENSP00000419692,9606.ENSP00000447173	SIRT1,IFNG,MDM2,CTNNB1,AR,ID1,PPARA,STRAP,CD36,RXRA,VDR
GO:0034103	Regulation of tissue remodeling	4	77	1.21	0.0057	9606.ENSP00000226279,9606.ENSP00000353224,9606.ENSP00000408695,9606.ENSP00000447173	CD38,TFRC,PRKCA,VDR
GO:0031069	Hair follicle morphogenesis	3	28	1.53	0.0058	9606.ENSP00000172229,9606.ENSP00000308452,9606.ENSP00000344456	NGFR,KRT17,CTNNB1
GO:0042744	Hydrogen peroxide catabolic process	3	28	1.53	0.0058	9606.ENSP00000241052,9606.ENSP00000342026,9606.ENSP00000407375	CAT,PRDX6,GPX1
GO:0060706	Cell differentiation involved in embryonic placenta development	3	28	1.53	0.0058	9606.ENSP00000351273,9606.ENSP00000355124,9606.ENSP00000449404	CASP8,KRT19,KRT8
GO:0042692	Muscle cell differentiation	6	244	0.89	0.0061	9606.ENSP00000344456,9606.ENSP00000355124,9606.ENSP00000358072,9606.ENSP00000407375,9606.ENSP00000419692,9606.ENSP00000449404	CTNNB1,KRT19,ATG5,GPX1,RXRA,KRT8
GO:0051222	Positive regulation of protein transport	7	352	0.8	0.0061	9606.ENSP00000226279,9606.ENSP00000229135,9606.ENSP00000229239,9606.ENSP00000258149,9606.ENSP00000304236,9606.ENSP00000351273,9606.ENSP00000367545	CD38,IFNG,GAPDH,MDM2,CD14,CASP8,TP73
GO:0019048	Modulation by virus of host process	3	29	1.51	0.0063	9606.ENSP00000346437,9606.ENSP00000351273,9606.ENSP00000419692	ATG7,CASP8,RXRA
GO:0043372	Positive regulation of cd4-positive, alpha-beta t cell differentiation	3	29	1.51	0.0063	9606.ENSP00000229135,9606.ENSP00000332049,9606.ENSP00000368450	IFNG,CD86,CD83
GO:0045861	Negative regulation of proteolysis	7	356	0.79	0.0064	9606.ENSP00000172229,9606.ENSP00000218388,9606.ENSP00000220809,9606.ENSP00000229239,9606.ENSP00000258149,9606.ENSP00000262768,9606.ENSP00000407375	NGFR,TIMP1,PLAT,GAPDH,MDM2,TIMP2,GPX1
GO:0009267	Cellular response to starvation	5	154	1.01	0.0065	9606.ENSP00000212015,9606.ENSP00000346437,9606.ENSP00000358072,9606.ENSP00000380252,9606.ENSP00000385523	SIRT1,ATG7,ATG5,NFE2L2,PPARA
GO:0010951	Negative regulation of endopeptidase activity	6	248	0.88	0.0065	9606.ENSP00000172229,9606.ENSP00000218388,9606.ENSP00000229239,9606.ENSP00000258149,9606.ENSP00000262768,9606.ENSP00000407375	NGFR,TIMP1,GAPDH,MDM2,TIMP2,GPX1
GO:0038124	Toll-like receptor tlr6:tlr2 signaling pathway	2	4	2.2	0.0065	9606.ENSP00000304236,9606.ENSP00000399421	CD14,CD36
GO:0051147	Regulation of muscle cell differentiation	5	154	1.01	0.0065	9606.ENSP00000212015,9606.ENSP00000258149,9606.ENSP00000308208,9606.ENSP00000344456,9606.ENSP00000385523	SIRT1,MDM2,MMP14,CTNNB1,PPARA
GO:0071726	Cellular response to diacyl bacterial lipopeptide	2	4	2.2	0.0065	9606.ENSP00000304236,9606.ENSP00000399421	CD14,CD36
GO:0009968	Negative regulation of signal transduction	13	1271	0.51	0.0067	9606.ENSP00000172229,9606.ENSP00000212015,9606.ENSP00000216117,9606.ENSP00000258149,9606.ENSP00000262768,9606.ENSP00000304236,9606.ENSP00000308208,9606.ENSP00000344456,9606.ENSP00000351273,9606.ENSP00000363822,9606.ENSP00000380252,9606.ENSP00000392270,9606.ENSP00000407375	NGFR,SIRT1,HMOX1,MDM2,TIMP2,CD14,MMP14,CTNNB1,CASP8,AR,NFE2L2,STRAP,GPX1
GO:0050715	Positive regulation of cytokine secretion	3	30	1.5	0.0067	9606.ENSP00000229135,9606.ENSP00000229239,9606.ENSP00000304236	IFNG,GAPDH,CD14
GO:0043122	Regulation of i-kappab kinase/nf-kappab signaling	6	251	0.88	0.0069	9606.ENSP00000212015,9606.ENSP00000216117,9606.ENSP00000344456,9606.ENSP00000351273,9606.ENSP00000353224,9606.ENSP00000399421	SIRT1,HMOX1,CTNNB1,CASP8,TFRC,CD36
GO:0043278	Response to morphine	3	31	1.48	0.0072	9606.ENSP00000258149,9606.ENSP00000321106,9606.ENSP00000346437	MDM2,TAC1,ATG7
GO:0055072	Iron ion homeostasis	4	83	1.18	0.0072	9606.ENSP00000216117,9606.ENSP00000263734,9606.ENSP00000353224,9606.ENSP00000355601	HMOX1,EPAS1,TFRC,EGLN1
GO:0051336	Regulation of hydrolase activity	13	1284	0.5	0.0073	9606.ENSP00000172229,9606.ENSP00000212015,9606.ENSP00000218388,9606.ENSP00000225831,9606.ENSP00000229135,9606.ENSP00000229239,9606.ENSP00000258149,9606.ENSP00000262768,9606.ENSP00000282397,9606.ENSP00000332049,9606.ENSP00000351273,9606.ENSP00000355601,9606.ENSP00000407375	NGFR,SIRT1,TIMP1,CCL2,IFNG,GAPDH,MDM2,TIMP2,FLT1,CD86,CASP8,EGLN1,GPX1
GO:0008202	Steroid metabolic process	6	256	0.87	0.0074	9606.ENSP00000241052,9606.ENSP00000337915,9606.ENSP00000369050,9606.ENSP00000419692,9606.ENSP00000447173,9606.ENSP00000480571	CAT,CYP3A4,CYP1A1,RXRA,VDR,CYP3A7
GO:0031326	Regulation of cellular biosynthetic process	26	4125	0.3	0.0074	9606.ENSP00000172229,9606.ENSP00000212015,9606.ENSP00000216117,9606.ENSP00000226279,9606.ENSP00000229135,9606.ENSP00000229239,9606.ENSP00000241052,9606.ENSP00000258149,9606.ENSP00000263734,9606.ENSP00000308452,9606.ENSP00000327251,9606.ENSP00000332049,9606.ENSP00000344456,9606.ENSP00000346437,9606.ENSP00000353224,9606.ENSP00000355601,9606.ENSP00000363822,9606.ENSP00000365280,9606.ENSP00000367545,…	NGFR,SIRT1,HMOX1,CD38,IFNG,GAPDH,CAT,MDM2,EPAS1,KRT17,NOS2,CD86,CTNNB1,ATG7,TFRC,EGLN1,AR,ID1,TP73,NFE2L2,PPARA,CHEK1,STRAP,CD36,RXRA,VDR
GO:0033273	Response to vitamin	4	84	1.18	0.0074	9606.ENSP00000241052,9606.ENSP00000258149,9606.ENSP00000369050,9606.ENSP00000447173	CAT,MDM2,CYP1A1,VDR
GO:2000112	Regulation of cellular macromolecule biosynthetic process	25	3878	0.31	0.0074	9606.ENSP00000172229,9606.ENSP00000212015,9606.ENSP00000216117,9606.ENSP00000226279,9606.ENSP00000229135,9606.ENSP00000229239,9606.ENSP00000241052,9606.ENSP00000258149,9606.ENSP00000263734,9606.ENSP00000308452,9606.ENSP00000332049,9606.ENSP00000344456,9606.ENSP00000346437,9606.ENSP00000353224,9606.ENSP00000355601,9606.ENSP00000363822,9606.ENSP00000365280,9606.ENSP00000367545,9606.ENSP00000380252,…	NGFR,SIRT1,HMOX1,CD38,IFNG,GAPDH,CAT,MDM2,EPAS1,KRT17,CD86,CTNNB1,ATG7,TFRC,EGLN1,AR,ID1,TP73,NFE2L2,PPARA,CHEK1,STRAP,CD36,RXRA,VDR
GO:2000113	Negative regulation of cellular macromolecule biosynthetic process	14	1470	0.48	0.0074	9606.ENSP00000212015,9606.ENSP00000226279,9606.ENSP00000229135,9606.ENSP00000229239,9606.ENSP00000258149,9606.ENSP00000344456,9606.ENSP00000346437,9606.ENSP00000363822,9606.ENSP00000365280,9606.ENSP00000385523,9606.ENSP00000392270,9606.ENSP00000399421,9606.ENSP00000419692,9606.ENSP00000447173	SIRT1,CD38,IFNG,GAPDH,MDM2,CTNNB1,ATG7,AR,ID1,PPARA,STRAP,CD36,RXRA,VDR
GO:0001974	Blood vessel remodeling	3	32	1.47	0.0077	9606.ENSP00000258149,9606.ENSP00000263734,9606.ENSP00000358072	MDM2,EPAS1,ATG5
GO:0042573	Retinoic acid metabolic process	3	32	1.47	0.0077	9606.ENSP00000337915,9606.ENSP00000369050,9606.ENSP00000480571	CYP3A4,CYP1A1,CYP3A7
GO:1903508	Positive regulation of nucleic acid-templated transcription	15	1670	0.45	0.0077	9606.ENSP00000172229,9606.ENSP00000212015,9606.ENSP00000226279,9606.ENSP00000263734,9606.ENSP00000332049,9606.ENSP00000344456,9606.ENSP00000355601,9606.ENSP00000363822,9606.ENSP00000365280,9606.ENSP00000367545,9606.ENSP00000380252,9606.ENSP00000385523,9606.ENSP00000388648,9606.ENSP00000419692,9606.ENSP00000447173	NGFR,SIRT1,CD38,EPAS1,CD86,CTNNB1,EGLN1,AR,ID1,TP73,NFE2L2,PPARA,CHEK1,RXRA,VDR
GO:0043009	Chordate embryonic development	9	640	0.65	0.0079	9606.ENSP00000263734,9606.ENSP00000308208,9606.ENSP00000344456,9606.ENSP00000351273,9606.ENSP00000355124,9606.ENSP00000355601,9606.ENSP00000363822,9606.ENSP00000419692,9606.ENSP00000449404	EPAS1,MMP14,CTNNB1,CASP8,KRT19,EGLN1,AR,RXRA,KRT8
GO:0008210	Estrogen metabolic process	3	33	1.46	0.0082	9606.ENSP00000337915,9606.ENSP00000369050,9606.ENSP00000480571	CYP3A4,CYP1A1,CYP3A7
GO:0010039	Response to iron ion	3	33	1.46	0.0082	9606.ENSP00000216117,9606.ENSP00000258149,9606.ENSP00000369050	HMOX1,MDM2,CYP1A1
GO:0034105	Positive regulation of tissue remodeling	3	33	1.46	0.0082	9606.ENSP00000353224,9606.ENSP00000408695,9606.ENSP00000447173	TFRC,PRKCA,VDR
GO:1901699	Cellular response to nitrogen compound	9	645	0.64	0.0082	9606.ENSP00000172229,9606.ENSP00000219070,9606.ENSP00000258149,9606.ENSP00000299855,9606.ENSP00000344456,9606.ENSP00000346437,9606.ENSP00000365280,9606.ENSP00000380252,9606.ENSP00000399421	NGFR,MMP2,MDM2,MMP3,CTNNB1,ATG7,ID1,NFE2L2,CD36
GO:0045862	Positive regulation of proteolysis	7	377	0.77	0.0083	9606.ENSP00000172229,9606.ENSP00000212015,9606.ENSP00000229135,9606.ENSP00000258149,9606.ENSP00000308208,9606.ENSP00000351273,9606.ENSP00000380252	NGFR,SIRT1,IFNG,MDM2,MMP14,CASP8,NFE2L2
GO:1905563	Negative regulation of vascular endothelial cell proliferation	2	5	2.1	0.0083	9606.ENSP00000225831,9606.ENSP00000282397	CCL2,FLT1
GO:0043433	Negative regulation of dna-binding transcription factor activity	5	166	0.98	0.0084	9606.ENSP00000212015,9606.ENSP00000216117,9606.ENSP00000241052,9606.ENSP00000355601,9606.ENSP00000365280	SIRT1,HMOX1,CAT,EGLN1,ID1
GO:0045682	Regulation of epidermis development	4	88	1.16	0.0084	9606.ENSP00000172229,9606.ENSP00000308452,9606.ENSP00000344456,9606.ENSP00000447173	NGFR,KRT17,CTNNB1,VDR
GO:0051149	Positive regulation of muscle cell differentiation	4	88	1.16	0.0084	9606.ENSP00000212015,9606.ENSP00000258149,9606.ENSP00000308208,9606.ENSP00000344456	SIRT1,MDM2,MMP14,CTNNB1
GO:0110110	Positive regulation of animal organ morphogenesis	4	89	1.15	0.0087	9606.ENSP00000172229,9606.ENSP00000344456,9606.ENSP00000363822,9606.ENSP00000447173	NGFR,CTNNB1,AR,VDR
GO:0009887	Animal organ morphogenesis	11	967	0.56	0.0088	9606.ENSP00000219070,9606.ENSP00000225831,9606.ENSP00000258149,9606.ENSP00000308208,9606.ENSP00000344456,9606.ENSP00000355601,9606.ENSP00000363822,9606.ENSP00000365280,9606.ENSP00000385523,9606.ENSP00000419692,9606.ENSP00000447173	MMP2,CCL2,MDM2,MMP14,CTNNB1,EGLN1,AR,ID1,PPARA,RXRA,VDR
GO:0045766	Positive regulation of angiogenesis	5	169	0.97	0.0089	9606.ENSP00000212015,9606.ENSP00000216117,9606.ENSP00000282397,9606.ENSP00000380252,9606.ENSP00000408695	SIRT1,HMOX1,FLT1,NFE2L2,PRKCA
GO:1903557	Positive regulation of tumor necrosis factor superfamily cytokine production	4	90	1.15	0.0089	9606.ENSP00000229135,9606.ENSP00000304236,9606.ENSP00000332049,9606.ENSP00000399421	IFNG,CD14,CD86,CD36
GO:0044703	Multi-organism reproductive process	11	971	0.55	0.009	9606.ENSP00000212015,9606.ENSP00000219070,9606.ENSP00000226279,9606.ENSP00000260227,9606.ENSP00000321106,9606.ENSP00000344456,9606.ENSP00000363822,9606.ENSP00000368646,9606.ENSP00000369050,9606.ENSP00000419692,9606.ENSP00000447173	SIRT1,MMP2,CD38,MMP7,TAC1,CTNNB1,AR,PRDX4,CYP1A1,RXRA,VDR
GO:0009266	Response to temperature stimulus	5	170	0.97	0.0091	9606.ENSP00000172229,9606.ENSP00000216117,9606.ENSP00000304236,9606.ENSP00000321106,9606.ENSP00000351273	NGFR,HMOX1,CD14,TAC1,CASP8
GO:0032787	Monocarboxylic acid metabolic process	8	515	0.69	0.0091	9606.ENSP00000229239,9606.ENSP00000290349,9606.ENSP00000337915,9606.ENSP00000369050,9606.ENSP00000385523,9606.ENSP00000399421,9606.ENSP00000407375,9606.ENSP00000480571	GAPDH,CBR1,CYP3A4,CYP1A1,PPARA,CD36,GPX1,CYP3A7
GO:0032940	Secretion by cell	11	979	0.55	0.0095	9606.ENSP00000218388,9606.ENSP00000241052,9606.ENSP00000252244,9606.ENSP00000262768,9606.ENSP00000304236,9606.ENSP00000327251,9606.ENSP00000342026,9606.ENSP00000346437,9606.ENSP00000361850,9606.ENSP00000368646,9606.ENSP00000399421	TIMP1,CAT,KRT1,TIMP2,CD14,NOS2,PRDX6,ATG7,PLAU,PRDX4,CD36
GO:0035556	Intracellular signal transduction	15	1712	0.44	0.0095	9606.ENSP00000172229,9606.ENSP00000212015,9606.ENSP00000216117,9606.ENSP00000225831,9606.ENSP00000258149,9606.ENSP00000304236,9606.ENSP00000327251,9606.ENSP00000351273,9606.ENSP00000353224,9606.ENSP00000365651,9606.ENSP00000367545,9606.ENSP00000368646,9606.ENSP00000388648,9606.ENSP00000399421,9606.ENSP00000408695	NGFR,SIRT1,HMOX1,CCL2,MDM2,CD14,NOS2,CASP8,TFRC,NPPB,TP73,PRDX4,CHEK1,CD36,PRKCA
GO:0050764	Regulation of phagocytosis	4	92	1.14	0.0095	9606.ENSP00000225831,9606.ENSP00000229135,9606.ENSP00000358072,9606.ENSP00000399421	CCL2,IFNG,ATG5,CD36
GO:0031670	Cellular response to nutrient	3	36	1.42	0.0099	9606.ENSP00000216117,9606.ENSP00000258149,9606.ENSP00000447173	HMOX1,MDM2,VDR
GO:0051252	Regulation of rna metabolic process	24	3722	0.31	0.0099	9606.ENSP00000172229,9606.ENSP00000212015,9606.ENSP00000216117,9606.ENSP00000226279,9606.ENSP00000229135,9606.ENSP00000241052,9606.ENSP00000258149,9606.ENSP00000263734,9606.ENSP00000332049,9606.ENSP00000342026,9606.ENSP00000344456,9606.ENSP00000353224,9606.ENSP00000355601,9606.ENSP00000363822,9606.ENSP00000365280,9606.ENSP00000367545,9606.ENSP00000380252,9606.ENSP00000385523,9606.ENSP00000388648,…	NGFR,SIRT1,HMOX1,CD38,IFNG,CAT,MDM2,EPAS1,CD86,PRDX6,CTNNB1,TFRC,EGLN1,AR,ID1,TP73,NFE2L2,PPARA,CHEK1,STRAP,CD36,PRKCA,RXRA,VDR
GO:1900087	Positive regulation of g1/s transition of mitotic cell cycle	3	36	1.42	0.0099	9606.ENSP00000258149,9606.ENSP00000261254,9606.ENSP00000369050	MDM2,CCND2,CYP1A1
GO:0010817	Regulation of hormone levels	8	524	0.68	0.01	9606.ENSP00000226279,9606.ENSP00000229135,9606.ENSP00000321106,9606.ENSP00000327251,9606.ENSP00000337915,9606.ENSP00000369050,9606.ENSP00000408695,9606.ENSP00000480571	CD38,IFNG,TAC1,NOS2,CYP3A4,CYP1A1,PRKCA,CYP3A7
GO:0019219	Regulation of nucleobase-containing compound metabolic process	25	3982	0.3	0.0104	9606.ENSP00000172229,9606.ENSP00000212015,9606.ENSP00000216117,9606.ENSP00000226279,9606.ENSP00000229135,9606.ENSP00000241052,9606.ENSP00000258149,9606.ENSP00000263734,9606.ENSP00000327251,9606.ENSP00000332049,9606.ENSP00000342026,9606.ENSP00000344456,9606.ENSP00000353224,9606.ENSP00000355601,9606.ENSP00000363822,9606.ENSP00000365280,9606.ENSP00000367545,9606.ENSP00000380252,9606.ENSP00000385523,…	NGFR,SIRT1,HMOX1,CD38,IFNG,CAT,MDM2,EPAS1,NOS2,CD86,PRDX6,CTNNB1,TFRC,EGLN1,AR,ID1,TP73,NFE2L2,PPARA,CHEK1,STRAP,CD36,PRKCA,RXRA,VDR
GO:0002246	Wound healing involved in inflammatory response	2	6	2.02	0.0105	9606.ENSP00000216117,9606.ENSP00000218388	HMOX1,TIMP1
GO:0006501	C-terminal protein lipidation	2	6	2.02	0.0105	9606.ENSP00000346437,9606.ENSP00000358072	ATG7,ATG5
GO:0018119	Peptidyl-cysteine s-nitrosylation	2	6	2.02	0.0105	9606.ENSP00000229239,9606.ENSP00000327251	GAPDH,NOS2
GO:0040008	Regulation of growth	9	676	0.62	0.0105	9606.ENSP00000212015,9606.ENSP00000226279,9606.ENSP00000229135,9606.ENSP00000308208,9606.ENSP00000308452,9606.ENSP00000363822,9606.ENSP00000365651,9606.ENSP00000367545,9606.ENSP00000385523	SIRT1,CD38,IFNG,MMP14,KRT17,AR,NPPB,TP73,PPARA
GO:0043615	Astrocyte cell migration	2	6	2.02	0.0105	9606.ENSP00000225831,9606.ENSP00000308208	CCL2,MMP14
GO:0052150	Modulation by symbiont of host apoptotic process	2	6	2.02	0.0105	9606.ENSP00000229239,9606.ENSP00000351273	GAPDH,CASP8
GO:0060745	Mammary gland branching involved in pregnancy	2	6	2.02	0.0105	9606.ENSP00000363822,9606.ENSP00000447173	AR,VDR
GO:1904783	Positive regulation of nmda glutamate receptor activity	2	6	2.02	0.0105	9606.ENSP00000225831,9606.ENSP00000229135	CCL2,IFNG
GO:0009790	Embryo development	11	1002	0.54	0.011	9606.ENSP00000219070,9606.ENSP00000263734,9606.ENSP00000282397,9606.ENSP00000308208,9606.ENSP00000344456,9606.ENSP00000351273,9606.ENSP00000355124,9606.ENSP00000355601,9606.ENSP00000363822,9606.ENSP00000419692,9606.ENSP00000449404	MMP2,EPAS1,FLT1,MMP14,CTNNB1,CASP8,KRT19,EGLN1,AR,RXRA,KRT8
GO:0003073	Regulation of systemic arterial blood pressure	4	98	1.11	0.0113	9606.ENSP00000314151,9606.ENSP00000321106,9606.ENSP00000363822,9606.ENSP00000365651	KLK3,TAC1,AR,NPPB
GO:0051179	Localization	31	5591	0.24	0.0114	9606.ENSP00000172229,9606.ENSP00000218388,9606.ENSP00000220809,9606.ENSP00000225831,9606.ENSP00000241052,9606.ENSP00000252244,9606.ENSP00000258149,9606.ENSP00000262768,9606.ENSP00000282397,9606.ENSP00000302961,9606.ENSP00000304236,9606.ENSP00000308208,9606.ENSP00000327251,9606.ENSP00000342026,9606.ENSP00000344456,9606.ENSP00000346437,9606.ENSP00000351273,9606.ENSP00000353224,9606.ENSP00000354003,…	NGFR,TIMP1,PLAT,CCL2,CAT,KRT1,MDM2,TIMP2,FLT1,HSPA4,CD14,MMP14,NOS2,PRDX6,CTNNB1,ATG7,CASP8,TFRC,GYPA,PLAU,ID1,NPPB,TP73,PRDX4,SMN2,KRT18,PPARA,CD36,GPX1,RXRA,VDR
GO:1902042	Negative regulation of extrinsic apoptotic signaling pathway via death domain receptors	3	39	1.39	0.0117	9606.ENSP00000216117,9606.ENSP00000351273,9606.ENSP00000407375	HMOX1,CASP8,GPX1
GO:2001243	Negative regulation of intrinsic apoptotic signaling pathway	4	99	1.11	0.0117	9606.ENSP00000212015,9606.ENSP00000258149,9606.ENSP00000380252,9606.ENSP00000407375	SIRT1,MDM2,NFE2L2,GPX1
GO:0050768	Negative regulation of neurogenesis	6	287	0.82	0.0118	9606.ENSP00000172229,9606.ENSP00000226279,9606.ENSP00000258149,9606.ENSP00000344456,9606.ENSP00000365280,9606.ENSP00000367545	NGFR,CD38,MDM2,CTNNB1,ID1,TP73
GO:0006629	Lipid metabolic process	12	1190	0.5	0.012	9606.ENSP00000212015,9606.ENSP00000241052,9606.ENSP00000290349,9606.ENSP00000337915,9606.ENSP00000342026,9606.ENSP00000369050,9606.ENSP00000385523,9606.ENSP00000399421,9606.ENSP00000407375,9606.ENSP00000419692,9606.ENSP00000447173,9606.ENSP00000480571	SIRT1,CAT,CBR1,CYP3A4,PRDX6,CYP1A1,PPARA,CD36,GPX1,RXRA,VDR,CYP3A7
GO:0043410	Positive regulation of mapk cascade	8	543	0.67	0.012	9606.ENSP00000225831,9606.ENSP00000262768,9606.ENSP00000282397,9606.ENSP00000344456,9606.ENSP00000363822,9606.ENSP00000367545,9606.ENSP00000399421,9606.ENSP00000408695	CCL2,TIMP2,FLT1,CTNNB1,AR,TP73,CD36,PRKCA
GO:0097191	Extrinsic apoptotic signaling pathway	4	100	1.1	0.012	9606.ENSP00000229135,9606.ENSP00000351273,9606.ENSP00000373487,9606.ENSP00000449404	IFNG,CASP8,KRT18,KRT8
GO:0071222	Cellular response to lipopolysaccharide	5	185	0.93	0.0122	9606.ENSP00000225831,9606.ENSP00000304236,9606.ENSP00000327251,9606.ENSP00000332049,9606.ENSP00000399421	CCL2,CD14,NOS2,CD86,CD36
GO:0045621	Positive regulation of lymphocyte differentiation	4	102	1.09	0.0127	9606.ENSP00000229135,9606.ENSP00000308208,9606.ENSP00000332049,9606.ENSP00000368450	IFNG,MMP14,CD86,CD83
GO:0060558	Regulation of calcidiol 1-monooxygenase activity	2	7	1.96	0.0127	9606.ENSP00000229135,9606.ENSP00000447173	IFNG,VDR
GO:0075044	Positive regulation by symbiont of host autophagy	2	7	1.96	0.0127	9606.ENSP00000346437,9606.ENSP00000358072	ATG7,ATG5
GO:1904798	Positive regulation of core promoter binding	2	7	1.96	0.0127	9606.ENSP00000229135,9606.ENSP00000344456	IFNG,CTNNB1
GO:1905049	Negative regulation of metallopeptidase activity	2	7	1.96	0.0127	9606.ENSP00000218388,9606.ENSP00000262768	TIMP1,TIMP2
GO:2000377	Regulation of reactive oxygen species metabolic process	5	188	0.92	0.0128	9606.ENSP00000229135,9606.ENSP00000299855,9606.ENSP00000358072,9606.ENSP00000380252,9606.ENSP00000399421	IFNG,MMP3,ATG5,NFE2L2,CD36
GO:0008347	Glial cell migration	3	41	1.36	0.0129	9606.ENSP00000225831,9606.ENSP00000308208,9606.ENSP00000344456	CCL2,MMP14,CTNNB1
GO:0035987	Endodermal cell differentiation	3	41	1.36	0.0129	9606.ENSP00000219070,9606.ENSP00000308208,9606.ENSP00000344456	MMP2,MMP14,CTNNB1
GO:0044409	Entry into host	4	103	1.09	0.013	9606.ENSP00000332049,9606.ENSP00000344456,9606.ENSP00000353224,9606.ENSP00000354003	CD86,CTNNB1,TFRC,GYPA
GO:0002697	Regulation of immune effector process	7	418	0.72	0.0132	9606.ENSP00000216117,9606.ENSP00000229135,9606.ENSP00000327251,9606.ENSP00000332049,9606.ENSP00000353224,9606.ENSP00000358072,9606.ENSP00000399421	HMOX1,IFNG,NOS2,CD86,TFRC,ATG5,CD36
GO:0045893	Positive regulation of transcription, dna-templated	14	1587	0.44	0.0134	9606.ENSP00000172229,9606.ENSP00000212015,9606.ENSP00000226279,9606.ENSP00000263734,9606.ENSP00000332049,9606.ENSP00000344456,9606.ENSP00000355601,9606.ENSP00000363822,9606.ENSP00000367545,9606.ENSP00000380252,9606.ENSP00000385523,9606.ENSP00000388648,9606.ENSP00000419692,9606.ENSP00000447173	NGFR,SIRT1,CD38,EPAS1,CD86,CTNNB1,EGLN1,AR,TP73,NFE2L2,PPARA,CHEK1,RXRA,VDR
GO:1901362	Organic cyclic compound biosynthetic process	12	1211	0.5	0.0135	9606.ENSP00000212015,9606.ENSP00000263734,9606.ENSP00000337915,9606.ENSP00000363822,9606.ENSP00000365651,9606.ENSP00000369050,9606.ENSP00000370119,9606.ENSP00000385523,9606.ENSP00000407375,9606.ENSP00000419692,9606.ENSP00000447173,9606.ENSP00000480571	SIRT1,EPAS1,CYP3A4,AR,NPPB,CYP1A1,SMN2,PPARA,GPX1,RXRA,VDR,CYP3A7
GO:0045785	Positive regulation of cell adhesion	7	423	0.72	0.014	9606.ENSP00000225831,9606.ENSP00000229135,9606.ENSP00000332049,9606.ENSP00000353224,9606.ENSP00000368450,9606.ENSP00000399421,9606.ENSP00000408695	CCL2,IFNG,CD86,TFRC,CD83,CD36,PRKCA
GO:0022407	Regulation of cell-cell adhesion	7	424	0.72	0.0141	9606.ENSP00000225831,9606.ENSP00000229135,9606.ENSP00000332049,9606.ENSP00000353224,9606.ENSP00000368450,9606.ENSP00000385523,9606.ENSP00000408695	CCL2,IFNG,CD86,TFRC,CD83,PPARA,PRKCA
GO:2001237	Negative regulation of extrinsic apoptotic signaling pathway	4	106	1.08	0.0141	9606.ENSP00000216117,9606.ENSP00000351273,9606.ENSP00000363822,9606.ENSP00000407375	HMOX1,CASP8,AR,GPX1
GO:0001937	Negative regulation of endothelial cell proliferation	3	43	1.34	0.0143	9606.ENSP00000172229,9606.ENSP00000225831,9606.ENSP00000282397	NGFR,CCL2,FLT1
GO:0043123	Positive regulation of i-kappab kinase/nf-kappab signaling	5	194	0.91	0.0143	9606.ENSP00000216117,9606.ENSP00000344456,9606.ENSP00000351273,9606.ENSP00000353224,9606.ENSP00000399421	HMOX1,CTNNB1,CASP8,TFRC,CD36
GO:0045124	Regulation of bone resorption	3	43	1.34	0.0143	9606.ENSP00000226279,9606.ENSP00000353224,9606.ENSP00000408695	CD38,TFRC,PRKCA
GO:0010629	Negative regulation of gene expression	16	2014	0.4	0.0148	9606.ENSP00000212015,9606.ENSP00000216117,9606.ENSP00000226279,9606.ENSP00000229135,9606.ENSP00000229239,9606.ENSP00000258149,9606.ENSP00000327251,9606.ENSP00000344456,9606.ENSP00000363822,9606.ENSP00000365280,9606.ENSP00000368450,9606.ENSP00000385523,9606.ENSP00000392270,9606.ENSP00000399421,9606.ENSP00000419692,9606.ENSP00000447173	SIRT1,HMOX1,CD38,IFNG,GAPDH,MDM2,NOS2,CTNNB1,AR,ID1,CD83,PPARA,STRAP,CD36,RXRA,VDR
GO:0034351	Negative regulation of glial cell apoptotic process	2	8	1.9	0.0149	9606.ENSP00000225831,9606.ENSP00000408695	CCL2,PRKCA
GO:0051045	Negative regulation of membrane protein ectodomain proteolysis	2	8	1.9	0.0149	9606.ENSP00000218388,9606.ENSP00000262768	TIMP1,TIMP2
GO:0017144	Drug metabolic process	3	44	1.33	0.015	9606.ENSP00000290349,9606.ENSP00000337915,9606.ENSP00000369050	CBR1,CYP3A4,CYP1A1
GO:0032870	Cellular response to hormone stimulus	8	569	0.65	0.015	9606.ENSP00000212015,9606.ENSP00000258149,9606.ENSP00000344456,9606.ENSP00000363822,9606.ENSP00000380252,9606.ENSP00000385523,9606.ENSP00000419692,9606.ENSP00000447173	SIRT1,MDM2,CTNNB1,AR,NFE2L2,PPARA,RXRA,VDR
GO:0046677	Response to antibiotic	3	44	1.33	0.015	9606.ENSP00000258149,9606.ENSP00000365280,9606.ENSP00000369050	MDM2,ID1,CYP1A1
GO:1905475	Regulation of protein localization to membrane	5	198	0.9	0.0153	9606.ENSP00000229135,9606.ENSP00000308208,9606.ENSP00000351273,9606.ENSP00000363822,9606.ENSP00000367545	IFNG,MMP14,CASP8,AR,TP73
GO:0043408	Regulation of mapk cascade	9	725	0.59	0.0158	9606.ENSP00000225831,9606.ENSP00000262768,9606.ENSP00000282397,9606.ENSP00000344456,9606.ENSP00000363822,9606.ENSP00000365280,9606.ENSP00000367545,9606.ENSP00000399421,9606.ENSP00000408695	CCL2,TIMP2,FLT1,CTNNB1,AR,ID1,TP73,CD36,PRKCA
GO:0051146	Striated muscle cell differentiation	5	200	0.9	0.0159	9606.ENSP00000355124,9606.ENSP00000358072,9606.ENSP00000407375,9606.ENSP00000419692,9606.ENSP00000449404	KRT19,ATG5,GPX1,RXRA,KRT8
GO:0006355	Regulation of transcription, dna-templated	22	3388	0.31	0.016	9606.ENSP00000172229,9606.ENSP00000212015,9606.ENSP00000216117,9606.ENSP00000226279,9606.ENSP00000229135,9606.ENSP00000241052,9606.ENSP00000258149,9606.ENSP00000263734,9606.ENSP00000332049,9606.ENSP00000344456,9606.ENSP00000353224,9606.ENSP00000355601,9606.ENSP00000363822,9606.ENSP00000365280,9606.ENSP00000367545,9606.ENSP00000380252,9606.ENSP00000385523,9606.ENSP00000388648,9606.ENSP00000392270,…	NGFR,SIRT1,HMOX1,CD38,IFNG,CAT,MDM2,EPAS1,CD86,CTNNB1,TFRC,EGLN1,AR,ID1,TP73,NFE2L2,PPARA,CHEK1,STRAP,CD36,RXRA,VDR
GO:0001676	Long-chain fatty acid metabolic process	4	111	1.06	0.0161	9606.ENSP00000290349,9606.ENSP00000337915,9606.ENSP00000369050,9606.ENSP00000407375	CBR1,CYP3A4,CYP1A1,GPX1
GO:0006631	Fatty acid metabolic process	6	311	0.78	0.0162	9606.ENSP00000290349,9606.ENSP00000337915,9606.ENSP00000369050,9606.ENSP00000385523,9606.ENSP00000399421,9606.ENSP00000407375	CBR1,CYP3A4,CYP1A1,PPARA,CD36,GPX1
GO:0019058	Viral life cycle	5	202	0.89	0.0164	9606.ENSP00000225831,9606.ENSP00000332049,9606.ENSP00000353224,9606.ENSP00000354003,9606.ENSP00000358072	CCL2,CD86,TFRC,GYPA,ATG5
GO:0006805	Xenobiotic metabolic process	4	112	1.05	0.0165	9606.ENSP00000319788,9606.ENSP00000337915,9606.ENSP00000369050,9606.ENSP00000480571	NQO1,CYP3A4,CYP1A1,CYP3A7
GO:0042572	Retinol metabolic process	3	46	1.31	0.0165	9606.ENSP00000337915,9606.ENSP00000369050,9606.ENSP00000480571	CYP3A4,CYP1A1,CYP3A7
GO:0050776	Regulation of immune response	10	896	0.55	0.0167	9606.ENSP00000212015,9606.ENSP00000216117,9606.ENSP00000226279,9606.ENSP00000229135,9606.ENSP00000252244,9606.ENSP00000332049,9606.ENSP00000353224,9606.ENSP00000358072,9606.ENSP00000399421,9606.ENSP00000407375	SIRT1,HMOX1,CD38,IFNG,KRT1,CD86,TFRC,ATG5,CD36,GPX1
GO:0061844	Antimicrobial humoral immune response mediated by antimicrobial peptide	4	113	1.05	0.0169	9606.ENSP00000229239,9606.ENSP00000314151,9606.ENSP00000321106,9606.ENSP00000365651	GAPDH,KLK3,TAC1,NPPB
GO:1903037	Regulation of leukocyte cell-cell adhesion	6	315	0.78	0.0171	9606.ENSP00000225831,9606.ENSP00000229135,9606.ENSP00000332049,9606.ENSP00000353224,9606.ENSP00000368450,9606.ENSP00000385523	CCL2,IFNG,CD86,TFRC,CD83,PPARA
GO:0098542	Defense response to other organism	10	900	0.54	0.0172	9606.ENSP00000225831,9606.ENSP00000229135,9606.ENSP00000229239,9606.ENSP00000252244,9606.ENSP00000304236,9606.ENSP00000314151,9606.ENSP00000321106,9606.ENSP00000327251,9606.ENSP00000346437,9606.ENSP00000399421	CCL2,IFNG,GAPDH,KRT1,CD14,KLK3,TAC1,NOS2,ATG7,CD36
GO:0009895	Negative regulation of catabolic process	6	316	0.78	0.0173	9606.ENSP00000216117,9606.ENSP00000218388,9606.ENSP00000262768,9606.ENSP00000327251,9606.ENSP00000346437,9606.ENSP00000385523	HMOX1,TIMP1,TIMP2,NOS2,ATG7,PPARA
GO:0014909	Smooth muscle cell migration	2	9	1.85	0.0173	9606.ENSP00000220809,9606.ENSP00000361850	PLAT,PLAU
GO:0030857	Negative regulation of epithelial cell differentiation	3	47	1.3	0.0173	9606.ENSP00000229135,9606.ENSP00000344456,9606.ENSP00000365280	IFNG,CTNNB1,ID1
GO:0080135	Regulation of cellular response to stress	9	739	0.58	0.0173	9606.ENSP00000212015,9606.ENSP00000258149,9606.ENSP00000299855,9606.ENSP00000344456,9606.ENSP00000346437,9606.ENSP00000380252,9606.ENSP00000388648,9606.ENSP00000399421,9606.ENSP00000407375	SIRT1,MDM2,MMP3,CTNNB1,ATG7,NFE2L2,CHEK1,CD36,GPX1
GO:0010467	Gene expression	16	2056	0.39	0.0175	9606.ENSP00000212015,9606.ENSP00000220809,9606.ENSP00000263734,9606.ENSP00000308208,9606.ENSP00000314151,9606.ENSP00000327251,9606.ENSP00000351273,9606.ENSP00000361850,9606.ENSP00000363822,9606.ENSP00000368646,9606.ENSP00000370119,9606.ENSP00000385523,9606.ENSP00000392270,9606.ENSP00000399421,9606.ENSP00000419692,9606.ENSP00000447173	SIRT1,PLAT,EPAS1,MMP14,KLK3,NOS2,CASP8,PLAU,AR,PRDX4,SMN2,PPARA,STRAP,CD36,RXRA,VDR
GO:0001885	Endothelial cell development	3	48	1.29	0.0181	9606.ENSP00000344456,9606.ENSP00000365280,9606.ENSP00000407375	CTNNB1,ID1,GPX1
GO:0048568	Embryonic organ development	7	448	0.69	0.0181	9606.ENSP00000263734,9606.ENSP00000308208,9606.ENSP00000344456,9606.ENSP00000351273,9606.ENSP00000355124,9606.ENSP00000355601,9606.ENSP00000449404	EPAS1,MMP14,CTNNB1,CASP8,KRT19,EGLN1,KRT8
GO:0071417	Cellular response to organonitrogen compound	8	590	0.63	0.0181	9606.ENSP00000172229,9606.ENSP00000219070,9606.ENSP00000258149,9606.ENSP00000344456,9606.ENSP00000346437,9606.ENSP00000365280,9606.ENSP00000380252,9606.ENSP00000399421	NGFR,MMP2,MDM2,CTNNB1,ATG7,ID1,NFE2L2,CD36
GO:0050870	Positive regulation of t cell activation	5	209	0.88	0.0183	9606.ENSP00000225831,9606.ENSP00000229135,9606.ENSP00000332049,9606.ENSP00000353224,9606.ENSP00000368450	CCL2,IFNG,CD86,TFRC,CD83
GO:0016525	Negative regulation of angiogenesis	4	117	1.03	0.0185	9606.ENSP00000172229,9606.ENSP00000314151,9606.ENSP00000344456,9606.ENSP00000365651	NGFR,KLK3,CTNNB1,NPPB
GO:0045892	Negative regulation of transcription, dna-templated	12	1273	0.47	0.019	9606.ENSP00000212015,9606.ENSP00000226279,9606.ENSP00000229135,9606.ENSP00000258149,9606.ENSP00000344456,9606.ENSP00000363822,9606.ENSP00000365280,9606.ENSP00000385523,9606.ENSP00000392270,9606.ENSP00000399421,9606.ENSP00000419692,9606.ENSP00000447173	SIRT1,CD38,IFNG,MDM2,CTNNB1,AR,ID1,PPARA,STRAP,CD36,RXRA,VDR
GO:0055082	Cellular chemical homeostasis	9	753	0.58	0.0194	9606.ENSP00000172229,9606.ENSP00000212015,9606.ENSP00000216117,9606.ENSP00000226279,9606.ENSP00000321106,9606.ENSP00000353224,9606.ENSP00000355601,9606.ENSP00000399421,9606.ENSP00000447173	NGFR,SIRT1,HMOX1,CD38,TAC1,TFRC,EGLN1,CD36,VDR
GO:0044267	Cellular protein metabolic process	23	3696	0.29	0.0195	9606.ENSP00000212015,9606.ENSP00000218388,9606.ENSP00000219070,9606.ENSP00000220809,9606.ENSP00000225831,9606.ENSP00000229239,9606.ENSP00000252244,9606.ENSP00000258149,9606.ENSP00000263734,9606.ENSP00000282397,9606.ENSP00000314151,9606.ENSP00000327251,9606.ENSP00000344456,9606.ENSP00000346437,9606.ENSP00000351273,9606.ENSP00000355601,9606.ENSP00000358072,9606.ENSP00000363822,9606.ENSP00000368646,…	SIRT1,TIMP1,MMP2,PLAT,CCL2,GAPDH,KRT1,MDM2,EPAS1,FLT1,KLK3,NOS2,CTNNB1,ATG7,CASP8,EGLN1,ATG5,AR,PRDX4,NFE2L2,CHEK1,GPX1,PRKCA
GO:0010883	Regulation of lipid storage	3	50	1.28	0.0197	9606.ENSP00000212015,9606.ENSP00000385523,9606.ENSP00000399421	SIRT1,PPARA,CD36
GO:0050863	Regulation of t cell activation	6	329	0.76	0.0202	9606.ENSP00000225831,9606.ENSP00000229135,9606.ENSP00000332049,9606.ENSP00000344456,9606.ENSP00000353224,9606.ENSP00000368450	CCL2,IFNG,CD86,CTNNB1,TFRC,CD83
GO:0002761	Regulation of myeloid leukocyte differentiation	4	121	1.02	0.0204	9606.ENSP00000229135,9606.ENSP00000344456,9606.ENSP00000351273,9606.ENSP00000408695	IFNG,CTNNB1,CASP8,PRKCA
GO:0043281	Regulation of cysteine-type endopeptidase activity involved in apoptotic process	5	216	0.86	0.0206	9606.ENSP00000172229,9606.ENSP00000212015,9606.ENSP00000258149,9606.ENSP00000351273,9606.ENSP00000407375	NGFR,SIRT1,MDM2,CASP8,GPX1
GO:0050670	Regulation of lymphocyte proliferation	5	218	0.86	0.0214	9606.ENSP00000226279,9606.ENSP00000321106,9606.ENSP00000332049,9606.ENSP00000344456,9606.ENSP00000353224	CD38,TAC1,CD86,CTNNB1,TFRC
GO:0050708	Regulation of protein secretion	6	333	0.75	0.0214	9606.ENSP00000226279,9606.ENSP00000229135,9606.ENSP00000229239,9606.ENSP00000304236,9606.ENSP00000327251,9606.ENSP00000408695	CD38,IFNG,GAPDH,CD14,NOS2,PRKCA
GO:0031648	Protein destabilization	3	52	1.26	0.0215	9606.ENSP00000212015,9606.ENSP00000258149,9606.ENSP00000365280	SIRT1,MDM2,ID1
GO:0043085	Positive regulation of catalytic activity	13	1489	0.44	0.0215	9606.ENSP00000172229,9606.ENSP00000212015,9606.ENSP00000225831,9606.ENSP00000229135,9606.ENSP00000261254,9606.ENSP00000262768,9606.ENSP00000282397,9606.ENSP00000327251,9606.ENSP00000332049,9606.ENSP00000344456,9606.ENSP00000351273,9606.ENSP00000367545,9606.ENSP00000447173	NGFR,SIRT1,CCL2,IFNG,CCND2,TIMP2,FLT1,NOS2,CD86,CTNNB1,CASP8,TP73,VDR
GO:0045471	Response to ethanol	4	123	1.01	0.0215	9606.ENSP00000241052,9606.ENSP00000304236,9606.ENSP00000319788,9606.ENSP00000351273	CAT,CD14,NQO1,CASP8
GO:1904705	Regulation of vascular associated smooth muscle cell proliferation	3	52	1.26	0.0215	9606.ENSP00000216117,9606.ENSP00000219070,9606.ENSP00000258149	HMOX1,MMP2,MDM2
GO:1901615	Organic hydroxy compound metabolic process	7	467	0.67	0.0218	9606.ENSP00000241052,9606.ENSP00000263734,9606.ENSP00000337915,9606.ENSP00000369050,9606.ENSP00000419692,9606.ENSP00000447173,9606.ENSP00000480571	CAT,EPAS1,CYP3A4,CYP1A1,RXRA,VDR,CYP3A7
GO:0044255	Cellular lipid metabolic process	10	939	0.53	0.022	9606.ENSP00000212015,9606.ENSP00000241052,9606.ENSP00000290349,9606.ENSP00000337915,9606.ENSP00000342026,9606.ENSP00000369050,9606.ENSP00000385523,9606.ENSP00000399421,9606.ENSP00000407375,9606.ENSP00000480571	SIRT1,CAT,CBR1,CYP3A4,PRDX6,CYP1A1,PPARA,CD36,GPX1,CYP3A7
GO:0002521	Leukocyte differentiation	6	338	0.75	0.0226	9606.ENSP00000212015,9606.ENSP00000229135,9606.ENSP00000344456,9606.ENSP00000351273,9606.ENSP00000353224,9606.ENSP00000358072	SIRT1,IFNG,CTNNB1,CASP8,TFRC,ATG5
GO:0006995	Cellular response to nitrogen starvation	2	11	1.76	0.0226	9606.ENSP00000346437,9606.ENSP00000358072	ATG7,ATG5
GO:0009058	Biosynthetic process	19	2788	0.33	0.0226	9606.ENSP00000212015,9606.ENSP00000229239,9606.ENSP00000263734,9606.ENSP00000290349,9606.ENSP00000319788,9606.ENSP00000327251,9606.ENSP00000337915,9606.ENSP00000346437,9606.ENSP00000358072,9606.ENSP00000363822,9606.ENSP00000365651,9606.ENSP00000369050,9606.ENSP00000370119,9606.ENSP00000385523,9606.ENSP00000388648,9606.ENSP00000407375,9606.ENSP00000419692,9606.ENSP00000447173,9606.ENSP00000480571	SIRT1,GAPDH,EPAS1,CBR1,NQO1,NOS2,CYP3A4,ATG7,ATG5,AR,NPPB,CYP1A1,SMN2,PPARA,CHEK1,GPX1,RXRA,VDR,CYP3A7
GO:0018401	Peptidyl-proline hydroxylation to 4-hydroxy-l-proline	2	11	1.76	0.0226	9606.ENSP00000355601,9606.ENSP00000368646	EGLN1,PRDX4
GO:0031639	Plasminogen activation	2	11	1.76	0.0226	9606.ENSP00000220809,9606.ENSP00000361850	PLAT,PLAU
GO:0045348	Positive regulation of mhc class ii biosynthetic process	2	11	1.76	0.0226	9606.ENSP00000212015,9606.ENSP00000229135	SIRT1,IFNG
GO:0045665	Negative regulation of neuron differentiation	5	222	0.85	0.0226	9606.ENSP00000172229,9606.ENSP00000226279,9606.ENSP00000258149,9606.ENSP00000365280,9606.ENSP00000367545	NGFR,CD38,MDM2,ID1,TP73
GO:0071223	Cellular response to lipoteichoic acid	2	11	1.76	0.0226	9606.ENSP00000304236,9606.ENSP00000399421	CD14,CD36
GO:0071241	Cellular response to inorganic substance	5	222	0.85	0.0226	9606.ENSP00000216117,9606.ENSP00000299855,9606.ENSP00000319788,9606.ENSP00000369050,9606.ENSP00000380252	HMOX1,MMP3,NQO1,CYP1A1,NFE2L2
GO:0097284	Hepatocyte apoptotic process	2	11	1.76	0.0226	9606.ENSP00000373487,9606.ENSP00000449404	KRT18,KRT8
GO:2000121	Regulation of removal of superoxide radicals	2	11	1.76	0.0226	9606.ENSP00000380252,9606.ENSP00000399421	NFE2L2,CD36
GO:0010506	Regulation of autophagy	6	340	0.75	0.0228	9606.ENSP00000212015,9606.ENSP00000216117,9606.ENSP00000229135,9606.ENSP00000229239,9606.ENSP00000346437,9606.ENSP00000358072	SIRT1,HMOX1,IFNG,GAPDH,ATG7,ATG5
GO:0048878	Chemical homeostasis	11	1124	0.49	0.0228	9606.ENSP00000172229,9606.ENSP00000212015,9606.ENSP00000216117,9606.ENSP00000226279,9606.ENSP00000252244,9606.ENSP00000263734,9606.ENSP00000321106,9606.ENSP00000353224,9606.ENSP00000355601,9606.ENSP00000399421,9606.ENSP00000447173	NGFR,SIRT1,HMOX1,CD38,KRT1,EPAS1,TAC1,TFRC,EGLN1,CD36,VDR
GO:1903829	Positive regulation of cellular protein localization	6	342	0.74	0.0234	9606.ENSP00000172229,9606.ENSP00000229135,9606.ENSP00000258149,9606.ENSP00000351273,9606.ENSP00000353224,9606.ENSP00000367545	NGFR,IFNG,MDM2,CASP8,TFRC,TP73
GO:0051101	Regulation of dna binding	4	128	0.99	0.0238	9606.ENSP00000216117,9606.ENSP00000229135,9606.ENSP00000344456,9606.ENSP00000365280	HMOX1,IFNG,CTNNB1,ID1
GO:0035065	Regulation of histone acetylation	3	55	1.24	0.0241	9606.ENSP00000212015,9606.ENSP00000358072,9606.ENSP00000388648	SIRT1,ATG5,CHEK1
GO:0060284	Regulation of cell development	10	956	0.52	0.0244	9606.ENSP00000172229,9606.ENSP00000226279,9606.ENSP00000229135,9606.ENSP00000258149,9606.ENSP00000262768,9606.ENSP00000344456,9606.ENSP00000365280,9606.ENSP00000367545,9606.ENSP00000380252,9606.ENSP00000385523	NGFR,CD38,IFNG,MDM2,TIMP2,CTNNB1,ID1,TP73,NFE2L2,PPARA
GO:0055065	Metal ion homeostasis	8	629	0.6	0.0248	9606.ENSP00000216117,9606.ENSP00000226279,9606.ENSP00000263734,9606.ENSP00000321106,9606.ENSP00000353224,9606.ENSP00000355601,9606.ENSP00000399421,9606.ENSP00000447173	HMOX1,CD38,EPAS1,TAC1,TFRC,EGLN1,CD36,VDR
GO:0060688	Regulation of morphogenesis of a branching structure	3	56	1.23	0.025	9606.ENSP00000344456,9606.ENSP00000363822,9606.ENSP00000419692	CTNNB1,AR,RXRA
GO:1903530	Regulation of secretion by cell	8	630	0.6	0.025	9606.ENSP00000216117,9606.ENSP00000226279,9606.ENSP00000229135,9606.ENSP00000229239,9606.ENSP00000304236,9606.ENSP00000321106,9606.ENSP00000327251,9606.ENSP00000408695	HMOX1,CD38,IFNG,GAPDH,CD14,TAC1,NOS2,PRKCA
GO:0036499	PERK-mediated unfolded protein response	2	12	1.72	0.0253	9606.ENSP00000225831,9606.ENSP00000380252	CCL2,NFE2L2
GO:0048754	Branching morphogenesis of an epithelial tube	4	131	0.98	0.0254	9606.ENSP00000308208,9606.ENSP00000344456,9606.ENSP00000363822,9606.ENSP00000447173	MMP14,CTNNB1,AR,VDR
GO:1900180	Regulation of protein localization to nucleus	4	131	0.98	0.0254	9606.ENSP00000172229,9606.ENSP00000229135,9606.ENSP00000353224,9606.ENSP00000399421	NGFR,IFNG,TFRC,CD36
GO:0006464	Cellular protein modification process	20	3063	0.31	0.0259	9606.ENSP00000212015,9606.ENSP00000218388,9606.ENSP00000220809,9606.ENSP00000225831,9606.ENSP00000229239,9606.ENSP00000252244,9606.ENSP00000258149,9606.ENSP00000263734,9606.ENSP00000282397,9606.ENSP00000327251,9606.ENSP00000344456,9606.ENSP00000346437,9606.ENSP00000355601,9606.ENSP00000358072,9606.ENSP00000363822,9606.ENSP00000368646,9606.ENSP00000380252,9606.ENSP00000388648,9606.ENSP00000407375,…	SIRT1,TIMP1,PLAT,CCL2,GAPDH,KRT1,MDM2,EPAS1,FLT1,NOS2,CTNNB1,ATG7,EGLN1,ATG5,AR,PRDX4,NFE2L2,CHEK1,GPX1,PRKCA
GO:0019369	Arachidonic acid metabolic process	3	57	1.22	0.0259	9606.ENSP00000290349,9606.ENSP00000369050,9606.ENSP00000407375	CBR1,CYP1A1,GPX1
GO:0050727	Regulation of inflammatory response	6	351	0.73	0.0259	9606.ENSP00000229135,9606.ENSP00000252244,9606.ENSP00000321106,9606.ENSP00000327251,9606.ENSP00000385523,9606.ENSP00000407375	IFNG,KRT1,TAC1,NOS2,PPARA,GPX1
GO:0050801	Ion homeostasis	9	796	0.55	0.0259	9606.ENSP00000212015,9606.ENSP00000216117,9606.ENSP00000226279,9606.ENSP00000263734,9606.ENSP00000321106,9606.ENSP00000353224,9606.ENSP00000355601,9606.ENSP00000399421,9606.ENSP00000447173	SIRT1,HMOX1,CD38,EPAS1,TAC1,TFRC,EGLN1,CD36,VDR
GO:0055002	Striated muscle cell development	4	132	0.98	0.0259	9606.ENSP00000355124,9606.ENSP00000358072,9606.ENSP00000407375,9606.ENSP00000449404	KRT19,ATG5,GPX1,KRT8
GO:0003008	System process	15	1942	0.39	0.026	9606.ENSP00000216117,9606.ENSP00000225831,9606.ENSP00000226279,9606.ENSP00000263734,9606.ENSP00000314151,9606.ENSP00000321106,9606.ENSP00000327251,9606.ENSP00000358072,9606.ENSP00000363822,9606.ENSP00000365651,9606.ENSP00000385523,9606.ENSP00000392270,9606.ENSP00000399421,9606.ENSP00000407375,9606.ENSP00000447173	HMOX1,CCL2,CD38,EPAS1,KLK3,TAC1,NOS2,ATG5,AR,NPPB,PPARA,STRAP,CD36,GPX1,VDR
GO:0048871	Multicellular organismal homeostasis	6	352	0.73	0.0261	9606.ENSP00000252244,9606.ENSP00000263734,9606.ENSP00000344456,9606.ENSP00000392270,9606.ENSP00000399421,9606.ENSP00000407375	KRT1,EPAS1,CTNNB1,STRAP,CD36,GPX1
GO:0097305	Response to alcohol	5	233	0.83	0.0263	9606.ENSP00000241052,9606.ENSP00000304236,9606.ENSP00000319788,9606.ENSP00000344456,9606.ENSP00000351273	CAT,CD14,NQO1,CTNNB1,CASP8
GO:0002763	Positive regulation of myeloid leukocyte differentiation	3	58	1.21	0.0268	9606.ENSP00000229135,9606.ENSP00000351273,9606.ENSP00000408695	IFNG,CASP8,PRKCA
GO:0050671	Positive regulation of lymphocyte proliferation	4	134	0.97	0.0269	9606.ENSP00000226279,9606.ENSP00000321106,9606.ENSP00000332049,9606.ENSP00000353224	CD38,TAC1,CD86,TFRC
GO:0006809	Nitric oxide biosynthetic process	2	13	1.69	0.028	9606.ENSP00000319788,9606.ENSP00000327251	NQO1,NOS2
GO:0009650	UV protection	2	13	1.69	0.028	9606.ENSP00000241052,9606.ENSP00000407375	CAT,GPX1
GO:0044804	Autophagy of nucleus	2	13	1.69	0.028	9606.ENSP00000346437,9606.ENSP00000358072	ATG7,ATG5
GO:0048609	Multicellular organismal reproductive process	9	807	0.55	0.028	9606.ENSP00000212015,9606.ENSP00000260227,9606.ENSP00000321106,9606.ENSP00000344456,9606.ENSP00000363822,9606.ENSP00000368646,9606.ENSP00000369050,9606.ENSP00000419692,9606.ENSP00000447173	SIRT1,MMP7,TAC1,CTNNB1,AR,PRDX4,CYP1A1,RXRA,VDR
GO:0097755	Positive regulation of blood vessel diameter	3	59	1.21	0.028	9606.ENSP00000216117,9606.ENSP00000358072,9606.ENSP00000407375	HMOX1,ATG5,GPX1
GO:1990000	Amyloid fibril formation	2	13	1.69	0.028	9606.ENSP00000258149,9606.ENSP00000399421	MDM2,CD36
GO:0044248	Cellular catabolic process	14	1758	0.4	0.0289	9606.ENSP00000212015,9606.ENSP00000216117,9606.ENSP00000241052,9606.ENSP00000258149,9606.ENSP00000327251,9606.ENSP00000337915,9606.ENSP00000342026,9606.ENSP00000344456,9606.ENSP00000346437,9606.ENSP00000351273,9606.ENSP00000358072,9606.ENSP00000369050,9606.ENSP00000380252,9606.ENSP00000407375	SIRT1,HMOX1,CAT,MDM2,NOS2,CYP3A4,PRDX6,CTNNB1,ATG7,CASP8,ATG5,CYP1A1,NFE2L2,GPX1
GO:0009620	Response to fungus	3	61	1.19	0.03	9606.ENSP00000229239,9606.ENSP00000321106,9606.ENSP00000358072	GAPDH,TAC1,ATG5
GO:0032102	Negative regulation of response to external stimulus	6	367	0.71	0.031	9606.ENSP00000220809,9606.ENSP00000225831,9606.ENSP00000252244,9606.ENSP00000361850,9606.ENSP00000385523,9606.ENSP00000407375	PLAT,CCL2,KRT1,PLAU,PPARA,GPX1
GO:0014910	Regulation of smooth muscle cell migration	3	62	1.18	0.0311	9606.ENSP00000258149,9606.ENSP00000361850,9606.ENSP00000380252	MDM2,PLAU,NFE2L2
GO:0035112	Genitalia morphogenesis	2	14	1.65	0.0312	9606.ENSP00000344456,9606.ENSP00000363822	CTNNB1,AR
GO:0045722	Positive regulation of gluconeogenesis	2	14	1.65	0.0312	9606.ENSP00000212015,9606.ENSP00000385523	SIRT1,PPARA
GO:0048096	Chromatin-mediated maintenance of transcription	2	14	1.65	0.0312	9606.ENSP00000344456,9606.ENSP00000388648	CTNNB1,CHEK1
GO:0071356	Cellular response to tumor necrosis factor	5	245	0.81	0.0312	9606.ENSP00000212015,9606.ENSP00000225831,9606.ENSP00000373487,9606.ENSP00000380252,9606.ENSP00000449404	SIRT1,CCL2,KRT18,NFE2L2,KRT8
GO:0015718	Monocarboxylic acid transport	4	142	0.95	0.0317	9606.ENSP00000327251,9606.ENSP00000385523,9606.ENSP00000399421,9606.ENSP00000419692	NOS2,PPARA,CD36,RXRA
GO:0050767	Regulation of neurogenesis	9	828	0.54	0.0321	9606.ENSP00000172229,9606.ENSP00000226279,9606.ENSP00000229135,9606.ENSP00000258149,9606.ENSP00000262768,9606.ENSP00000344456,9606.ENSP00000365280,9606.ENSP00000367545,9606.ENSP00000380252	NGFR,CD38,IFNG,MDM2,TIMP2,CTNNB1,ID1,TP73,NFE2L2
GO:0070988	Demethylation	3	63	1.18	0.0321	9606.ENSP00000337915,9606.ENSP00000369050,9606.ENSP00000480571	CYP3A4,CYP1A1,CYP3A7
GO:0062013	Positive regulation of small molecule metabolic process	4	144	0.94	0.0331	9606.ENSP00000212015,9606.ENSP00000229135,9606.ENSP00000327251,9606.ENSP00000385523	SIRT1,IFNG,NOS2,PPARA
GO:0009404	Toxin metabolic process	2	15	1.62	0.0347	9606.ENSP00000369050,9606.ENSP00000380252	CYP1A1,NFE2L2
GO:0035815	Positive regulation of renal sodium excretion	2	15	1.62	0.0347	9606.ENSP00000321106,9606.ENSP00000365651	TAC1,NPPB
GO:0043518	Negative regulation of dna damage response, signal transduction by p53 class mediator	2	15	1.62	0.0347	9606.ENSP00000212015,9606.ENSP00000258149	SIRT1,MDM2
GO:0045651	Positive regulation of macrophage differentiation	2	15	1.62	0.0347	9606.ENSP00000351273,9606.ENSP00000408695	CASP8,PRKCA
GO:0006879	Cellular iron ion homeostasis	3	66	1.16	0.0359	9606.ENSP00000216117,9606.ENSP00000353224,9606.ENSP00000355601	HMOX1,TFRC,EGLN1
GO:0007507	Heart development	7	522	0.63	0.0359	9606.ENSP00000258149,9606.ENSP00000344456,9606.ENSP00000355601,9606.ENSP00000358072,9606.ENSP00000365280,9606.ENSP00000385523,9606.ENSP00000419692	MDM2,CTNNB1,EGLN1,ATG5,ID1,PPARA,RXRA
GO:0050766	Positive regulation of phagocytosis	3	66	1.16	0.0359	9606.ENSP00000225831,9606.ENSP00000229135,9606.ENSP00000399421	CCL2,IFNG,CD36
GO:2000027	Regulation of animal organ morphogenesis	5	257	0.79	0.0374	9606.ENSP00000172229,9606.ENSP00000344456,9606.ENSP00000363822,9606.ENSP00000419692,9606.ENSP00000447173	NGFR,CTNNB1,AR,RXRA,VDR
GO:0007548	Sex differentiation	5	259	0.78	0.0383	9606.ENSP00000212015,9606.ENSP00000308208,9606.ENSP00000344456,9606.ENSP00000363822,9606.ENSP00000368646	SIRT1,MMP14,CTNNB1,AR,PRDX4
GO:0010885	Regulation of cholesterol storage	2	16	1.6	0.0383	9606.ENSP00000385523,9606.ENSP00000399421	PPARA,CD36
GO:0010977	Negative regulation of neuron projection development	4	151	0.92	0.0383	9606.ENSP00000172229,9606.ENSP00000226279,9606.ENSP00000258149,9606.ENSP00000365280	NGFR,CD38,MDM2,ID1
GO:0019752	Carboxylic acid metabolic process	9	853	0.52	0.0383	9606.ENSP00000229239,9606.ENSP00000290349,9606.ENSP00000327251,9606.ENSP00000337915,9606.ENSP00000369050,9606.ENSP00000385523,9606.ENSP00000399421,9606.ENSP00000407375,9606.ENSP00000480571	GAPDH,CBR1,NOS2,CYP3A4,CYP1A1,PPARA,CD36,GPX1,CYP3A7
GO:0030856	Regulation of epithelial cell differentiation	4	151	0.92	0.0383	9606.ENSP00000229135,9606.ENSP00000344456,9606.ENSP00000365280,9606.ENSP00000447173	IFNG,CTNNB1,ID1,VDR
GO:0031056	Regulation of histone modification	4	151	0.92	0.0383	9606.ENSP00000212015,9606.ENSP00000344456,9606.ENSP00000358072,9606.ENSP00000388648	SIRT1,CTNNB1,ATG5,CHEK1
GO:0051770	Positive regulation of nitric-oxide synthase biosynthetic process	2	16	1.6	0.0383	9606.ENSP00000225831,9606.ENSP00000229135	CCL2,IFNG
GO:1903587	Regulation of blood vessel endothelial cell proliferation involved in sprouting angiogenesis	2	16	1.6	0.0383	9606.ENSP00000172229,9606.ENSP00000216117	NGFR,HMOX1
GO:1905952	Regulation of lipid localization	4	151	0.92	0.0383	9606.ENSP00000212015,9606.ENSP00000321106,9606.ENSP00000385523,9606.ENSP00000399421	SIRT1,TAC1,PPARA,CD36
GO:0002700	Regulation of production of molecular mediator of immune response	4	152	0.92	0.0388	9606.ENSP00000216117,9606.ENSP00000353224,9606.ENSP00000358072,9606.ENSP00000399421	HMOX1,TFRC,ATG5,CD36
GO:0045787	Positive regulation of cell cycle	6	388	0.69	0.0388	9606.ENSP00000258149,9606.ENSP00000261254,9606.ENSP00000367545,9606.ENSP00000369050,9606.ENSP00000388648,9606.ENSP00000408695	MDM2,CCND2,TP73,CYP1A1,CHEK1,PRKCA
GO:0006641	Triglyceride metabolic process	3	69	1.14	0.0396	9606.ENSP00000212015,9606.ENSP00000241052,9606.ENSP00000407375	SIRT1,CAT,GPX1
GO:0030336	Negative regulation of cell migration	5	262	0.78	0.0398	9606.ENSP00000216117,9606.ENSP00000218388,9606.ENSP00000225831,9606.ENSP00000380252,9606.ENSP00000392270	HMOX1,TIMP1,CCL2,NFE2L2,STRAP
GO:0051726	Regulation of cell cycle	11	1230	0.45	0.0409	9606.ENSP00000212015,9606.ENSP00000225831,9606.ENSP00000229135,9606.ENSP00000258149,9606.ENSP00000261254,9606.ENSP00000262768,9606.ENSP00000344456,9606.ENSP00000367545,9606.ENSP00000369050,9606.ENSP00000388648,9606.ENSP00000408695	SIRT1,CCL2,IFNG,MDM2,CCND2,TIMP2,CTNNB1,TP73,CYP1A1,CHEK1,PRKCA
GO:0043434	Response to peptide hormone	6	394	0.68	0.0415	9606.ENSP00000212015,9606.ENSP00000218388,9606.ENSP00000241052,9606.ENSP00000258149,9606.ENSP00000380252,9606.ENSP00000385523	SIRT1,TIMP1,CAT,MDM2,NFE2L2,PPARA
GO:0018193	Peptidyl-amino acid modification	9	867	0.52	0.0416	9606.ENSP00000212015,9606.ENSP00000229239,9606.ENSP00000258149,9606.ENSP00000282397,9606.ENSP00000327251,9606.ENSP00000355601,9606.ENSP00000368646,9606.ENSP00000388648,9606.ENSP00000408695	SIRT1,GAPDH,MDM2,FLT1,NOS2,EGLN1,PRDX4,CHEK1,PRKCA
GO:0045931	Positive regulation of mitotic cell cycle	4	156	0.91	0.0418	9606.ENSP00000258149,9606.ENSP00000261254,9606.ENSP00000369050,9606.ENSP00000408695	MDM2,CCND2,CYP1A1,PRKCA
GO:0046661	Male sex differentiation	4	156	0.91	0.0418	9606.ENSP00000308208,9606.ENSP00000344456,9606.ENSP00000363822,9606.ENSP00000368646	MMP14,CTNNB1,AR,PRDX4
GO:2000045	Regulation of g1/s transition of mitotic cell cycle	4	156	0.91	0.0418	9606.ENSP00000225831,9606.ENSP00000258149,9606.ENSP00000261254,9606.ENSP00000369050	CCL2,MDM2,CCND2,CYP1A1
GO:0008630	Intrinsic apoptotic signaling pathway in response to dna damage	3	71	1.12	0.042	9606.ENSP00000212015,9606.ENSP00000216117,9606.ENSP00000367545	SIRT1,HMOX1,TP73
GO:0044089	Positive regulation of cellular component biogenesis	7	542	0.61	0.0424	9606.ENSP00000229135,9606.ENSP00000299855,9606.ENSP00000321106,9606.ENSP00000353224,9606.ENSP00000365280,9606.ENSP00000399421,9606.ENSP00000408695	IFNG,MMP3,TAC1,TFRC,ID1,CD36,PRKCA
GO:0033157	Regulation of intracellular protein transport	5	268	0.77	0.043	9606.ENSP00000229135,9606.ENSP00000258149,9606.ENSP00000351273,9606.ENSP00000367545,9606.ENSP00000399421	IFNG,MDM2,CASP8,TP73,CD36
GO:0046883	Regulation of hormone secretion	5	268	0.77	0.043	9606.ENSP00000226279,9606.ENSP00000229135,9606.ENSP00000321106,9606.ENSP00000327251,9606.ENSP00000408695	CD38,IFNG,TAC1,NOS2,PRKCA
GO:0051092	Positive regulation of nf-kappab transcription factor activity	4	158	0.9	0.0433	9606.ENSP00000241052,9606.ENSP00000353224,9606.ENSP00000363822,9606.ENSP00000399421	CAT,TFRC,AR,CD36
GO:0051091	Positive regulation of dna-binding transcription factor activity	5	271	0.77	0.0448	9606.ENSP00000241052,9606.ENSP00000344456,9606.ENSP00000353224,9606.ENSP00000363822,9606.ENSP00000399421	CAT,CTNNB1,TFRC,AR,CD36
GO:0055012	Ventricular cardiac muscle cell differentiation	2	18	1.54	0.0451	9606.ENSP00000358072,9606.ENSP00000419692	ATG5,RXRA
GO:0040011	Locomotion	11	1251	0.44	0.0454	9606.ENSP00000172229,9606.ENSP00000220809,9606.ENSP00000225831,9606.ENSP00000282397,9606.ENSP00000308208,9606.ENSP00000344456,9606.ENSP00000354003,9606.ENSP00000361850,9606.ENSP00000365280,9606.ENSP00000407375,9606.ENSP00000408695	NGFR,PLAT,CCL2,FLT1,MMP14,CTNNB1,GYPA,PLAU,ID1,GPX1,PRKCA
GO:0045944	Positive regulation of transcription by rna polymerase ii	11	1253	0.44	0.0458	9606.ENSP00000172229,9606.ENSP00000212015,9606.ENSP00000263734,9606.ENSP00000344456,9606.ENSP00000355601,9606.ENSP00000363822,9606.ENSP00000367545,9606.ENSP00000380252,9606.ENSP00000385523,9606.ENSP00000419692,9606.ENSP00000447173	NGFR,SIRT1,EPAS1,CTNNB1,EGLN1,AR,TP73,NFE2L2,PPARA,RXRA,VDR
GO:0071346	Cellular response to interferon-gamma	4	161	0.89	0.0458	9606.ENSP00000225831,9606.ENSP00000229135,9606.ENSP00000229239,9606.ENSP00000327251	CCL2,IFNG,GAPDH,NOS2
GO:0015908	Fatty acid transport	3	74	1.11	0.046	9606.ENSP00000327251,9606.ENSP00000385523,9606.ENSP00000399421	NOS2,PPARA,CD36
GO:0022600	Digestive system process	3	74	1.11	0.046	9606.ENSP00000392270,9606.ENSP00000399421,9606.ENSP00000447173	STRAP,CD36,VDR
GO:0006367	Transcription initiation from rna polymerase ii promoter	4	162	0.89	0.0463	9606.ENSP00000363822,9606.ENSP00000385523,9606.ENSP00000419692,9606.ENSP00000447173	AR,PPARA,RXRA,VDR
GO:0034250	Positive regulation of cellular amide metabolic process	4	162	0.89	0.0463	9606.ENSP00000229135,9606.ENSP00000308452,9606.ENSP00000380252,9606.ENSP00000419692	IFNG,KRT17,NFE2L2,RXRA
GO:1901565	Organonitrogen compound catabolic process	10	1070	0.47	0.0473	9606.ENSP00000212015,9606.ENSP00000216117,9606.ENSP00000258149,9606.ENSP00000327251,9606.ENSP00000337915,9606.ENSP00000344456,9606.ENSP00000346437,9606.ENSP00000351273,9606.ENSP00000380252,9606.ENSP00000407375	SIRT1,HMOX1,MDM2,NOS2,CYP3A4,CTNNB1,ATG7,CASP8,NFE2L2,GPX1
GO:0048732	Gland development	6	410	0.66	0.0483	9606.ENSP00000216117,9606.ENSP00000344456,9606.ENSP00000363822,9606.ENSP00000369050,9606.ENSP00000419692,9606.ENSP00000447173	HMOX1,CTNNB1,AR,CYP1A1,RXRA,VDR
GO:0007167	Enzyme linked receptor protein signaling pathway	8	720	0.54	0.0484	9606.ENSP00000172229,9606.ENSP00000212015,9606.ENSP00000219070,9606.ENSP00000220809,9606.ENSP00000282397,9606.ENSP00000365280,9606.ENSP00000365651,9606.ENSP00000408695	NGFR,SIRT1,MMP2,PLAT,FLT1,ID1,NPPB,PRKCA
GO:0019054	Modulation by virus of host cellular process	2	19	1.52	0.0484	9606.ENSP00000346437,9606.ENSP00000351273	ATG7,CASP8
GO:0032026	Response to magnesium ion	2	19	1.52	0.0484	9606.ENSP00000258149,9606.ENSP00000304236	MDM2,CD14
GO:0033189	Response to vitamin a	2	19	1.52	0.0484	9606.ENSP00000241052,9606.ENSP00000369050	CAT,CYP1A1
GO:0045780	Positive regulation of bone resorption	2	19	1.52	0.0484	9606.ENSP00000353224,9606.ENSP00000408695	TFRC,PRKCA
GO:0070989	Oxidative demethylation	2	19	1.52	0.0484	9606.ENSP00000337915,9606.ENSP00000480571	CYP3A4,CYP3A7
GO:0016477	Cell migration	9	896	0.5	0.0491	9606.ENSP00000220809,9606.ENSP00000225831,9606.ENSP00000282397,9606.ENSP00000308208,9606.ENSP00000344456,9606.ENSP00000354003,9606.ENSP00000361850,9606.ENSP00000365280,9606.ENSP00000407375	PLAT,CCL2,FLT1,MMP14,CTNNB1,GYPA,PLAU,ID1,GPX1
