# Supplementary material for: System biology mediated assessment of molecular mechanism for sinapic acid against breast cancer: via network pharmacology and molecular dynamic simulation
Source: Sci Rep. 2023 Dec 11;13:21982. doi: 10.1038/s41598-023-47901-3 (PMC10713517; doi:10.1038/s41598-023-47901-3)
Supplement: Supplementary file 1 — Supplementary Information. [file 41598_2023_47901_MOESM1_ESM.zip › Supplimentary files/Supp. File 3.xlsx]

## Sheet: ClueGOLog
Selection Citeria:
Statistical Test Used = Enrichment/Depletion (Two-sided hypergeometric test)
Use pvalue cutoff = true
pvalue cutoff = 0.05000000074505806
Correction Method Used = Bonferroni step down
Min GO Level = 3
Max GO Level = 8
Cluster #1
Sample File Name = File selection: ManuallyAddedOrModifiedIDs
Number of Genes = 3
Min Percentage = 4.0
GO Fusion = false
GO Group = true
Kappa Score Threshold = 0.4
Over View Term = SmallestPValue
Group By Kappa Statistics = true
Initial Group Size = 1
Sharing Group Percentage = 50.0
ClueGO Log:
### All results were created with ClueGO v2.5.8 ###
Organism analyzed: Homo Sapiens [9606]
Identifier types used: [SymbolID]
Evidence codes used: [All]
#Genes in KEGG_13.05.2021 : 8093
#Genes in GO_MolecularFunction-EBI-UniProt-GOA-ACAP-ARAP_13.05.2021_00h00 : 18336
#Genes in GO_CellularComponent-EBI-UniProt-GOA-ACAP-ARAP_13.05.2021_00h00 : 18983
#Genes in GO_BiologicalProcess-EBI-UniProt-GOA-ACAP-ARAP_13.05.2021_00h00 : 18058
#All unique genes in selected ontologies: 20007 (reference set for hypergeometric test)
#Genes from Cluster#1: unique uploaded ids 62 -> corresponding genes 62, with 0 (0.0%) missing -> All genes were recognized by ClueGO.
#Genes with functional annotations in all selected Ontologies from Cluster#1: 62 (100.0%)
#Genes from all Clusters associated to 201 representative Terms and Pathways (after applying general selection criteria): 60 (96.77%)
#Genes from all Clusters associated to 201 representative Terms and Pathways (after p-value significance selection criteria): 60 (96.77%)
KappaScore Grouping:
Iteration: 0 with 80 groups
Iteration: 1 with 81 groups
Iteration: 2 with 100 groups
Iteration: 3 with 45 groups
Iteration: 4 with 43 groups
Iteration: 5 with 38 groups
Final KappaScore groups = 38
# Terms not grouped = 0
# Merge redundant groups with >50.0% overlap
Final group size after merging: 38
#GO All Terms Specific for Cluster #1: 201
#GO Terms: 201
#GO Term Connections: 522
Cluster #1

## Sheet: EdgeAttributeTab
Edge1-Edge2	KappaScore
GO:0000305 (term-term) GO:0000303	1
GO:0000305 (term-term-ontology) GO:0000303	2
GO:0001936 (term-term) GO:0001935	0.913793
GO:0001936 (term-term-ontology) GO:0001935	2
GO:0001937 (term-term) GO:0001935	0.569892
GO:0001937 (term-term) GO:0001936	0.642857
GO:0001937 (term-term-ontology) GO:0001935	2
GO:0001937 (term-term-ontology) GO:0001936	2
GO:0004222 (term-term) GO:0001706	0.404762
GO:0004879 (term-term) GO:0001221	0.4
GO:0006509 (term-term) GO:0004222	0.565217
GO:0006766 (term-term) GO:0002933	0.404762
GO:0006775 (term-term) GO:0002933	0.466667
GO:0006775 (term-term) GO:0006766	0.9
GO:0006775 (term-term-ontology) GO:0006766	2
GO:0006801 (term-term) GO:0000303	0.848485
GO:0006801 (term-term) GO:0000305	0.848485
GO:0006809 (term-term) GO:0000303	0.545455
GO:0006809 (term-term) GO:0000305	0.545455
GO:0006809 (term-term) GO:0006801	0.732143
GO:0008210 (term-term) GO:0002933	1
GO:0008210 (term-term) GO:0006766	0.404762
GO:0008210 (term-term) GO:0006775	0.466667
GO:0008347 (term-term) GO:0001706	0.649123
GO:0008395 (term-term) GO:0002933	1
GO:0008395 (term-term) GO:0006766	0.404762
GO:0008395 (term-term) GO:0006775	0.466667
GO:0008395 (term-term) GO:0008210	1
GO:0009110 (term-term) GO:0006766	0.642857
GO:0009110 (term-term) GO:0006775	0.733333
GO:0009110 (term-term-ontology) GO:0006766	2
GO:0009404 (term-term) GO:0002933	0.649123
GO:0009404 (term-term) GO:0006766	0.404762
GO:0009404 (term-term) GO:0006775	0.466667
GO:0009404 (term-term) GO:0008210	0.649123
GO:0009404 (term-term) GO:0008395	0.649123
GO:0010657 (term-term) GO:0008631	0.545455
GO:0010660 (term-term) GO:0008631	0.545455
GO:0010660 (term-term) GO:0010657	1
GO:0010660 (term-term-ontology) GO:0010657	2
GO:0014909 (term-term) GO:0014812	1
GO:0014909 (term-term-ontology) GO:0014812	2
GO:0014910 (term-term) GO:0014812	0.848485
GO:0014910 (term-term) GO:0014909	0.848485
GO:0014910 (term-term-ontology) GO:0014909	2
GO:0016209 (term-term) GO:0004601	0.88
GO:0016209 (term-term-ontology) GO:0004601	2
GO:0016327 (term-term) GO:0001892	0.545455
GO:0016684 (term-term) GO:0004601	1
GO:0016684 (term-term) GO:0016209	0.88
GO:0016684 (term-term-ontology) GO:0004601	2
GO:0016709 (term-term) GO:0002933	0.466667
GO:0016709 (term-term) GO:0006766	0.7
GO:0016709 (term-term) GO:0006775	0.781818
GO:0016709 (term-term) GO:0006809	0.4
GO:0016709 (term-term) GO:0008210	0.466667
GO:0016709 (term-term) GO:0008395	0.466667
GO:0016709 (term-term) GO:0009110	0.733333
GO:0016709 (term-term) GO:0009404	0.466667
GO:0016712 (term-term) GO:0002933	1
GO:0016712 (term-term) GO:0006766	0.404762
GO:0016712 (term-term) GO:0006775	0.466667
GO:0016712 (term-term) GO:0008210	1
GO:0016712 (term-term) GO:0008395	1
GO:0016712 (term-term) GO:0009404	0.649123
GO:0016712 (term-term) GO:0016709	0.466667
GO:0017144 (term-term) GO:0002933	0.649123
GO:0017144 (term-term) GO:0006766	0.642857
GO:0017144 (term-term) GO:0006775	0.733333
GO:0017144 (term-term) GO:0008210	0.649123
GO:0017144 (term-term) GO:0008395	0.649123
GO:0017144 (term-term) GO:0009404	0.649123
GO:0017144 (term-term) GO:0016709	0.466667
GO:0017144 (term-term) GO:0016712	0.649123
GO:0019369 (term-term) GO:0006766	0.404762
GO:0019369 (term-term) GO:0006775	0.466667
GO:0019369 (term-term) GO:0017144	0.649123
GO:0019430 (term-term) GO:0000303	1
GO:0019430 (term-term) GO:0000305	1
GO:0019430 (term-term) GO:0006801	0.848485
GO:0019430 (term-term) GO:0006809	0.545455
GO:0019430 (term-term-ontology) GO:0006801	2
GO:0019825 (term-term) GO:0002933	1
GO:0019825 (term-term) GO:0006766	0.404762
GO:0019825 (term-term) GO:0006775	0.466667
GO:0019825 (term-term) GO:0008210	1
GO:0019825 (term-term) GO:0008395	1
GO:0019825 (term-term) GO:0009404	0.649123
GO:0019825 (term-term) GO:0016709	0.466667
GO:0019825 (term-term) GO:0016712	1
GO:0019825 (term-term) GO:0017144	0.649123
GO:0020037 (term-term) GO:0002933	0.569892
GO:0020037 (term-term) GO:0008210	0.569892
GO:0020037 (term-term) GO:0008395	0.569892
GO:0020037 (term-term) GO:0009404	0.569892
GO:0020037 (term-term) GO:0016709	0.446154
GO:0020037 (term-term) GO:0016712	0.569892
GO:0020037 (term-term) GO:0019825	0.569892
GO:0022617 (term-term) GO:0001706	0.404762
GO:0022617 (term-term) GO:0004222	1
GO:0022617 (term-term) GO:0006509	0.565217
GO:0030193 (term-term) GO:0000303	0.466667
GO:0030193 (term-term) GO:0000305	0.466667
GO:0030193 (term-term) GO:0006801	0.4
GO:0030193 (term-term) GO:0014812	0.64
GO:0030193 (term-term) GO:0014909	0.64
GO:0030193 (term-term) GO:0014910	0.466667
GO:0030193 (term-term) GO:0019430	0.466667
GO:0030195 (term-term) GO:0014812	0.545455
GO:0030195 (term-term) GO:0014909	0.545455
GO:0030195 (term-term) GO:0030193	0.733333
GO:0030195 (term-term-ontology) GO:0030193	2
GO:0030225 (term-term) GO:0002763	0.848485
GO:0030225 (term-term) GO:0010657	0.464286
GO:0030225 (term-term) GO:0010660	0.464286
GO:0030574 (term-term) GO:0001706	0.545455
GO:0030574 (term-term) GO:0004222	0.782609
GO:0030574 (term-term) GO:0022617	0.782609
GO:0031638 (term-term) GO:0014812	0.4
GO:0031638 (term-term) GO:0014909	0.4
GO:0031638 (term-term) GO:0030195	0.466667
GO:0031640 (term-term) GO:0002763	0.545455
GO:0031640 (term-term) GO:0006809	0.464286
GO:0031640 (term-term) GO:0016709	0.4
GO:0031640 (term-term) GO:0030225	0.464286
GO:0031670 (term-term) GO:0010039	0.649123
GO:0032731 (term-term) GO:0002763	0.649123
GO:0032731 (term-term) GO:0006809	0.545455
GO:0032731 (term-term) GO:0030225	0.545455
GO:0032731 (term-term) GO:0031640	0.545455
GO:0032922 (term-term) GO:0010883	0.545455
GO:0033273 (term-term) GO:0009411	0.4
GO:0033273 (term-term) GO:0010039	0.466667
GO:0033273 (term-term) GO:0031670	0.466667
GO:0033273 (term-term) GO:0033189	0.733333
GO:0033273 (term-term-ontology) GO:0033189	2
GO:0033619 (term-term) GO:0004222	0.5
GO:0033619 (term-term) GO:0006509	0.88
GO:0033619 (term-term) GO:0022617	0.5
GO:0033619 (term-term-ontology) GO:0006509	2
GO:0034599 (term-term) GO:0009411	0.452555
GO:0034644 (term-term) GO:0002039	0.404762
GO:0034644 (term-term) GO:0004222	0.444444
GO:0034644 (term-term) GO:0009411	0.83871
GO:0034644 (term-term) GO:0022617	0.444444
GO:0034644 (term-term-ontology) GO:0009411	2
GO:0035065 (term-term) GO:0034644	0.404762
GO:0035987 (term-term) GO:0001706	1
GO:0035987 (term-term) GO:0004222	0.404762
GO:0035987 (term-term) GO:0008347	0.649123
GO:0035987 (term-term) GO:0022617	0.404762
GO:0035987 (term-term) GO:0030574	0.545455
GO:0035987 (term-term-ontology) GO:0001706	2
GO:0036293 (term-term) GO:0001666	1
GO:0036293 (term-term-ontology) GO:0001666	2
GO:0036296 (term-term) GO:0033189	0.848485
GO:0036296 (term-term) GO:0033273	0.64
GO:0036378 (term-term) GO:0006766	0.642857
GO:0036378 (term-term) GO:0006775	0.733333
GO:0036378 (term-term) GO:0009110	1
GO:0036378 (term-term) GO:0016709	0.733333
GO:0036473 (term-term) GO:0008631	0.642857
GO:0036473 (term-term) GO:0034599	0.534884
GO:0036473 (term-term-ontology) GO:0008631	2
GO:0036473 (term-term-ontology) GO:0034599	2
GO:0042359 (term-term) GO:0002933	0.545455
GO:0042359 (term-term) GO:0004879	0.4
GO:0042359 (term-term) GO:0006766	0.782609
GO:0042359 (term-term) GO:0006775	0.88
GO:0042359 (term-term) GO:0008210	0.545455
GO:0042359 (term-term) GO:0008395	0.545455
GO:0042359 (term-term) GO:0009110	0.848485
GO:0042359 (term-term) GO:0009404	0.545455
GO:0042359 (term-term) GO:0016709	0.88
GO:0042359 (term-term) GO:0016712	0.545455
GO:0042359 (term-term) GO:0017144	0.545455
GO:0042359 (term-term) GO:0019825	0.545455
GO:0042359 (term-term) GO:0033273	0.4
GO:0042359 (term-term) GO:0036378	0.848485
GO:0042359 (term-term-ontology) GO:0006775	2
GO:0042362 (term-term) GO:0006766	0.642857
GO:0042362 (term-term) GO:0006775	0.733333
GO:0042362 (term-term) GO:0009110	1
GO:0042362 (term-term) GO:0016709	0.733333
GO:0042362 (term-term) GO:0036378	1
GO:0042362 (term-term) GO:0042359	0.848485
GO:0042362 (term-term-ontology) GO:0006775	2
GO:0042362 (term-term-ontology) GO:0009110	2
GO:0042368 (term-term) GO:0006766	0.642857
GO:0042368 (term-term) GO:0006775	0.733333
GO:0042368 (term-term) GO:0009110	1
GO:0042368 (term-term) GO:0016709	0.733333
GO:0042368 (term-term) GO:0036378	1
GO:0042368 (term-term) GO:0042359	0.848485
GO:0042368 (term-term) GO:0042362	1
GO:0042368 (term-term-ontology) GO:0036378	2
GO:0042368 (term-term-ontology) GO:0042359	2
GO:0042368 (term-term-ontology) GO:0042362	2
GO:0042542 (term-term) GO:0008631	0.569892
GO:0042542 (term-term) GO:0009411	0.467005
GO:0042542 (term-term) GO:0010657	0.503311
GO:0042542 (term-term) GO:0010660	0.503311
GO:0042542 (term-term) GO:0016209	0.446154
GO:0042542 (term-term) GO:0034599	0.605263
GO:0042572 (term-term) GO:0002933	1
GO:0042572 (term-term) GO:0006766	0.404762
GO:0042572 (term-term) GO:0006775	0.466667
GO:0042572 (term-term) GO:0008210	1
GO:0042572 (term-term) GO:0008395	1
GO:0042572 (term-term) GO:0009404	0.649123
GO:0042572 (term-term) GO:0016709	0.466667
GO:0042572 (term-term) GO:0016712	1
GO:0042572 (term-term) GO:0017144	0.649123
GO:0042572 (term-term) GO:0019825	1
GO:0042572 (term-term) GO:0020037	0.569892
GO:0042572 (term-term) GO:0042359	0.545455
GO:0042573 (term-term) GO:0002933	1
GO:0042573 (term-term) GO:0006766	0.404762
GO:0042573 (term-term) GO:0006775	0.466667
GO:0042573 (term-term) GO:0008210	1
GO:0042573 (term-term) GO:0008395	1
GO:0042573 (term-term) GO:0009404	0.649123
GO:0042573 (term-term) GO:0016709	0.466667
GO:0042573 (term-term) GO:0016712	1
GO:0042573 (term-term) GO:0017144	0.649123
GO:0042573 (term-term) GO:0019825	1
GO:0042573 (term-term) GO:0020037	0.569892
GO:0042573 (term-term) GO:0042359	0.545455
GO:0042573 (term-term) GO:0042572	1
GO:0042730 (term-term) GO:0014812	0.545455
GO:0042730 (term-term) GO:0014909	0.545455
GO:0042730 (term-term) GO:0030193	0.733333
GO:0042730 (term-term) GO:0030195	1
GO:0042730 (term-term) GO:0031638	0.466667
GO:0042730 (term-term-ontology) GO:0030195	2
GO:0042743 (term-term) GO:0004601	0.64
GO:0042743 (term-term) GO:0009411	0.4
GO:0042743 (term-term) GO:0016209	0.563636
GO:0042743 (term-term) GO:0016684	0.64
GO:0042743 (term-term) GO:0019369	0.466667
GO:0042743 (term-term) GO:0033189	0.466667
GO:0042743 (term-term) GO:0036296	0.4
GO:0042744 (term-term) GO:0004601	0.848485
GO:0042744 (term-term) GO:0016209	0.733333
GO:0042744 (term-term) GO:0016684	0.848485
GO:0042744 (term-term) GO:0042743	0.733333
GO:0042744 (term-term-ontology) GO:0042743	2
GO:0043278 (term-term) GO:0014072	1
GO:0043278 (term-term-ontology) GO:0014072	2
GO:0043372 (term-term) GO:0043370	1
GO:0043372 (term-term-ontology) GO:0043370	2
GO:0043534 (term-term) GO:0001936	0.444444
GO:0043534 (term-term) GO:0008631	0.642857
GO:0043534 (term-term) GO:0010657	0.565217
GO:0043534 (term-term) GO:0010660	0.565217
GO:0043534 (term-term) GO:0036473	0.444444
GO:0043534 (term-term) GO:0042542	0.568966
GO:0043535 (term-term) GO:0001935	0.503311
GO:0043535 (term-term) GO:0001936	0.565217
GO:0043535 (term-term) GO:0008631	0.545455
GO:0043535 (term-term) GO:0010657	0.732143
GO:0043535 (term-term) GO:0010660	0.732143
GO:0043535 (term-term) GO:0030225	0.464286
GO:0043535 (term-term) GO:0042542	0.503311
GO:0043535 (term-term) GO:0043534	0.782609
GO:0043535 (term-term-ontology) GO:0043534	2
GO:0043536 (term-term) GO:0001935	0.503311
GO:0043536 (term-term) GO:0001936	0.565217
GO:0043536 (term-term) GO:0008631	0.545455
GO:0043536 (term-term) GO:0010657	0.732143
GO:0043536 (term-term) GO:0010660	0.732143
GO:0043536 (term-term) GO:0030225	0.464286
GO:0043536 (term-term) GO:0042542	0.503311
GO:0043536 (term-term) GO:0043534	0.782609
GO:0043536 (term-term) GO:0043535	1
GO:0043536 (term-term-ontology) GO:0043534	2
GO:0043536 (term-term-ontology) GO:0043535	2
GO:0043619 (term-term) GO:0010657	0.545455
GO:0043619 (term-term) GO:0010660	0.545455
GO:0043619 (term-term) GO:0043534	0.404762
GO:0043619 (term-term) GO:0043535	0.545455
GO:0043619 (term-term) GO:0043536	0.545455
GO:0043619 (term-term) GO:0043618	0.642857
GO:0043619 (term-term-ontology) GO:0034599	2
GO:0043619 (term-term-ontology) GO:0043618	2
GO:0043620 (term-term) GO:0043618	1
GO:0043620 (term-term) GO:0043619	0.642857
GO:0043620 (term-term-ontology) GO:0043618	2
GO:0043627 (term-term) GO:0010039	0.404762
GO:0043627 (term-term) GO:0031670	0.404762
GO:0043900 (term-term) GO:0030193	0.466667
GO:0043900 (term-term) GO:0031663	0.545455
GO:0044003 (term-term) GO:0019048	0.848485
GO:0044003 (term-term-ontology) GO:0019048	2
GO:0044068 (term-term) GO:0019048	0.649123
GO:0044068 (term-term) GO:0044003	0.848485
GO:0044068 (term-term-ontology) GO:0044003	2
GO:0044107 (term-term) GO:0006766	0.642857
GO:0044107 (term-term) GO:0006775	0.733333
GO:0044107 (term-term) GO:0009110	1
GO:0044107 (term-term) GO:0016709	0.733333
GO:0044107 (term-term) GO:0036378	1
GO:0044107 (term-term) GO:0042359	0.848485
GO:0044107 (term-term) GO:0042362	1
GO:0044107 (term-term) GO:0042368	1
GO:0044108 (term-term) GO:0006766	0.642857
GO:0044108 (term-term) GO:0006775	0.733333
GO:0044108 (term-term) GO:0009110	1
GO:0044108 (term-term) GO:0016709	0.733333
GO:0044108 (term-term) GO:0036378	1
GO:0044108 (term-term) GO:0042359	0.848485
GO:0044108 (term-term) GO:0042362	1
GO:0044108 (term-term) GO:0042368	1
GO:0044108 (term-term) GO:0044107	1
GO:0044108 (term-term-ontology) GO:0036378	2
GO:0044108 (term-term-ontology) GO:0044107	2
GO:0045453 (term-term) GO:0045124	0.848485
GO:0045453 (term-term-ontology) GO:0045124	2
GO:0045454 (term-term) GO:0000303	0.404762
GO:0045454 (term-term) GO:0000305	0.404762
GO:0045454 (term-term) GO:0004601	0.565217
GO:0045454 (term-term) GO:0006801	0.565217
GO:0045454 (term-term) GO:0008631	0.404762
GO:0045454 (term-term) GO:0016209	0.7
GO:0045454 (term-term) GO:0016684	0.565217
GO:0045454 (term-term) GO:0019430	0.404762
GO:0045454 (term-term) GO:0042744	0.404762
GO:0045981 (term-term) GO:0006809	0.545455
GO:0045981 (term-term) GO:0016709	0.466667
GO:0045981 (term-term) GO:0031640	0.545455
GO:0045981 (term-term) GO:0045776	0.649123
GO:0046209 (term-term) GO:0000303	0.545455
GO:0046209 (term-term) GO:0000305	0.545455
GO:0046209 (term-term) GO:0006801	0.732143
GO:0046209 (term-term) GO:0006809	1
GO:0046209 (term-term) GO:0016709	0.4
GO:0046209 (term-term) GO:0019430	0.545455
GO:0046209 (term-term) GO:0031640	0.464286
GO:0046209 (term-term) GO:0032731	0.545455
GO:0046209 (term-term) GO:0045981	0.545455
GO:0046209 (term-term-ontology) GO:0006809	2
GO:0046635 (term-term) GO:0043370	1
GO:0046635 (term-term) GO:0043372	1
GO:0046637 (term-term) GO:0043370	1
GO:0046637 (term-term) GO:0043372	1
GO:0046637 (term-term) GO:0046635	1
GO:0046637 (term-term-ontology) GO:0043370	2
GO:0046638 (term-term) GO:0043370	1
GO:0046638 (term-term) GO:0043372	1
GO:0046638 (term-term) GO:0046635	1
GO:0046638 (term-term) GO:0046637	1
GO:0046638 (term-term-ontology) GO:0043372	2
GO:0046638 (term-term-ontology) GO:0046635	2
GO:0046638 (term-term-ontology) GO:0046637	2
GO:0046677 (term-term) GO:0010039	0.649123
GO:0046677 (term-term) GO:0033273	0.466667
GO:0046824 (term-term) GO:0002763	0.649123
GO:0046824 (term-term) GO:0030225	0.545455
GO:0046850 (term-term) GO:0045124	1
GO:0046850 (term-term) GO:0045453	0.848485
GO:0046850 (term-term-ontology) GO:0045124	2
GO:0046906 (term-term) GO:0002933	0.569892
GO:0046906 (term-term) GO:0008210	0.569892
GO:0046906 (term-term) GO:0008395	0.569892
GO:0046906 (term-term) GO:0009404	0.569892
GO:0046906 (term-term) GO:0016709	0.446154
GO:0046906 (term-term) GO:0016712	0.569892
GO:0046906 (term-term) GO:0019825	0.569892
GO:0046906 (term-term) GO:0020037	1
GO:0046906 (term-term) GO:0042572	0.569892
GO:0046906 (term-term) GO:0042573	0.569892
GO:0046906 (term-term-ontology) GO:0020037	2
GO:0048730 (term-term) GO:0031069	1
GO:0048730 (term-term-ontology) GO:0031069	2
GO:0050661 (term-term) GO:0031640	0.464286
GO:0050764 (term-term) GO:0006809	0.464286
GO:0050764 (term-term) GO:0031663	0.464286
GO:0050764 (term-term) GO:0032731	0.545455
GO:0050764 (term-term) GO:0046209	0.464286
GO:0050766 (term-term) GO:0006809	0.545455
GO:0050766 (term-term) GO:0031663	0.545455
GO:0050766 (term-term) GO:0032731	0.649123
GO:0050766 (term-term) GO:0046209	0.545455
GO:0050766 (term-term) GO:0050764	0.848485
GO:0050766 (term-term-ontology) GO:0050764	2
GO:0050818 (term-term) GO:0000303	0.466667
GO:0050818 (term-term) GO:0000305	0.466667
GO:0050818 (term-term) GO:0006801	0.4
GO:0050818 (term-term) GO:0014812	0.64
GO:0050818 (term-term) GO:0014909	0.64
GO:0050818 (term-term) GO:0014910	0.466667
GO:0050818 (term-term) GO:0019430	0.466667
GO:0050818 (term-term) GO:0030193	1
GO:0050818 (term-term) GO:0030195	0.733333
GO:0050818 (term-term) GO:0042730	0.733333
GO:0050818 (term-term) GO:0043900	0.466667
GO:0050818 (term-term-ontology) GO:0030193	2
GO:0050819 (term-term) GO:0014812	0.545455
GO:0050819 (term-term) GO:0014909	0.545455
GO:0050819 (term-term) GO:0030193	0.733333
GO:0050819 (term-term) GO:0030195	1
GO:0050819 (term-term) GO:0031638	0.466667
GO:0050819 (term-term) GO:0042730	1
GO:0050819 (term-term) GO:0050818	0.733333
GO:0050819 (term-term-ontology) GO:0030195	2
GO:0050819 (term-term-ontology) GO:0050818	2
GO:0051043 (term-term) GO:0004222	0.404762
GO:0051043 (term-term) GO:0006509	0.848485
GO:0051043 (term-term) GO:0022617	0.404762
GO:0051043 (term-term) GO:0033619	0.733333
GO:0051043 (term-term-ontology) GO:0006509	2
GO:0051149 (term-term) GO:0001706	0.545455
GO:0051149 (term-term) GO:0002039	0.545455
GO:0051149 (term-term) GO:0008347	0.545455
GO:0051149 (term-term) GO:0035987	0.545455
GO:0051205 (term-term) GO:0051204	0.848485
GO:0051205 (term-term-ontology) GO:0051204	2
GO:0051602 (term-term) GO:0033574	0.545455
GO:0051709 (term-term) GO:0002763	0.649123
GO:0051709 (term-term) GO:0006809	0.545455
GO:0051709 (term-term) GO:0016709	0.466667
GO:0051709 (term-term) GO:0030225	0.545455
GO:0051709 (term-term) GO:0031640	0.848485
GO:0051709 (term-term) GO:0032731	0.649123
GO:0051709 (term-term) GO:0045981	0.649123
GO:0051709 (term-term) GO:0046209	0.545455
GO:0051709 (term-term-ontology) GO:0031640	2
GO:0055093 (term-term) GO:0033189	0.848485
GO:0055093 (term-term) GO:0033273	0.64
GO:0055093 (term-term) GO:0036296	1
GO:0055093 (term-term) GO:0042743	0.4
GO:0055093 (term-term-ontology) GO:0036296	2
GO:0060135 (term-term) GO:0004879	0.466667
GO:0060706 (term-term) GO:0001892	0.848485
GO:0060706 (term-term) GO:0016327	0.649123
GO:0060706 (term-term-ontology) GO:0001892	2
GO:0060765 (term-term) GO:0033574	0.545455
GO:0061082 (term-term) GO:0001936	0.404762
GO:0061082 (term-term) GO:0010657	0.545455
GO:0061082 (term-term) GO:0010660	0.545455
GO:0061082 (term-term) GO:0010883	0.649123
GO:0061082 (term-term) GO:0043534	0.404762
GO:0061082 (term-term) GO:0043535	0.545455
GO:0061082 (term-term) GO:0043536	0.545455
GO:0061418 (term-term) GO:0043618	0.782609
GO:0061418 (term-term) GO:0043619	0.545455
GO:0061418 (term-term) GO:0043620	0.782609
GO:0061418 (term-term-ontology) GO:0043618	2
GO:0062197 (term-term) GO:0009411	0.493243
GO:0062197 (term-term) GO:0034599	0.911243
GO:0062197 (term-term) GO:0036473	0.468085
GO:0062197 (term-term) GO:0042542	0.532872
GO:0062197 (term-term-ontology) GO:0034599	2
GO:0070141 (term-term) GO:0004222	0.642857
GO:0070141 (term-term) GO:0009411	0.509804
GO:0070141 (term-term) GO:0022617	0.642857
GO:0070141 (term-term) GO:0030574	0.545455
GO:0070141 (term-term) GO:0034644	0.642857
GO:0070141 (term-term-ontology) GO:0009411	2
GO:0070268 (term-term) GO:0016327	0.404762
GO:0070268 (term-term) GO:0045095	0.782609
GO:0070268 (term-term) GO:0060706	0.404762
GO:0070330 (term-term) GO:0002933	1
GO:0070330 (term-term) GO:0006766	0.404762
GO:0070330 (term-term) GO:0006775	0.466667
GO:0070330 (term-term) GO:0008210	1
GO:0070330 (term-term) GO:0008395	1
GO:0070330 (term-term) GO:0009404	0.649123
GO:0070330 (term-term) GO:0016709	0.466667
GO:0070330 (term-term) GO:0016712	1
GO:0070330 (term-term) GO:0017144	0.649123
GO:0070330 (term-term) GO:0019825	1
GO:0070330 (term-term) GO:0020037	0.569892
GO:0070330 (term-term) GO:0042359	0.545455
GO:0070330 (term-term) GO:0042572	1
GO:0070330 (term-term) GO:0042573	1
GO:0070330 (term-term) GO:0046906	0.569892
GO:0070330 (term-term-ontology) GO:0016712	2
GO:0070482 (term-term) GO:0001666	0.958217
GO:0070482 (term-term) GO:0036293	0.958217
GO:0070482 (term-term-ontology) GO:0036293	2
GO:0070482 (term-term-ontology) GO:0036296	2
GO:0070576 (term-term) GO:0002933	0.649123
GO:0070576 (term-term) GO:0004879	0.466667
GO:0070576 (term-term) GO:0006766	0.642857
GO:0070576 (term-term) GO:0006775	0.733333
GO:0070576 (term-term) GO:0008210	0.649123
GO:0070576 (term-term) GO:0008395	0.649123
GO:0070576 (term-term) GO:0009110	0.649123
GO:0070576 (term-term) GO:0009404	0.649123
GO:0070576 (term-term) GO:0016709	0.733333
GO:0070576 (term-term) GO:0016712	0.649123
GO:0070576 (term-term) GO:0017144	0.649123
GO:0070576 (term-term) GO:0019825	0.649123
GO:0070576 (term-term) GO:0033273	0.466667
GO:0070576 (term-term) GO:0036378	0.649123
GO:0070576 (term-term) GO:0042359	0.848485
GO:0070576 (term-term) GO:0042362	0.649123
GO:0070576 (term-term) GO:0042368	0.649123
GO:0070576 (term-term) GO:0042572	0.649123
GO:0070576 (term-term) GO:0042573	0.649123
GO:0070576 (term-term) GO:0044107	0.649123
GO:0070576 (term-term) GO:0044108	0.649123
GO:0070576 (term-term) GO:0070330	0.649123
GO:0070613 (term-term) GO:0043627	0.404762
GO:0070613 (term-term) GO:0046824	0.649123
GO:0070613 (term-term) GO:0051149	0.545455
GO:0070640 (term-term) GO:0006766	0.642857
GO:0070640 (term-term) GO:0006775	0.733333
GO:0070640 (term-term) GO:0009110	1
GO:0070640 (term-term) GO:0016709	0.733333
GO:0070640 (term-term) GO:0036378	1
GO:0070640 (term-term) GO:0042359	0.848485
GO:0070640 (term-term) GO:0042362	1
GO:0070640 (term-term) GO:0042368	1
GO:0070640 (term-term) GO:0044107	1
GO:0070640 (term-term) GO:0044108	1
GO:0070640 (term-term) GO:0070576	0.649123
GO:0070640 (term-term-ontology) GO:0036378	2
GO:0070640 (term-term-ontology) GO:0042359	2
GO:0071450 (term-term) GO:0000303	1
GO:0071450 (term-term) GO:0000305	1
GO:0071450 (term-term) GO:0006801	0.848485
GO:0071450 (term-term) GO:0006809	0.545455
GO:0071450 (term-term) GO:0019430	1
GO:0071450 (term-term) GO:0030193	0.466667
GO:0071450 (term-term) GO:0045454	0.404762
GO:0071450 (term-term) GO:0046209	0.545455
GO:0071450 (term-term) GO:0050818	0.466667
GO:0071450 (term-term-ontology) GO:0000305	2
GO:0071451 (term-term) GO:0000303	1
GO:0071451 (term-term) GO:0000305	1
GO:0071451 (term-term) GO:0006801	0.848485
GO:0071451 (term-term) GO:0006809	0.545455
GO:0071451 (term-term) GO:0019430	1
GO:0071451 (term-term) GO:0030193	0.466667
GO:0071451 (term-term) GO:0045454	0.404762
GO:0071451 (term-term) GO:0046209	0.545455
GO:0071451 (term-term) GO:0050818	0.466667
GO:0071451 (term-term) GO:0071450	1
GO:0071451 (term-term-ontology) GO:0000303	2
GO:0071451 (term-term-ontology) GO:0019430	2
GO:0071451 (term-term-ontology) GO:0071450	2
GO:0071492 (term-term) GO:0004222	0.642857
GO:0071492 (term-term) GO:0009411	0.509804
GO:0071492 (term-term) GO:0022617	0.642857
GO:0071492 (term-term) GO:0030574	0.545455
GO:0071492 (term-term) GO:0034644	0.642857
GO:0071492 (term-term) GO:0070141	1
GO:0071492 (term-term-ontology) GO:0034644	2
GO:0071492 (term-term-ontology) GO:0070141	2
GO:0072593 (term-term) GO:0004601	0.41048
GO:0072593 (term-term) GO:0006801	0.41048
GO:0072593 (term-term) GO:0016209	0.494737
GO:0072593 (term-term) GO:0016684	0.41048
GO:0072593 (term-term) GO:0042743	0.494737
GO:0072593 (term-term) GO:0045454	0.573171
GO:0072593 (term-term) GO:0062197	0.410876
GO:0072593 (term-term-ontology) GO:0006801	2
GO:0072593 (term-term-ontology) GO:0042743	2
GO:0090151 (term-term) GO:0051204	1
GO:0090151 (term-term) GO:0051205	0.848485
GO:0090151 (term-term-ontology) GO:0051204	2
GO:0097110 (term-term) GO:0001892	0.545455
GO:0097110 (term-term) GO:0045095	0.545455
GO:0097110 (term-term) GO:0060706	0.649123
GO:0097110 (term-term) GO:0070268	0.404762
GO:0097237 (term-term) GO:0000303	0.569892
GO:0097237 (term-term) GO:0000305	0.569892
GO:0097237 (term-term) GO:0004601	0.701987
GO:0097237 (term-term) GO:0006801	0.503311
GO:0097237 (term-term) GO:0016209	0.815385
GO:0097237 (term-term) GO:0016684	0.701987
GO:0097237 (term-term) GO:0019430	0.569892
GO:0097237 (term-term) GO:0034599	0.492481
GO:0097237 (term-term) GO:0042542	0.514825
GO:0097237 (term-term) GO:0042743	0.446154
GO:0097237 (term-term) GO:0042744	0.569892
GO:0097237 (term-term) GO:0045454	0.741379
GO:0097237 (term-term) GO:0062197	0.429066
GO:0097237 (term-term) GO:0071450	0.569892
GO:0097237 (term-term) GO:0071451	0.569892
GO:0097237 (term-term) GO:0072593	0.646365
GO:0097284 (term-term) GO:0045095	0.545455
GO:0097284 (term-term) GO:0070268	0.404762
GO:0097284 (term-term) GO:0097110	0.649123
GO:0097718 (term-term) GO:0051149	0.545455
GO:0098531 (term-term) GO:0001221	0.4
GO:0098531 (term-term) GO:0004879	1
GO:0098531 (term-term) GO:0042359	0.4
GO:0098531 (term-term) GO:0060135	0.466667
GO:0098531 (term-term) GO:0070576	0.466667
GO:0098531 (term-term-ontology) GO:0004879	2
GO:0098754 (term-term) GO:0000303	0.569892
GO:0098754 (term-term) GO:0000305	0.569892
GO:0098754 (term-term) GO:0004601	0.701987
GO:0098754 (term-term) GO:0006801	0.503311
GO:0098754 (term-term) GO:0016209	0.815385
GO:0098754 (term-term) GO:0016684	0.701987
GO:0098754 (term-term) GO:0019430	0.569892
GO:0098754 (term-term) GO:0034599	0.492481
GO:0098754 (term-term) GO:0042542	0.514825
GO:0098754 (term-term) GO:0042743	0.446154
GO:0098754 (term-term) GO:0042744	0.569892
GO:0098754 (term-term) GO:0045454	0.741379
GO:0098754 (term-term) GO:0062197	0.429066
GO:0098754 (term-term) GO:0071450	0.569892
GO:0098754 (term-term) GO:0071451	0.569892
GO:0098754 (term-term) GO:0072593	0.646365
GO:0098754 (term-term) GO:0097237	1
GO:0098869 (term-term) GO:0000303	0.569892
GO:0098869 (term-term) GO:0000305	0.569892
GO:0098869 (term-term) GO:0004601	0.701987
GO:0098869 (term-term) GO:0006801	0.503311
GO:0098869 (term-term) GO:0016209	0.815385
GO:0098869 (term-term) GO:0016684	0.701987
GO:0098869 (term-term) GO:0019430	0.569892
GO:0098869 (term-term) GO:0034599	0.492481
GO:0098869 (term-term) GO:0042542	0.514825
GO:0098869 (term-term) GO:0042743	0.446154
GO:0098869 (term-term) GO:0042744	0.569892
GO:0098869 (term-term) GO:0045454	0.741379
GO:0098869 (term-term) GO:0062197	0.429066
GO:0098869 (term-term) GO:0071450	0.569892
GO:0098869 (term-term) GO:0071451	0.569892
GO:0098869 (term-term) GO:0072593	0.646365
GO:0098869 (term-term) GO:0097237	1
GO:0098869 (term-term) GO:0098754	1
GO:0098869 (term-term-ontology) GO:0016209	2
GO:0098869 (term-term-ontology) GO:0019430	2
GO:0101020 (term-term) GO:0002933	1
GO:0101020 (term-term) GO:0006766	0.404762
GO:0101020 (term-term) GO:0006775	0.466667
GO:0101020 (term-term) GO:0008210	1
GO:0101020 (term-term) GO:0008395	1
GO:0101020 (term-term) GO:0009404	0.649123
GO:0101020 (term-term) GO:0016709	0.466667
GO:0101020 (term-term) GO:0016712	1
GO:0101020 (term-term) GO:0017144	0.649123
GO:0101020 (term-term) GO:0019825	1
GO:0101020 (term-term) GO:0020037	0.569892
GO:0101020 (term-term) GO:0042359	0.545455
GO:0101020 (term-term) GO:0042572	1
GO:0101020 (term-term) GO:0042573	1
GO:0101020 (term-term) GO:0046906	0.569892
GO:0101020 (term-term) GO:0070330	1
GO:0101020 (term-term) GO:0070576	0.649123
GO:0101020 (term-term-ontology) GO:0008395	2
GO:0101021 (term-term) GO:0002933	1
GO:0101021 (term-term) GO:0006766	0.404762
GO:0101021 (term-term) GO:0006775	0.466667
GO:0101021 (term-term) GO:0008210	1
GO:0101021 (term-term) GO:0008395	1
GO:0101021 (term-term) GO:0009404	0.649123
GO:0101021 (term-term) GO:0016709	0.466667
GO:0101021 (term-term) GO:0016712	1
GO:0101021 (term-term) GO:0017144	0.649123
GO:0101021 (term-term) GO:0019825	1
GO:0101021 (term-term) GO:0020037	0.569892
GO:0101021 (term-term) GO:0042359	0.545455
GO:0101021 (term-term) GO:0042572	1
GO:0101021 (term-term) GO:0042573	1
GO:0101021 (term-term) GO:0046906	0.569892
GO:0101021 (term-term) GO:0070330	1
GO:0101021 (term-term) GO:0070576	0.649123
GO:0101021 (term-term) GO:0101020	1
GO:0101021 (term-term-ontology) GO:0008395	2
GO:0110110 (term-term) GO:0001221	0.545455
GO:0110110 (term-term) GO:0031069	0.649123
GO:0110110 (term-term) GO:0048730	0.649123
GO:1900046 (term-term) GO:0000303	0.466667
GO:1900046 (term-term) GO:0000305	0.466667
GO:1900046 (term-term) GO:0006801	0.4
GO:1900046 (term-term) GO:0014812	0.64
GO:1900046 (term-term) GO:0014909	0.64
GO:1900046 (term-term) GO:0014910	0.466667
GO:1900046 (term-term) GO:0019430	0.466667
GO:1900046 (term-term) GO:0030193	1
GO:1900046 (term-term) GO:0030195	0.733333
GO:1900046 (term-term) GO:0042730	0.733333
GO:1900046 (term-term) GO:0043900	0.466667
GO:1900046 (term-term) GO:0050818	1
GO:1900046 (term-term) GO:0050819	0.733333
GO:1900046 (term-term) GO:0071450	0.466667
GO:1900046 (term-term) GO:0071451	0.466667
GO:1900046 (term-term-ontology) GO:0030193	2
GO:1900047 (term-term) GO:0014812	0.545455
GO:1900047 (term-term) GO:0014909	0.545455
GO:1900047 (term-term) GO:0030193	0.733333
GO:1900047 (term-term) GO:0030195	1
GO:1900047 (term-term) GO:0031638	0.466667
GO:1900047 (term-term) GO:0042730	1
GO:1900047 (term-term) GO:0050818	0.733333
GO:1900047 (term-term) GO:0050819	1
GO:1900047 (term-term) GO:1900046	0.733333
GO:1900047 (term-term-ontology) GO:0030195	2
GO:1900047 (term-term-ontology) GO:1900046	2
GO:1900087 (term-term) GO:0010039	0.649123
GO:1900087 (term-term) GO:0033273	0.466667
GO:1900087 (term-term) GO:0046677	0.649123
GO:1900407 (term-term) GO:0008631	0.569892
GO:1900407 (term-term) GO:0034599	0.605263
GO:1900407 (term-term) GO:0036473	0.913793
GO:1900407 (term-term) GO:0062197	0.532872
GO:1900407 (term-term-ontology) GO:0034599	2
GO:1900544 (term-term) GO:0006809	0.545455
GO:1900544 (term-term) GO:0016709	0.466667
GO:1900544 (term-term) GO:0031640	0.545455
GO:1900544 (term-term) GO:0045776	0.649123
GO:1900544 (term-term) GO:0045981	1
GO:1900544 (term-term) GO:0046209	0.545455
GO:1900544 (term-term) GO:0051709	0.649123
GO:1900544 (term-term-ontology) GO:0045981	2
GO:1901216 (term-term) GO:0002763	0.545455
GO:1901216 (term-term) GO:0006809	0.464286
GO:1901216 (term-term) GO:0030225	0.464286
GO:1901216 (term-term) GO:0030857	0.545455
GO:1901216 (term-term) GO:0031640	0.464286
GO:1901216 (term-term) GO:0032731	0.545455
GO:1901216 (term-term) GO:0046209	0.464286
GO:1901216 (term-term) GO:0051709	0.545455
GO:1902041 (term-term) GO:0043534	0.404762
GO:1902041 (term-term) GO:0051205	0.545455
GO:1902042 (term-term) GO:0043534	0.404762
GO:1902042 (term-term) GO:0051205	0.545455
GO:1902042 (term-term) GO:1902041	1
GO:1902042 (term-term-ontology) GO:1902041	2
GO:1902175 (term-term) GO:0008631	1
GO:1902175 (term-term) GO:0010657	0.545455
GO:1902175 (term-term) GO:0010660	0.545455
GO:1902175 (term-term) GO:0036473	0.642857
GO:1902175 (term-term) GO:0042542	0.569892
GO:1902175 (term-term) GO:0043534	0.642857
GO:1902175 (term-term) GO:0043535	0.545455
GO:1902175 (term-term) GO:0043536	0.545455
GO:1902175 (term-term) GO:0045454	0.404762
GO:1902175 (term-term) GO:1900407	0.569892
GO:1902175 (term-term-ontology) GO:0008631	2
GO:1902176 (term-term) GO:0008631	1
GO:1902176 (term-term) GO:0010657	0.545455
GO:1902176 (term-term) GO:0010660	0.545455
GO:1902176 (term-term) GO:0036473	0.642857
GO:1902176 (term-term) GO:0042542	0.569892
GO:1902176 (term-term) GO:0043534	0.642857
GO:1902176 (term-term) GO:0043535	0.545455
GO:1902176 (term-term) GO:0043536	0.545455
GO:1902176 (term-term) GO:0045454	0.404762
GO:1902176 (term-term) GO:1900407	0.569892
GO:1902176 (term-term) GO:1902175	1
GO:1902176 (term-term-ontology) GO:0008631	2
GO:1902176 (term-term-ontology) GO:1902175	2
GO:1902808 (term-term) GO:0010039	0.649123
GO:1902808 (term-term) GO:0033273	0.466667
GO:1902808 (term-term) GO:0046677	0.649123
GO:1902808 (term-term) GO:1900087	1
GO:1902808 (term-term-ontology) GO:1900087	2
GO:1902882 (term-term) GO:0008631	0.569892
GO:1902882 (term-term) GO:0034599	0.605263
GO:1902882 (term-term) GO:0036473	0.913793
GO:1902882 (term-term) GO:0062197	0.532872
GO:1902882 (term-term) GO:1900407	1
GO:1902882 (term-term) GO:1902175	0.569892
GO:1902882 (term-term) GO:1902176	0.569892
GO:1902882 (term-term-ontology) GO:1900407	2
GO:1903201 (term-term) GO:0008631	0.642857
GO:1903201 (term-term) GO:0034599	0.534884
GO:1903201 (term-term) GO:0036473	1
GO:1903201 (term-term) GO:0043534	0.444444
GO:1903201 (term-term) GO:0062197	0.468085
GO:1903201 (term-term) GO:1900407	0.913793
GO:1903201 (term-term) GO:1902175	0.642857
GO:1903201 (term-term) GO:1902176	0.642857
GO:1903201 (term-term) GO:1902882	0.913793
GO:1903201 (term-term-ontology) GO:0036473	2
GO:1903201 (term-term-ontology) GO:1900407	2
GO:1903201 (term-term-ontology) GO:1902175	2
GO:1903202 (term-term) GO:0001221	0.4
GO:1903202 (term-term) GO:0008631	0.733333
GO:1903202 (term-term) GO:0010657	0.4
GO:1903202 (term-term) GO:0010660	0.4
GO:1903202 (term-term) GO:0034599	0.46
GO:1903202 (term-term) GO:0036473	0.9
GO:1903202 (term-term) GO:0042542	0.446154
GO:1903202 (term-term) GO:0043534	0.5
GO:1903202 (term-term) GO:0043535	0.4
GO:1903202 (term-term) GO:0043536	0.4
GO:1903202 (term-term) GO:0051149	0.4
GO:1903202 (term-term) GO:0062197	0.4
GO:1903202 (term-term) GO:1900407	0.815385
GO:1903202 (term-term) GO:1902175	0.733333
GO:1903202 (term-term) GO:1902176	0.733333
GO:1903202 (term-term) GO:1902882	0.815385
GO:1903202 (term-term) GO:1903201	0.9
GO:1903202 (term-term-ontology) GO:0036473	2
GO:1903202 (term-term-ontology) GO:1902176	2
GO:1903202 (term-term-ontology) GO:1903201	2
GO:1903317 (term-term) GO:0043627	0.404762
GO:1903317 (term-term) GO:0046824	0.649123
GO:1903317 (term-term) GO:0051149	0.545455
GO:1903317 (term-term) GO:0070613	1
GO:1903317 (term-term-ontology) GO:0070613	2
GO:1903409 (term-term) GO:0004879	0.466667
GO:1903409 (term-term) GO:0010883	0.649123
GO:1903409 (term-term) GO:0098531	0.466667
GO:1903409 (term-term-ontology) GO:0072593	2
GO:1904019 (term-term) GO:0043619	0.404762
GO:1904019 (term-term) GO:0097110	0.404762
GO:1904019 (term-term) GO:0097284	0.642857
GO:1904019 (term-term-ontology) GO:0097284	2
GO:1904035 (term-term) GO:0001221	0.464286
GO:1904035 (term-term) GO:0010657	0.464286
GO:1904035 (term-term) GO:0010660	0.464286
GO:1904035 (term-term) GO:0043535	0.464286
GO:1904035 (term-term) GO:0043536	0.464286
GO:1904035 (term-term) GO:0043619	0.545455
GO:1904035 (term-term) GO:1904019	0.782609
GO:1904035 (term-term-ontology) GO:1904019	2
GO:1904036 (term-term) GO:0001221	0.545455
GO:1904036 (term-term) GO:0010657	0.545455
GO:1904036 (term-term) GO:0010660	0.545455
GO:1904036 (term-term) GO:0043534	0.404762
GO:1904036 (term-term) GO:0043535	0.545455
GO:1904036 (term-term) GO:0043536	0.545455
GO:1904036 (term-term) GO:0043618	0.404762
GO:1904036 (term-term) GO:0043619	0.649123
GO:1904036 (term-term) GO:0043620	0.404762
GO:1904036 (term-term) GO:1904019	0.642857
GO:1904036 (term-term) GO:1904035	0.848485
GO:1904036 (term-term-ontology) GO:1904019	2
GO:1904036 (term-term-ontology) GO:1904035	2
GO:1904645 (term-term) GO:0030574	0.464286
GO:1904645 (term-term) GO:0070141	0.545455
GO:1904645 (term-term) GO:0071492	0.545455
GO:1904705 (term-term) GO:0010039	0.649123
GO:1904705 (term-term) GO:0031670	0.649123
GO:1904705 (term-term) GO:0034644	0.404762
GO:1904705 (term-term) GO:0043627	0.404762
GO:1990748 (term-term) GO:0000303	0.569892
GO:1990748 (term-term) GO:0000305	0.569892
GO:1990748 (term-term) GO:0004601	0.701987
GO:1990748 (term-term) GO:0006801	0.503311
GO:1990748 (term-term) GO:0016209	0.815385
GO:1990748 (term-term) GO:0016684	0.701987
GO:1990748 (term-term) GO:0019430	0.569892
GO:1990748 (term-term) GO:0034599	0.492481
GO:1990748 (term-term) GO:0042542	0.514825
GO:1990748 (term-term) GO:0042743	0.446154
GO:1990748 (term-term) GO:0042744	0.569892
GO:1990748 (term-term) GO:0045454	0.741379
GO:1990748 (term-term) GO:0062197	0.429066
GO:1990748 (term-term) GO:0071450	0.569892
GO:1990748 (term-term) GO:0071451	0.569892
GO:1990748 (term-term) GO:0072593	0.646365
GO:1990748 (term-term) GO:0097237	1
GO:1990748 (term-term) GO:0098754	1
GO:1990748 (term-term) GO:0098869	1
GO:1990748 (term-term-ontology) GO:0097237	2
GO:1990748 (term-term-ontology) GO:0098754	2
GO:1990748 (term-term-ontology) GO:0098869	2
GO:1990874 (term-term) GO:0010039	0.649123
GO:1990874 (term-term) GO:0031670	0.649123
GO:1990874 (term-term) GO:0034644	0.404762
GO:1990874 (term-term) GO:0043627	0.404762
GO:1990874 (term-term) GO:1904705	1
GO:1990874 (term-term-ontology) GO:1904705	2
GO:2000378 (term-term-ontology) GO:0072593	2
GO:2000514 (term-term) GO:0043370	1
GO:2000514 (term-term) GO:0043372	1
GO:2000514 (term-term) GO:0046635	1
GO:2000514 (term-term) GO:0046637	1
GO:2000514 (term-term) GO:0046638	1
GO:2000514 (term-term-ontology) GO:0043370	2
GO:2000516 (term-term) GO:0043370	1
GO:2000516 (term-term) GO:0043372	1
GO:2000516 (term-term) GO:0046635	1
GO:2000516 (term-term) GO:0046637	1
GO:2000516 (term-term) GO:0046638	1
GO:2000516 (term-term) GO:2000514	1
GO:2000516 (term-term-ontology) GO:0043372	2
GO:2000516 (term-term-ontology) GO:0046635	2
GO:2000516 (term-term-ontology) GO:2000514	2
GO:2000756 (term-term) GO:0034644	0.404762
GO:2000756 (term-term) GO:0035065	1
GO:2000756 (term-term-ontology) GO:0035065	2
GO:2001057 (term-term) GO:0000303	0.545455
GO:2001057 (term-term) GO:0000305	0.545455
GO:2001057 (term-term) GO:0006801	0.732143
GO:2001057 (term-term) GO:0006809	1
GO:2001057 (term-term) GO:0016709	0.4
GO:2001057 (term-term) GO:0019430	0.545455
GO:2001057 (term-term) GO:0031640	0.464286
GO:2001057 (term-term) GO:0032731	0.545455
GO:2001057 (term-term) GO:0045981	0.545455
GO:2001057 (term-term) GO:0046209	1
GO:2001057 (term-term) GO:0050764	0.464286
GO:2001057 (term-term) GO:0050766	0.545455
GO:2001057 (term-term) GO:0051709	0.545455
GO:2001057 (term-term) GO:0071450	0.545455
GO:2001057 (term-term) GO:0071451	0.545455
GO:2001057 (term-term) GO:1900544	0.545455
GO:2001057 (term-term) GO:1901216	0.464286
GO:2001057 (term-term-ontology) GO:0046209	2
GO:2001243 (term-term) GO:0002039	0.466667
GO:2001243 (term-term) GO:0008631	0.733333
GO:2001243 (term-term) GO:0009411	0.571429
GO:2001243 (term-term) GO:0010657	0.4
GO:2001243 (term-term) GO:0010660	0.4
GO:2001243 (term-term) GO:0014812	0.4
GO:2001243 (term-term) GO:0014909	0.4
GO:2001243 (term-term) GO:0014910	0.466667
GO:2001243 (term-term) GO:0033574	0.4
GO:2001243 (term-term) GO:0034644	0.5
GO:2001243 (term-term) GO:0036473	0.5
GO:2001243 (term-term) GO:0042542	0.630769
GO:2001243 (term-term) GO:0043534	0.5
GO:2001243 (term-term) GO:0043535	0.4
GO:2001243 (term-term) GO:0043536	0.4
GO:2001243 (term-term) GO:0051149	0.4
GO:2001243 (term-term) GO:0061418	0.4
GO:2001243 (term-term) GO:0062197	0.4
GO:2001243 (term-term) GO:1900407	0.446154
GO:2001243 (term-term) GO:1902175	0.733333
GO:2001243 (term-term) GO:1902176	0.733333
GO:2001243 (term-term) GO:1902882	0.446154
GO:2001243 (term-term) GO:1903201	0.5
GO:2001243 (term-term) GO:1903202	0.563636
GO:2001243 (term-term-ontology) GO:1902176	2
KEGG:00140 (term-term) GO:0002933	1
KEGG:00140 (term-term) GO:0006766	0.404762
KEGG:00140 (term-term) GO:0006775	0.466667
KEGG:00140 (term-term) GO:0008210	1
KEGG:00140 (term-term) GO:0008395	1
KEGG:00140 (term-term) GO:0009404	0.649123
KEGG:00140 (term-term) GO:0016709	0.466667
KEGG:00140 (term-term) GO:0016712	1
KEGG:00140 (term-term) GO:0017144	0.649123
KEGG:00140 (term-term) GO:0019825	1
KEGG:00140 (term-term) GO:0020037	0.569892
KEGG:00140 (term-term) GO:0042359	0.545455
KEGG:00140 (term-term) GO:0042572	1
KEGG:00140 (term-term) GO:0042573	1
KEGG:00140 (term-term) GO:0046906	0.569892
KEGG:00140 (term-term) GO:0070330	1
KEGG:00140 (term-term) GO:0070576	0.649123
KEGG:00140 (term-term) GO:0101020	1
KEGG:00140 (term-term) GO:0101021	1
KEGG:00830 (term-term) GO:0002933	1
KEGG:00830 (term-term) GO:0006766	0.404762
KEGG:00830 (term-term) GO:0006775	0.466667
KEGG:00830 (term-term) GO:0008210	1
KEGG:00830 (term-term) GO:0008395	1
KEGG:00830 (term-term) GO:0009404	0.649123
KEGG:00830 (term-term) GO:0016709	0.466667
KEGG:00830 (term-term) GO:0016712	1
KEGG:00830 (term-term) GO:0017144	0.649123
KEGG:00830 (term-term) GO:0019825	1
KEGG:00830 (term-term) GO:0020037	0.569892
KEGG:00830 (term-term) GO:0042359	0.545455
KEGG:00830 (term-term) GO:0042572	1
KEGG:00830 (term-term) GO:0042573	1
KEGG:00830 (term-term) GO:0046906	0.569892
KEGG:00830 (term-term) GO:0070330	1
KEGG:00830 (term-term) GO:0070576	0.649123
KEGG:00830 (term-term) GO:0101020	1
KEGG:00830 (term-term) GO:0101021	1
KEGG:00830 (term-term) KEGG:00140	1
KEGG:04066 (term-term) GO:0031640	0.40678
KEGG:04115 (term-term) GO:0002039	0.404762
KEGG:04115 (term-term) GO:0046677	0.404762
KEGG:04115 (term-term) GO:0051204	0.404762
KEGG:04115 (term-term) GO:0090151	0.404762
KEGG:04115 (term-term) GO:1900087	0.404762
KEGG:04115 (term-term) GO:1902808	0.404762
KEGG:04213 (term-term) GO:0035065	0.649123
KEGG:04213 (term-term) GO:2000756	0.649123
KEGG:04216 (term-term) GO:0044003	0.464286
KEGG:04216 (term-term) GO:0044068	0.545455
KEGG:04640 (term-term) GO:0031663	0.4
KEGG:04640 (term-term) GO:0033194	0.466667
KEGG:04640 (term-term) GO:0045124	0.466667
KEGG:04640 (term-term) GO:0045453	0.4
KEGG:04640 (term-term) GO:0046850	0.466667
KEGG:04657 (term-term) GO:0002763	0.545455
KEGG:04657 (term-term) GO:0030225	0.464286
KEGG:04657 (term-term) GO:0031640	0.464286
KEGG:04657 (term-term) GO:0032731	0.545455
KEGG:04657 (term-term) GO:0050764	0.464286
KEGG:04657 (term-term) GO:0050766	0.545455
KEGG:04657 (term-term) GO:0051709	0.545455
KEGG:04657 (term-term) GO:1901216	0.464286
KEGG:04920 (term-term) GO:0004879	0.466667
KEGG:04920 (term-term) GO:0010883	0.649123
KEGG:04920 (term-term) GO:0098531	0.466667
KEGG:04920 (term-term) GO:1903409	0.649123
KEGG:05144 (term-term) GO:0006809	0.464286
KEGG:05144 (term-term) GO:0031663	0.464286
KEGG:05144 (term-term) GO:0032731	0.545455
KEGG:05144 (term-term) GO:0046209	0.464286
KEGG:05144 (term-term) GO:0050764	0.732143
KEGG:05144 (term-term) GO:0050766	0.848485
KEGG:05144 (term-term) GO:2001057	0.464286
KEGG:05144 (term-term) KEGG:04640	0.4
KEGG:05144 (term-term) KEGG:04657	0.464286
KEGG:05204 (term-term) GO:0002933	0.848485
KEGG:05204 (term-term) GO:0006766	0.565217
KEGG:05204 (term-term) GO:0006775	0.64
KEGG:05204 (term-term) GO:0008210	0.848485
KEGG:05204 (term-term) GO:0008395	0.848485
KEGG:05204 (term-term) GO:0009404	0.545455
KEGG:05204 (term-term) GO:0016709	0.4
KEGG:05204 (term-term) GO:0016712	0.848485
KEGG:05204 (term-term) GO:0017144	0.848485
KEGG:05204 (term-term) GO:0019369	0.545455
KEGG:05204 (term-term) GO:0019825	0.848485
KEGG:05204 (term-term) GO:0020037	0.503311
KEGG:05204 (term-term) GO:0042359	0.464286
KEGG:05204 (term-term) GO:0042572	0.848485
KEGG:05204 (term-term) GO:0042573	0.848485
KEGG:05204 (term-term) GO:0046906	0.503311
KEGG:05204 (term-term) GO:0070330	0.848485
KEGG:05204 (term-term) GO:0070576	0.545455
KEGG:05204 (term-term) GO:0101020	0.848485
KEGG:05204 (term-term) GO:0101021	0.848485
KEGG:05204 (term-term) KEGG:00140	0.848485
KEGG:05204 (term-term) KEGG:00830	0.848485
KEGG:05215 (term-term) GO:0014812	0.503311
KEGG:05215 (term-term) GO:0014909	0.503311
KEGG:05215 (term-term) GO:0031638	0.446154
KEGG:05323 (term-term) GO:0001937	0.466667
KEGG:05323 (term-term) GO:0043370	0.466667
KEGG:05323 (term-term) GO:0043372	0.466667
KEGG:05323 (term-term) GO:0046635	0.466667
KEGG:05323 (term-term) GO:0046637	0.466667
KEGG:05323 (term-term) GO:0046638	0.466667
KEGG:05323 (term-term) GO:0050764	0.4
KEGG:05323 (term-term) GO:0050766	0.466667
KEGG:05323 (term-term) GO:2000514	0.466667
KEGG:05323 (term-term) GO:2000516	0.466667
KEGG:05323 (term-term) KEGG:04657	0.64
KEGG:05323 (term-term) KEGG:05144	0.4
KEGG:05417 (term-term) GO:0031663	0.526316
KEGG:05418 (term-term) GO:0010657	0.45122
KEGG:05418 (term-term) GO:0010660	0.45122
KEGG:05418 (term-term) GO:1901216	0.45122
KEGG:05418 (term-term) GO:1904035	0.45122

## Sheet: Functional Groups with genes
Function	Groups	Group Genes
Ferroptosis	Group12	ATG5|ATG7|CASP8|HMOX1|RXRA|TFRC
Fluid shear stress and atherosclerosis	Group15	CASP8|CCL2|CTNNB1|HMOX1|IFNG|MMP2|NFE2L2|NQO1|PLAT|PPARA|SIRT1
HIF-1 signaling pathway	Group35	ATG5|CASP8|CAT|CCL2|CD14|CD36|CD38|CD86|CTNNB1|CYP1A1|CYP3A4|EGLN1|FLT1|GAPDH|GYPA|HMOX1|ID1|IFNG|MDM2|MMP2|MMP3|NFE2L2|NOS2|NPPB|NQO1|PLAT|PPARA|PRKCA|SIRT1|TFRC|TIMP1|TP53I3|VDR
Hematopoietic cell lineage	Group22	CCL2|CD14|CD36|CD38|CTNNB1|GPX1|GYPA|IFNG|PRKCA|TFRC
Lipid and atherosclerosis	Group24	ATG5|CASP8|CCL2|CD14|CD36|CD38|CYP1A1|GYPA|HSPA4|IFNG|MMP3|NFE2L2|PLAT|PRKCA|RXRA|TFRC
Rheumatoid arthritis	Group31	ATG5|CASP8|CCL2|CD36|CD83|CD86|FLT1|GYPA|IFNG|MMP3|NGFR
Transcriptional misregulation in cancer	Group02	CCND2|CD14|CD86|FLT1|MDM2|MMP3|NGFR|PLAT|PLAU|RXRA
blood vessel endothelial cell migration	Group25	CASP8|CCND2|CHEK1|GPX1|HMOX1|HSPA4|ID1|MDM2|NFE2L2|PRKCA|SIRT1|TP53I3|TP73
blood vessel remodeling	Group06	ATG5|EPAS1|MDM2
cellular response to UV	Group09	ATG5|CAT|CHEK1|MDM2|MMP2|MMP3|SIRT1|TIMP1
cellular response to chemical stress	Group28	ATG5|ATG7|CAT|CD36|CHEK1|CTNNB1|CYP1A1|EPAS1|GPX1|HMOX1|MDM2|MMP2|MMP3|NFE2L2|NQO1|PRDX6|SIRT1|TIMP1|VDR
cellular response to oxidative stress	Group37	AR|ATG5|ATG7|CASP8|CAT|CBR1|CCL2|CD36|CHEK1|CTNNB1|CYP1A1|EGLN1|EPAS1|FLT1|GPX1|HMOX1|ID1|IFNG|KLK3|KRT1|MDM2|MMP14|MMP2|MMP3|NFE2L2|NGFR|NOS2|NQO1|PLAT|PLAU|PPARA|PRDX4|PRDX6|PRKCA|SIRT1|TIMP1|TP73
cornification	Group26	CASP8|CCL2|CTNNB1|EPAS1|HMOX1|KRT1|KRT17|KRT18|KRT19|KRT7|KRT8|NFE2L2|PPARA
endothelial cell proliferation	Group11	CCL2|CD86|FLT1|HMOX1|IFNG|MMP14|MMP3|NGFR|PRKCA|SIRT1
epithelial cell apoptotic process	Group19	CASP8|CCL2|EPAS1|HMOX1|KRT18|KRT8|NFE2L2|PPARA
estrogen 2-hydroxylase activity	Group36	AR|CASP8|CAT|CBR1|CD36|CYP1A1|CYP3A4|CYP3A7|GAPDH|GPX1|HMOX1|IFNG|KRT17|MDM2|NFE2L2|NOS2|NQO1|PPARA|RXRA|TIMP1|VDR
excretion	Group03	HMOX1|NPPB|TAC1
fat-soluble vitamin metabolic process	Group20	CAT|CBR1|CYP1A1|CYP3A4|CYP3A7|GPX1|IFNG|KRT17|MMP3|PRDX6|VDR
hydrogen peroxide metabolic process	Group16	ATG7|CAT|CYP1A1|GPX1|MDM2|MMP3|PRDX6|TIMP1|VDR
negative regulation of intrinsic apoptotic signaling pathway	Group10	AR|CD14|GPX1|KLK3|MDM2|NFE2L2|NQO1|SIRT1|TIMP1
negative regulation of oxidative stress-induced cell death	Group23	AR|ATG7|CCL2|CTNNB1|CYP1A1|GPX1|HMOX1|NFE2L2|NGFR|PPARA|RXRA|SIRT1|VDR
negative regulation of reactive oxygen species metabolic process	Group01	ATG5|MMP3|PPARA
negative regulation of reproductive process	Group00	PLAT|PRDX4|TIMP1
oxidoreductase activity, acting on NAD(P)H, quinone or similar compound as acceptor	Group04	CBR1|NQO1|TP53I3
p53 binding	Group27	ATG7|CCL2|CTNNB1|GAPDH|GPX1|MDM2|MMP14|MMP2|NFE2L2|PRKCA|SIRT1|TIMP1|TP73
p53 signaling pathway	Group14	CASP8|CCND2|CHEK1|CTNNB1|GPX1|MDM2|MMP14|MMP2|MMP3|NFE2L2|SIRT1|TIMP1|TP53I3|TP73
regulation of DNA-templated transcription in response to stress	Group32	AR|CCL2|CHEK1|CTNNB1|EGLN1|EPAS1|GPX1|HMOX1|ID1|IFNG|KRT18|KRT8|MMP2|NFE2L2|NQO1|PLAT|PPARA|PRKCA|SIRT1|TIMP1
regulation of blood coagulation	Group17	CCL2|CD14|CD36|KRT1|NFE2L2|PLAT|PLAU|PRKCA
regulation of endothelial cell proliferation	Group29	CCL2|CD36|FLT1|GPX1|HMOX1|ID1|IFNG|MMP14|NFE2L2|NGFR|PPARA|PRKCA|SIRT1
regulation of transcription from RNA polymerase II promoter in response to stress	Group18	CHEK1|EGLN1|EPAS1|GPX1|HMOX1|MDM2|NFE2L2|SIRT1|TIMP1
response to UV	Group33	ATG5|CAT|CCL2|CD36|CHEK1|CTNNB1|GPX1|HMOX1|IFNG|MDM2|MMP14|MMP2|MMP3|MMP7|NFE2L2|NGFR|SIRT1|TIMP1|TIMP2|TP73
response to estrogen	Group21	AR|CASP8|CTNNB1|HMOX1|IFNG|KRT19|MDM2|MMP14|PRKCA|SIRT1|TIMP1
response to isoquinoline alkaloid	Group07	ATG7|MDM2|TAC1
response to oxygen levels	Group08	ATG7|CAT|CD38|CYP1A1|EGLN1|EPAS1|HMOX1|MDM2|MMP14|MMP2|NFE2L2|NOS2|PLAT|PLAU|PPARA|SIRT1|TIMP1
transcription coregulator binding	Group13	AR|CTNNB1|KRT17|NFE2L2|NGFR|PPARA
vasodilation	Group05	ATG5|GPX1|NPPB
vitamin D 24-hydroxylase activity	Group30	AR|CD36|CTNNB1|CYP1A1|CYP3A4|HMOX1|ID1|IFNG|MMP7|NFE2L2|NGFR|PPARA|RXRA|SIRT1|VDR
vitamin D metabolic process	Group34	AR|ATG7|CASP8|CAT|CCND2|CHEK1|CYP1A1|CYP3A4|GPX1|HMOX1|HSPA4|IFNG|KRT19|MDM2|MMP14|MMP2|MMP3|PRKCA|SIRT1|TIMP1|TP53I3|TP73|VDR

## Sheet: Kappa score matrix
NAME	response to superoxide	response to oxygen radical	transcription coregulator binding	response to hypoxia	endoderm formation	embryonic placenta development	endothelial cell proliferation	regulation of endothelial cell proliferation	negative regulation of endothelial cell proliferation	blood vessel remodeling	p53 binding	positive regulation of myeloid leukocyte differentiation	lipid hydroxylation	metalloendopeptidase activity	peroxidase activity	nuclear receptor activity	membrane protein ectodomain proteolysis	vitamin metabolic process	fat-soluble vitamin metabolic process	superoxide metabolic process	nitric oxide biosynthetic process	excretion	estrogen metabolic process	glial cell migration	steroid hydroxylase activity	intrinsic apoptotic signaling pathway in response to oxidative stress	vitamin biosynthetic process	toxin metabolic process	response to UV	response to iron ion	muscle cell apoptotic process	regulation of muscle cell apoptotic process	regulation of lipid storage	response to isoquinoline alkaloid	muscle cell migration	smooth muscle cell migration	regulation of smooth muscle cell migration	antioxidant activity	apicolateral plasma membrane	oxidoreductase activity, acting on NAD(P)H, quinone or similar compound as acceptor	oxidoreductase activity, acting on peroxide as acceptor	oxidoreductase activity, acting on paired donors, with incorporation or reduction of molecular oxygen, NAD(P)H as one donor, and incorporation of one atom of oxygen	oxidoreductase activity, acting on paired donors, with incorporation or reduction of molecular oxygen, reduced flavin or flavoprotein as one donor, and incorporation of one atom of oxygen	drug metabolic process	modulation by virus of host process	arachidonic acid metabolic process	removal of superoxide radicals	oxygen binding	heme binding
response to superoxide	1	1	0.242424	0.0229885	-0.0526316	-0.0606061	-0.0752688	-0.0714286	-0.0526316	-0.0526316	-0.0526316	-0.0526316	-0.0526316	-0.0714286	-0.0606061	-0.0666667	-0.0606061	-0.0714286	-0.0666667	0.848485	0.545455	-0.0526316	-0.0526316	-0.0526316	-0.0526316	0.298246	-0.0526316	0.298246	-0.0784314	-0.0526316	0.242424	0.242424	0.298246	-0.0526316	0.242424	0.242424	0.298246	0.2	-0.0526316	0.298246	-0.0606061	-0.0666667	-0.0526316	-0.0526316	-0.0526316	-0.0526316	1	-0.0526316	0.139785
response to oxygen radical	1	1	0.242424	0.0229885	-0.0526316	-0.0606061	-0.0752688	-0.0714286	-0.0526316	-0.0526316	-0.0526316	-0.0526316	-0.0526316	-0.0714286	-0.0606061	-0.0666667	-0.0606061	-0.0714286	-0.0666667	0.848485	0.545455	-0.0526316	-0.0526316	-0.0526316	-0.0526316	0.298246	-0.0526316	0.298246	-0.0784314	-0.0526316	0.242424	0.242424	0.298246	-0.0526316	0.242424	0.242424	0.298246	0.2	-0.0526316	0.298246	-0.0606061	-0.0666667	-0.0526316	-0.0526316	-0.0526316	-0.0526316	1	-0.0526316	0.139785
transcription coregulator binding	0.242424	0.242424	1	0.104478	0.242424	-0.0714286	-0.0927152	-0.0869565	-0.0606061	-0.0606061	-0.0606061	-0.0606061	-0.0606061	-0.0869565	-0.0714286	0.4	-0.0714286	-0.0869565	-0.08	0.196429	-0.0714286	-0.0606061	-0.0606061	0.242424	-0.0606061	0.242424	-0.0606061	0.242424	-0.097561	-0.0606061	0.196429	0.196429	0.242424	-0.0606061	0.196429	0.196429	0.242424	-0.08	0.242424	-0.0606061	-0.0714286	-0.08	-0.0606061	-0.0606061	-0.0606061	-0.0606061	0.242424	-0.0606061	0.10596
response to hypoxia	0.0229885	0.0229885	0.104478	1	0.137931	-0.00746269	0.117647	0.0425532	-0.091954	0.137931	0.137931	-0.091954	0.0229885	0.148936	-0.00746269	0.0727273	-0.00746269	-0.0638298	-0.0363636	0.104478	-0.00746269	0.0229885	0.0229885	0.0229885	0.0229885	0.137931	-0.091954	0.137931	0.290541	0.252874	0.216418	0.216418	0.137931	0.0229885	0.328358	0.328358	0.252874	-0.0363636	-0.091954	-0.091954	-0.00746269	0.0727273	0.0229885	0.0229885	-0.091954	0.0229885	0.0229885	0.0229885	0.32526
endoderm formation	-0.0526316	-0.0526316	0.242424	0.137931	1	-0.0606061	0.139785	-0.0714286	-0.0526316	-0.0526316	-0.0526316	-0.0526316	-0.0526316	0.404762	-0.0606061	-0.0666667	-0.0606061	-0.0714286	-0.0666667	-0.0606061	-0.0606061	-0.0526316	-0.0526316	0.649123	-0.0526316	-0.0526316	-0.0526316	-0.0526316	0.117647	-0.0526316	-0.0606061	-0.0606061	-0.0526316	-0.0526316	-0.0606061	-0.0606061	-0.0526316	-0.0666667	0.298246	-0.0526316	-0.0606061	-0.0666667	-0.0526316	-0.0526316	-0.0526316	-0.0526316	-0.0526316	-0.0526316	-0.0752688
embryonic placenta development	-0.0606061	-0.0606061	-0.0714286	-0.00746269	-0.0606061	1	-0.0927152	-0.0869565	-0.0606061	0.242424	-0.0606061	0.242424	-0.0606061	-0.0869565	-0.0714286	-0.08	-0.0714286	-0.0869565	-0.08	-0.0714286	-0.0714286	-0.0606061	-0.0606061	-0.0606061	-0.0606061	-0.0606061	-0.0606061	-0.0606061	-0.097561	-0.0606061	-0.0714286	-0.0714286	-0.0606061	-0.0606061	-0.0714286	-0.0714286	-0.0606061	-0.08	0.545455	-0.0606061	-0.0714286	-0.08	-0.0606061	-0.0606061	0.242424	-0.0606061	-0.0606061	-0.0606061	-0.0927152
endothelial cell proliferation	-0.0752688	-0.0752688	-0.0927152	0.117647	0.139785	-0.0927152	1	0.913793	0.569892	-0.0752688	0.139785	0.139785	-0.0752688	0.0517241	-0.0927152	-0.107692	-0.0927152	-0.12069	-0.107692	-0.0927152	-0.0927152	0.139785	-0.0752688	0.354839	-0.0752688	0.139785	-0.0752688	-0.0752688	0.0101523	0.139785	0.304636	0.304636	0.139785	-0.0752688	-0.0927152	-0.0927152	-0.0752688	-0.107692	-0.0752688	-0.0752688	-0.0927152	-0.107692	-0.0752688	-0.0752688	-0.0752688	-0.0752688	-0.0752688	-0.0752688	0.0296496
regulation of endothelial cell proliferation	-0.0714286	-0.0714286	-0.0869565	0.0425532	-0.0714286	-0.0869565	0.913793	1	0.642857	-0.0714286	0.166667	0.166667	-0.0714286	-0.111111	-0.0869565	-0.1	-0.0869565	-0.111111	-0.1	-0.0869565	-0.0869565	0.166667	-0.0714286	0.166667	-0.0714286	0.166667	-0.0714286	-0.0714286	0.0322581	0.166667	0.347826	0.347826	0.166667	-0.0714286	-0.0869565	-0.0869565	-0.0714286	-0.1	-0.0714286	-0.0714286	-0.0869565	-0.1	-0.0714286	-0.0714286	-0.0714286	-0.0714286	-0.0714286	-0.0714286	0.0517241
negative regulation of endothelial cell proliferation	-0.0526316	-0.0526316	-0.0606061	-0.091954	-0.0526316	-0.0606061	0.569892	0.642857	1	-0.0526316	-0.0526316	-0.0526316	-0.0526316	-0.0714286	-0.0606061	-0.0666667	-0.0606061	-0.0714286	-0.0666667	-0.0606061	-0.0606061	-0.0526316	-0.0526316	0.298246	-0.0526316	-0.0526316	-0.0526316	-0.0526316	-0.0784314	-0.0526316	-0.0606061	-0.0606061	-0.0526316	-0.0526316	-0.0606061	-0.0606061	-0.0526316	-0.0666667	-0.0526316	-0.0526316	-0.0606061	-0.0666667	-0.0526316	-0.0526316	-0.0526316	-0.0526316	-0.0526316	-0.0526316	-0.0752688
blood vessel remodeling	-0.0526316	-0.0526316	-0.0606061	0.137931	-0.0526316	0.242424	-0.0752688	-0.0714286	-0.0526316	1	0.298246	-0.0526316	-0.0526316	-0.0714286	-0.0606061	-0.0666667	-0.0606061	-0.0714286	-0.0666667	-0.0606061	-0.0606061	-0.0526316	-0.0526316	-0.0526316	-0.0526316	-0.0526316	-0.0526316	-0.0526316	0.117647	0.298246	-0.0606061	-0.0606061	-0.0526316	0.298246	0.242424	0.242424	0.298246	-0.0666667	-0.0526316	-0.0526316	-0.0606061	-0.0666667	-0.0526316	-0.0526316	-0.0526316	-0.0526316	-0.0526316	-0.0526316	-0.0752688
p53 binding	-0.0526316	-0.0526316	-0.0606061	0.137931	-0.0526316	-0.0606061	0.139785	0.166667	-0.0526316	0.298246	1	-0.0526316	-0.0526316	-0.0714286	-0.0606061	-0.0666667	-0.0606061	-0.0714286	-0.0666667	-0.0606061	-0.0606061	-0.0526316	-0.0526316	-0.0526316	-0.0526316	0.298246	-0.0526316	-0.0526316	0.313725	0.298246	0.242424	0.242424	0.298246	0.298246	0.242424	0.242424	0.298246	-0.0666667	-0.0526316	-0.0526316	-0.0606061	-0.0666667	-0.0526316	-0.0526316	-0.0526316	-0.0526316	-0.0526316	-0.0526316	-0.0752688
positive regulation of myeloid leukocyte differentiation	-0.0526316	-0.0526316	-0.0606061	-0.091954	-0.0526316	0.242424	0.139785	0.166667	-0.0526316	-0.0526316	-0.0526316	1	-0.0526316	-0.0714286	-0.0606061	-0.0666667	0.242424	0.166667	0.2	-0.0606061	0.242424	-0.0526316	-0.0526316	-0.0526316	-0.0526316	-0.0526316	0.298246	-0.0526316	-0.0784314	-0.0526316	0.242424	0.242424	-0.0526316	-0.0526316	-0.0606061	-0.0606061	-0.0526316	-0.0666667	-0.0526316	-0.0526316	-0.0606061	0.2	-0.0526316	-0.0526316	0.298246	-0.0526316	-0.0526316	-0.0526316	-0.0752688
lipid hydroxylation	-0.0526316	-0.0526316	-0.0606061	0.0229885	-0.0526316	-0.0606061	-0.0752688	-0.0714286	-0.0526316	-0.0526316	-0.0526316	-0.0526316	1	-0.0714286	-0.0606061	0.2	-0.0606061	0.404762	0.466667	-0.0606061	-0.0606061	-0.0526316	1	-0.0526316	1	-0.0526316	0.298246	0.649123	-0.0784314	0.298246	-0.0606061	-0.0606061	-0.0526316	-0.0526316	-0.0606061	-0.0606061	-0.0526316	-0.0666667	-0.0526316	-0.0526316	-0.0606061	0.466667	1	0.649123	-0.0526316	0.298246	-0.0526316	1	0.569892
metalloendopeptidase activity	-0.0714286	-0.0714286	-0.0869565	0.148936	0.404762	-0.0869565	0.0517241	-0.111111	-0.0714286	-0.0714286	-0.0714286	-0.0714286	-0.0714286	1	-0.0869565	-0.1	0.565217	-0.111111	-0.1	-0.0869565	-0.0869565	-0.0714286	-0.0714286	0.166667	-0.0714286	-0.0714286	-0.0714286	-0.0714286	0.354839	-0.0714286	-0.0869565	-0.0869565	-0.0714286	-0.0714286	-0.0869565	-0.0869565	-0.0714286	-0.1	-0.0714286	-0.0714286	-0.0869565	-0.1	-0.0714286	-0.0714286	-0.0714286	-0.0714286	-0.0714286	-0.0714286	-0.12069
peroxidase activity	-0.0606061	-0.0606061	-0.0714286	-0.00746269	-0.0606061	-0.0714286	-0.0927152	-0.0869565	-0.0606061	-0.0606061	-0.0606061	-0.0606061	-0.0606061	-0.0869565	1	-0.08	-0.0714286	-0.0869565	-0.08	-0.0714286	-0.0714286	-0.0606061	-0.0606061	-0.0606061	-0.0606061	0.242424	-0.0606061	-0.0606061	0.268293	-0.0606061	-0.0714286	-0.0714286	-0.0606061	-0.0606061	-0.0714286	-0.0714286	-0.0606061	0.88	-0.0606061	-0.0606061	1	-0.08	-0.0606061	-0.0606061	-0.0606061	0.242424	-0.0606061	-0.0606061	0.10596
nuclear receptor activity	-0.0666667	-0.0666667	0.4	0.0727273	-0.0666667	-0.08	-0.107692	-0.1	-0.0666667	-0.0666667	-0.0666667	-0.0666667	0.2	-0.1	-0.08	1	-0.08	0.3	0.345455	-0.08	-0.08	-0.0666667	0.2	-0.0666667	0.2	-0.0666667	0.2	0.2	-0.114286	0.2	-0.08	-0.08	0.2	-0.0666667	-0.08	-0.08	-0.0666667	-0.0909091	-0.0666667	-0.0666667	-0.08	0.345455	0.2	0.2	0.2	0.2	-0.0666667	0.2	0.0769231
membrane protein ectodomain proteolysis	-0.0606061	-0.0606061	-0.0714286	-0.00746269	-0.0606061	-0.0714286	-0.0927152	-0.0869565	-0.0606061	-0.0606061	-0.0606061	0.242424	-0.0606061	0.565217	-0.0714286	-0.08	1	0.130435	0.16	-0.0714286	0.196429	-0.0606061	-0.0606061	-0.0606061	-0.0606061	-0.0606061	0.242424	-0.0606061	0.0853659	-0.0606061	0.196429	0.196429	-0.0606061	-0.0606061	-0.0714286	-0.0714286	-0.0606061	-0.08	-0.0606061	-0.0606061	-0.0714286	0.16	-0.0606061	-0.0606061	-0.0606061	-0.0606061	-0.0606061	-0.0606061	-0.0927152
vitamin metabolic process	-0.0714286	-0.0714286	-0.0869565	-0.0638298	-0.0714286	-0.0869565	-0.12069	-0.111111	-0.0714286	-0.0714286	-0.0714286	0.166667	0.404762	-0.111111	-0.0869565	0.3	0.130435	1	0.9	-0.0869565	0.130435	-0.0714286	0.404762	-0.0714286	0.404762	-0.0714286	0.642857	0.404762	-0.129032	0.166667	0.130435	0.130435	-0.0714286	-0.0714286	-0.0869565	-0.0869565	-0.0714286	-0.1	-0.0714286	0.166667	-0.0869565	0.7	0.404762	0.642857	-0.0714286	0.404762	-0.0714286	0.404762	0.224138
fat-soluble vitamin metabolic process	-0.0666667	-0.0666667	-0.08	-0.0363636	-0.0666667	-0.08	-0.107692	-0.1	-0.0666667	-0.0666667	-0.0666667	0.2	0.466667	-0.1	-0.08	0.345455	0.16	0.9	1	-0.08	0.16	-0.0666667	0.466667	-0.0666667	0.466667	-0.0666667	0.733333	0.466667	-0.114286	0.2	0.16	0.16	-0.0666667	-0.0666667	-0.08	-0.08	-0.0666667	-0.0909091	-0.0666667	0.2	-0.08	0.781818	0.466667	0.733333	-0.0666667	0.466667	-0.0666667	0.466667	0.261538
superoxide metabolic process	0.848485	0.848485	0.196429	0.104478	-0.0606061	-0.0714286	-0.0927152	-0.0869565	-0.0606061	-0.0606061	-0.0606061	-0.0606061	-0.0606061	-0.0869565	-0.0714286	-0.08	-0.0714286	-0.0869565	-0.08	1	0.732143	-0.0606061	-0.0606061	-0.0606061	-0.0606061	0.242424	-0.0606061	0.242424	-0.097561	-0.0606061	0.196429	0.196429	0.242424	-0.0606061	0.196429	0.196429	0.242424	0.16	-0.0606061	0.242424	-0.0714286	0.16	-0.0606061	-0.0606061	-0.0606061	-0.0606061	0.848485	-0.0606061	0.304636
nitric oxide biosynthetic process	0.545455	0.545455	-0.0714286	-0.00746269	-0.0606061	-0.0714286	-0.0927152	-0.0869565	-0.0606061	-0.0606061	-0.0606061	0.242424	-0.0606061	-0.0869565	-0.0714286	-0.08	0.196429	0.130435	0.16	0.732143	1	-0.0606061	-0.0606061	-0.0606061	-0.0606061	-0.0606061	0.242424	-0.0606061	-0.097561	-0.0606061	0.196429	0.196429	0.242424	-0.0606061	-0.0714286	-0.0714286	-0.0606061	0.16	-0.0606061	0.242424	-0.0714286	0.4	-0.0606061	-0.0606061	-0.0606061	-0.0606061	0.545455	-0.0606061	0.10596
excretion	-0.0526316	-0.0526316	-0.0606061	0.0229885	-0.0526316	-0.0606061	0.139785	0.166667	-0.0526316	-0.0526316	-0.0526316	-0.0526316	-0.0526316	-0.0714286	-0.0606061	-0.0666667	-0.0606061	-0.0714286	-0.0666667	-0.0606061	-0.0606061	1	-0.0526316	-0.0526316	-0.0526316	-0.0526316	-0.0526316	-0.0526316	-0.0784314	0.298246	0.242424	0.242424	-0.0526316	0.298246	-0.0606061	-0.0606061	-0.0526316	-0.0666667	-0.0526316	-0.0526316	-0.0606061	-0.0666667	-0.0526316	-0.0526316	-0.0526316	-0.0526316	-0.0526316	-0.0526316	0.139785
estrogen metabolic process	-0.0526316	-0.0526316	-0.0606061	0.0229885	-0.0526316	-0.0606061	-0.0752688	-0.0714286	-0.0526316	-0.0526316	-0.0526316	-0.0526316	1	-0.0714286	-0.0606061	0.2	-0.0606061	0.404762	0.466667	-0.0606061	-0.0606061	-0.0526316	1	-0.0526316	1	-0.0526316	0.298246	0.649123	-0.0784314	0.298246	-0.0606061	-0.0606061	-0.0526316	-0.0526316	-0.0606061	-0.0606061	-0.0526316	-0.0666667	-0.0526316	-0.0526316	-0.0606061	0.466667	1	0.649123	-0.0526316	0.298246	-0.0526316	1	0.569892
glial cell migration	-0.0526316	-0.0526316	0.242424	0.0229885	0.649123	-0.0606061	0.354839	0.166667	0.298246	-0.0526316	-0.0526316	-0.0526316	-0.0526316	0.166667	-0.0606061	-0.0666667	-0.0606061	-0.0714286	-0.0666667	-0.0606061	-0.0606061	-0.0526316	-0.0526316	1	-0.0526316	-0.0526316	-0.0526316	-0.0526316	-0.0784314	-0.0526316	-0.0606061	-0.0606061	-0.0526316	-0.0526316	-0.0606061	-0.0606061	-0.0526316	-0.0666667	0.298246	-0.0526316	-0.0606061	-0.0666667	-0.0526316	-0.0526316	-0.0526316	-0.0526316	-0.0526316	-0.0526316	-0.0752688
steroid hydroxylase activity	-0.0526316	-0.0526316	-0.0606061	0.0229885	-0.0526316	-0.0606061	-0.0752688	-0.0714286	-0.0526316	-0.0526316	-0.0526316	-0.0526316	1	-0.0714286	-0.0606061	0.2	-0.0606061	0.404762	0.466667	-0.0606061	-0.0606061	-0.0526316	1	-0.0526316	1	-0.0526316	0.298246	0.649123	-0.0784314	0.298246	-0.0606061	-0.0606061	-0.0526316	-0.0526316	-0.0606061	-0.0606061	-0.0526316	-0.0666667	-0.0526316	-0.0526316	-0.0606061	0.466667	1	0.649123	-0.0526316	0.298246	-0.0526316	1	0.569892
intrinsic apoptotic signaling pathway in response to oxidative stress	0.298246	0.298246	0.242424	0.137931	-0.0526316	-0.0606061	0.139785	0.166667	-0.0526316	-0.0526316	0.298246	-0.0526316	-0.0526316	-0.0714286	0.242424	-0.0666667	-0.0606061	-0.0714286	-0.0666667	0.242424	-0.0606061	-0.0526316	-0.0526316	-0.0526316	-0.0526316	1	-0.0526316	0.298246	0.313725	-0.0526316	0.545455	0.545455	0.298246	-0.0526316	0.242424	0.242424	0.298246	0.2	-0.0526316	-0.0526316	0.242424	-0.0666667	-0.0526316	-0.0526316	-0.0526316	0.298246	0.298246	-0.0526316	0.139785
vitamin biosynthetic process	-0.0526316	-0.0526316	-0.0606061	-0.091954	-0.0526316	-0.0606061	-0.0752688	-0.0714286	-0.0526316	-0.0526316	-0.0526316	0.298246	0.298246	-0.0714286	-0.0606061	0.2	0.242424	0.642857	0.733333	-0.0606061	0.242424	-0.0526316	0.298246	-0.0526316	0.298246	-0.0526316	1	0.298246	-0.0784314	-0.0526316	0.242424	0.242424	-0.0526316	-0.0526316	-0.0606061	-0.0606061	-0.0526316	-0.0666667	-0.0526316	-0.0526316	-0.0606061	0.733333	0.298246	0.298246	-0.0526316	-0.0526316	-0.0526316	0.298246	0.139785
toxin metabolic process	0.298246	0.298246	0.242424	0.137931	-0.0526316	-0.0606061	-0.0752688	-0.0714286	-0.0526316	-0.0526316	-0.0526316	-0.0526316	0.649123	-0.0714286	-0.0606061	0.2	-0.0606061	0.404762	0.466667	0.242424	-0.0606061	-0.0526316	0.649123	-0.0526316	0.649123	0.298246	0.298246	1	-0.0784314	0.298246	0.242424	0.242424	-0.0526316	-0.0526316	0.242424	0.242424	0.298246	-0.0666667	-0.0526316	-0.0526316	-0.0606061	0.466667	0.649123	0.649123	-0.0526316	0.298246	0.298246	0.649123	0.569892
response to UV	-0.0784314	-0.0784314	-0.097561	0.290541	0.117647	-0.097561	0.0101523	0.0322581	-0.0784314	0.117647	0.313725	-0.0784314	-0.0784314	0.354839	0.268293	-0.114286	0.0853659	-0.129032	-0.114286	-0.097561	-0.097561	-0.0784314	-0.0784314	-0.0784314	-0.0784314	0.313725	-0.0784314	-0.0784314	1	0.117647	0.0853659	0.0853659	0.117647	0.117647	0.0853659	0.0853659	0.117647	0.228571	-0.0784314	-0.0784314	0.268293	-0.114286	-0.0784314	-0.0784314	-0.0784314	0.117647	-0.0784314	-0.0784314	0.0101523
response to iron ion	-0.0526316	-0.0526316	-0.0606061	0.252874	-0.0526316	-0.0606061	0.139785	0.166667	-0.0526316	0.298246	0.298246	-0.0526316	0.298246	-0.0714286	-0.0606061	0.2	-0.0606061	0.166667	0.2	-0.0606061	-0.0606061	0.298246	0.298246	-0.0526316	0.298246	-0.0526316	-0.0526316	0.298246	0.117647	1	0.242424	0.242424	-0.0526316	0.298246	0.242424	0.242424	0.298246	-0.0666667	-0.0526316	-0.0526316	-0.0606061	0.2	0.298246	0.298246	-0.0526316	0.298246	-0.0526316	0.298246	0.354839
muscle cell apoptotic process	0.242424	0.242424	0.196429	0.216418	-0.0606061	-0.0714286	0.304636	0.347826	-0.0606061	-0.0606061	0.242424	0.242424	-0.0606061	-0.0869565	-0.0714286	-0.08	0.196429	0.130435	0.16	0.196429	0.196429	0.242424	-0.0606061	-0.0606061	-0.0606061	0.545455	0.242424	0.242424	0.0853659	0.242424	1	1	0.242424	-0.0606061	0.196429	0.196429	0.242424	-0.08	-0.0606061	-0.0606061	-0.0714286	0.16	-0.0606061	-0.0606061	-0.0606061	-0.0606061	0.242424	-0.0606061	0.304636
regulation of muscle cell apoptotic process	0.242424	0.242424	0.196429	0.216418	-0.0606061	-0.0714286	0.304636	0.347826	-0.0606061	-0.0606061	0.242424	0.242424	-0.0606061	-0.0869565	-0.0714286	-0.08	0.196429	0.130435	0.16	0.196429	0.196429	0.242424	-0.0606061	-0.0606061	-0.0606061	0.545455	0.242424	0.242424	0.0853659	0.242424	1	1	0.242424	-0.0606061	0.196429	0.196429	0.242424	-0.08	-0.0606061	-0.0606061	-0.0714286	0.16	-0.0606061	-0.0606061	-0.0606061	-0.0606061	0.242424	-0.0606061	0.304636
regulation of lipid storage	0.298246	0.298246	0.242424	0.137931	-0.0526316	-0.0606061	0.139785	0.166667	-0.0526316	-0.0526316	0.298246	-0.0526316	-0.0526316	-0.0714286	-0.0606061	0.2	-0.0606061	-0.0714286	-0.0666667	0.242424	0.242424	-0.0526316	-0.0526316	-0.0526316	-0.0526316	0.298246	-0.0526316	-0.0526316	0.117647	-0.0526316	0.242424	0.242424	1	-0.0526316	-0.0606061	-0.0606061	-0.0526316	-0.0666667	-0.0526316	-0.0526316	-0.0606061	-0.0666667	-0.0526316	-0.0526316	-0.0526316	-0.0526316	0.298246	-0.0526316	-0.0752688
response to isoquinoline alkaloid	-0.0526316	-0.0526316	-0.0606061	0.0229885	-0.0526316	-0.0606061	-0.0752688	-0.0714286	-0.0526316	0.298246	0.298246	-0.0526316	-0.0526316	-0.0714286	-0.0606061	-0.0666667	-0.0606061	-0.0714286	-0.0666667	-0.0606061	-0.0606061	0.298246	-0.0526316	-0.0526316	-0.0526316	-0.0526316	-0.0526316	-0.0526316	0.117647	0.298246	-0.0606061	-0.0606061	-0.0526316	1	0.242424	0.242424	0.298246	-0.0666667	-0.0526316	-0.0526316	-0.0606061	-0.0666667	-0.0526316	-0.0526316	0.298246	-0.0526316	-0.0526316	-0.0526316	-0.0752688
muscle cell migration	0.242424	0.242424	0.196429	0.328358	-0.0606061	-0.0714286	-0.0927152	-0.0869565	-0.0606061	0.242424	0.242424	-0.0606061	-0.0606061	-0.0869565	-0.0714286	-0.08	-0.0714286	-0.0869565	-0.08	0.196429	-0.0714286	-0.0606061	-0.0606061	-0.0606061	-0.0606061	0.242424	-0.0606061	0.242424	0.0853659	0.242424	0.196429	0.196429	-0.0606061	0.242424	1	1	0.848485	-0.08	-0.0606061	-0.0606061	-0.0714286	-0.08	-0.0606061	-0.0606061	-0.0606061	-0.0606061	0.242424	-0.0606061	0.10596
smooth muscle cell migration	0.242424	0.242424	0.196429	0.328358	-0.0606061	-0.0714286	-0.0927152	-0.0869565	-0.0606061	0.242424	0.242424	-0.0606061	-0.0606061	-0.0869565	-0.0714286	-0.08	-0.0714286	-0.0869565	-0.08	0.196429	-0.0714286	-0.0606061	-0.0606061	-0.0606061	-0.0606061	0.242424	-0.0606061	0.242424	0.0853659	0.242424	0.196429	0.196429	-0.0606061	0.242424	1	1	0.848485	-0.08	-0.0606061	-0.0606061	-0.0714286	-0.08	-0.0606061	-0.0606061	-0.0606061	-0.0606061	0.242424	-0.0606061	0.10596
regulation of smooth muscle cell migration	0.298246	0.298246	0.242424	0.252874	-0.0526316	-0.0606061	-0.0752688	-0.0714286	-0.0526316	0.298246	0.298246	-0.0526316	-0.0526316	-0.0714286	-0.0606061	-0.0666667	-0.0606061	-0.0714286	-0.0666667	0.242424	-0.0606061	-0.0526316	-0.0526316	-0.0526316	-0.0526316	0.298246	-0.0526316	0.298246	0.117647	0.298246	0.242424	0.242424	-0.0526316	0.298246	0.848485	0.848485	1	-0.0666667	-0.0526316	-0.0526316	-0.0606061	-0.0666667	-0.0526316	-0.0526316	-0.0526316	-0.0526316	0.298246	-0.0526316	0.139785
antioxidant activity	0.2	0.2	-0.08	-0.0363636	-0.0666667	-0.08	-0.107692	-0.1	-0.0666667	-0.0666667	-0.0666667	-0.0666667	-0.0666667	-0.1	0.88	-0.0909091	-0.08	-0.1	-0.0909091	0.16	0.16	-0.0666667	-0.0666667	-0.0666667	-0.0666667	0.2	-0.0666667	-0.0666667	0.228571	-0.0666667	-0.08	-0.08	-0.0666667	-0.0666667	-0.08	-0.08	-0.0666667	1	-0.0666667	0.2	0.88	-0.0909091	-0.0666667	-0.0666667	-0.0666667	0.2	0.2	-0.0666667	0.0769231
apicolateral plasma membrane	-0.0526316	-0.0526316	0.242424	-0.091954	0.298246	0.545455	-0.0752688	-0.0714286	-0.0526316	-0.0526316	-0.0526316	-0.0526316	-0.0526316	-0.0714286	-0.0606061	-0.0666667	-0.0606061	-0.0714286	-0.0666667	-0.0606061	-0.0606061	-0.0526316	-0.0526316	0.298246	-0.0526316	-0.0526316	-0.0526316	-0.0526316	-0.0784314	-0.0526316	-0.0606061	-0.0606061	-0.0526316	-0.0526316	-0.0606061	-0.0606061	-0.0526316	-0.0666667	1	-0.0526316	-0.0606061	-0.0666667	-0.0526316	-0.0526316	-0.0526316	-0.0526316	-0.0526316	-0.0526316	-0.0752688
oxidoreductase activity, acting on NAD(P)H, quinone or similar compound as acceptor	0.298246	0.298246	-0.0606061	-0.091954	-0.0526316	-0.0606061	-0.0752688	-0.0714286	-0.0526316	-0.0526316	-0.0526316	-0.0526316	-0.0526316	-0.0714286	-0.0606061	-0.0666667	-0.0606061	0.166667	0.2	0.242424	0.242424	-0.0526316	-0.0526316	-0.0526316	-0.0526316	-0.0526316	-0.0526316	-0.0526316	-0.0784314	-0.0526316	-0.0606061	-0.0606061	-0.0526316	-0.0526316	-0.0606061	-0.0606061	-0.0526316	0.2	-0.0526316	1	-0.0606061	-0.0666667	-0.0526316	0.298246	-0.0526316	0.298246	0.298246	-0.0526316	-0.0752688
oxidoreductase activity, acting on peroxide as acceptor	-0.0606061	-0.0606061	-0.0714286	-0.00746269	-0.0606061	-0.0714286	-0.0927152	-0.0869565	-0.0606061	-0.0606061	-0.0606061	-0.0606061	-0.0606061	-0.0869565	1	-0.08	-0.0714286	-0.0869565	-0.08	-0.0714286	-0.0714286	-0.0606061	-0.0606061	-0.0606061	-0.0606061	0.242424	-0.0606061	-0.0606061	0.268293	-0.0606061	-0.0714286	-0.0714286	-0.0606061	-0.0606061	-0.0714286	-0.0714286	-0.0606061	0.88	-0.0606061	-0.0606061	1	-0.08	-0.0606061	-0.0606061	-0.0606061	0.242424	-0.0606061	-0.0606061	0.10596
oxidoreductase activity, acting on paired donors, with incorporation or reduction of molecular oxygen, NAD(P)H as one donor, and incorporation of one atom of oxygen	-0.0666667	-0.0666667	-0.08	0.0727273	-0.0666667	-0.08	-0.107692	-0.1	-0.0666667	-0.0666667	-0.0666667	0.2	0.466667	-0.1	-0.08	0.345455	0.16	0.7	0.781818	0.16	0.4	-0.0666667	0.466667	-0.0666667	0.466667	-0.0666667	0.733333	0.466667	-0.114286	0.2	0.16	0.16	-0.0666667	-0.0666667	-0.08	-0.08	-0.0666667	-0.0909091	-0.0666667	-0.0666667	-0.08	1	0.466667	0.466667	-0.0666667	0.2	-0.0666667	0.466667	0.446154
oxidoreductase activity, acting on paired donors, with incorporation or reduction of molecular oxygen, reduced flavin or flavoprotein as one donor, and incorporation of one atom of oxygen	-0.0526316	-0.0526316	-0.0606061	0.0229885	-0.0526316	-0.0606061	-0.0752688	-0.0714286	-0.0526316	-0.0526316	-0.0526316	-0.0526316	1	-0.0714286	-0.0606061	0.2	-0.0606061	0.404762	0.466667	-0.0606061	-0.0606061	-0.0526316	1	-0.0526316	1	-0.0526316	0.298246	0.649123	-0.0784314	0.298246	-0.0606061	-0.0606061	-0.0526316	-0.0526316	-0.0606061	-0.0606061	-0.0526316	-0.0666667	-0.0526316	-0.0526316	-0.0606061	0.466667	1	0.649123	-0.0526316	0.298246	-0.0526316	1	0.569892
drug metabolic process	-0.0526316	-0.0526316	-0.0606061	0.0229885	-0.0526316	-0.0606061	-0.0752688	-0.0714286	-0.0526316	-0.0526316	-0.0526316	-0.0526316	0.649123	-0.0714286	-0.0606061	0.2	-0.0606061	0.642857	0.733333	-0.0606061	-0.0606061	-0.0526316	0.649123	-0.0526316	0.649123	-0.0526316	0.298246	0.649123	-0.0784314	0.298246	-0.0606061	-0.0606061	-0.0526316	-0.0526316	-0.0606061	-0.0606061	-0.0526316	-0.0666667	-0.0526316	0.298246	-0.0606061	0.466667	0.649123	1	-0.0526316	0.649123	-0.0526316	0.649123	0.354839
modulation by virus of host process	-0.0526316	-0.0526316	-0.0606061	-0.091954	-0.0526316	0.242424	-0.0752688	-0.0714286	-0.0526316	-0.0526316	-0.0526316	0.298246	-0.0526316	-0.0714286	-0.0606061	0.2	-0.0606061	-0.0714286	-0.0666667	-0.0606061	-0.0606061	-0.0526316	-0.0526316	-0.0526316	-0.0526316	-0.0526316	-0.0526316	-0.0526316	-0.0784314	-0.0526316	-0.0606061	-0.0606061	-0.0526316	0.298246	-0.0606061	-0.0606061	-0.0526316	-0.0666667	-0.0526316	-0.0526316	-0.0606061	-0.0666667	-0.0526316	-0.0526316	1	-0.0526316	-0.0526316	-0.0526316	-0.0752688
arachidonic acid metabolic process	-0.0526316	-0.0526316	-0.0606061	0.0229885	-0.0526316	-0.0606061	-0.0752688	-0.0714286	-0.0526316	-0.0526316	-0.0526316	-0.0526316	0.298246	-0.0714286	0.242424	0.2	-0.0606061	0.404762	0.466667	-0.0606061	-0.0606061	-0.0526316	0.298246	-0.0526316	0.298246	0.298246	-0.0526316	0.298246	0.117647	0.298246	-0.0606061	-0.0606061	-0.0526316	-0.0526316	-0.0606061	-0.0606061	-0.0526316	0.2	-0.0526316	0.298246	0.242424	0.2	0.298246	0.649123	-0.0526316	1	-0.0526316	0.298246	0.139785
removal of superoxide radicals	1	1	0.242424	0.0229885	-0.0526316	-0.0606061	-0.0752688	-0.0714286	-0.0526316	-0.0526316	-0.0526316	-0.0526316	-0.0526316	-0.0714286	-0.0606061	-0.0666667	-0.0606061	-0.0714286	-0.0666667	0.848485	0.545455	-0.0526316	-0.0526316	-0.0526316	-0.0526316	0.298246	-0.0526316	0.298246	-0.0784314	-0.0526316	0.242424	0.242424	0.298246	-0.0526316	0.242424	0.242424	0.298246	0.2	-0.0526316	0.298246	-0.0606061	-0.0666667	-0.0526316	-0.0526316	-0.0526316	-0.0526316	1	-0.0526316	0.139785
oxygen binding	-0.0526316	-0.0526316	-0.0606061	0.0229885	-0.0526316	-0.0606061	-0.0752688	-0.0714286	-0.0526316	-0.0526316	-0.0526316	-0.0526316	1	-0.0714286	-0.0606061	0.2	-0.0606061	0.404762	0.466667	-0.0606061	-0.0606061	-0.0526316	1	-0.0526316	1	-0.0526316	0.298246	0.649123	-0.0784314	0.298246	-0.0606061	-0.0606061	-0.0526316	-0.0526316	-0.0606061	-0.0606061	-0.0526316	-0.0666667	-0.0526316	-0.0526316	-0.0606061	0.466667	1	0.649123	-0.0526316	0.298246	-0.0526316	1	0.569892
heme binding	0.139785	0.139785	0.10596	0.32526	-0.0752688	-0.0927152	0.0296496	0.0517241	-0.0752688	-0.0752688	-0.0752688	-0.0752688	0.569892	-0.12069	0.10596	0.0769231	-0.0927152	0.224138	0.261538	0.304636	0.10596	0.139785	0.569892	-0.0752688	0.569892	0.139785	0.139785	0.569892	0.0101523	0.354839	0.304636	0.304636	-0.0752688	-0.0752688	0.10596	0.10596	0.139785	0.0769231	-0.0752688	-0.0752688	0.10596	0.446154	0.569892	0.354839	-0.0752688	0.139785	0.139785	0.569892	1
extracellular matrix disassembly	-0.0714286	-0.0714286	-0.0869565	0.148936	0.404762	-0.0869565	0.0517241	-0.111111	-0.0714286	-0.0714286	-0.0714286	-0.0714286	-0.0714286	1	-0.0869565	-0.1	0.565217	-0.111111	-0.1	-0.0869565	-0.0869565	-0.0714286	-0.0714286	0.166667	-0.0714286	-0.0714286	-0.0714286	-0.0714286	0.354839	-0.0714286	-0.0869565	-0.0869565	-0.0714286	-0.0714286	-0.0869565	-0.0869565	-0.0714286	-0.1	-0.0714286	-0.0714286	-0.0869565	-0.1	-0.0714286	-0.0714286	-0.0714286	-0.0714286	-0.0714286	-0.0714286	-0.12069
regulation of blood coagulation	0.466667	0.466667	0.16	0.181818	-0.0666667	-0.08	-0.107692	-0.1	-0.0666667	-0.0666667	-0.0666667	-0.0666667	-0.0666667	-0.1	-0.08	-0.0909091	-0.08	-0.1	-0.0909091	0.4	0.16	-0.0666667	-0.0666667	-0.0666667	-0.0666667	0.2	-0.0666667	0.2	-0.114286	-0.0666667	0.16	0.16	0.2	-0.0666667	0.64	0.64	0.466667	-0.0909091	-0.0666667	-0.0666667	-0.08	-0.0909091	-0.0666667	-0.0666667	-0.0666667	-0.0666667	0.466667	-0.0666667	0.0769231
negative regulation of blood coagulation	-0.0526316	-0.0526316	-0.0606061	0.137931	-0.0526316	-0.0606061	-0.0752688	-0.0714286	-0.0526316	-0.0526316	-0.0526316	-0.0526316	-0.0526316	-0.0714286	-0.0606061	-0.0666667	-0.0606061	-0.0714286	-0.0666667	-0.0606061	-0.0606061	-0.0526316	-0.0526316	-0.0526316	-0.0526316	-0.0526316	-0.0526316	-0.0526316	-0.0784314	-0.0526316	-0.0606061	-0.0606061	-0.0526316	-0.0526316	0.545455	0.545455	0.298246	-0.0666667	-0.0526316	-0.0526316	-0.0606061	-0.0666667	-0.0526316	-0.0526316	-0.0526316	-0.0526316	-0.0526316	-0.0526316	-0.0752688
macrophage differentiation	-0.0606061	-0.0606061	-0.0714286	-0.00746269	-0.0606061	0.196429	0.304636	0.347826	-0.0606061	-0.0606061	0.242424	0.848485	-0.0606061	-0.0869565	-0.0714286	-0.08	0.196429	0.130435	0.16	-0.0714286	0.196429	-0.0606061	-0.0606061	-0.0606061	-0.0606061	0.242424	0.242424	-0.0606061	0.0853659	-0.0606061	0.464286	0.464286	0.242424	-0.0606061	-0.0714286	-0.0714286	-0.0606061	-0.08	-0.0606061	-0.0606061	-0.0714286	0.16	-0.0606061	-0.0606061	0.242424	-0.0606061	-0.0606061	-0.0606061	-0.0927152
collagen catabolic process	-0.0606061	-0.0606061	-0.0714286	0.104478	0.545455	-0.0714286	0.10596	-0.0869565	-0.0606061	-0.0606061	-0.0606061	-0.0606061	-0.0606061	0.782609	-0.0714286	-0.08	0.196429	-0.0869565	-0.08	-0.0714286	-0.0714286	-0.0606061	-0.0606061	0.242424	-0.0606061	-0.0606061	-0.0606061	-0.0606061	0.268293	-0.0606061	-0.0714286	-0.0714286	-0.0606061	-0.0606061	-0.0714286	-0.0714286	-0.0606061	-0.08	-0.0606061	-0.0606061	-0.0714286	-0.08	-0.0606061	-0.0606061	-0.0606061	-0.0606061	-0.0606061	-0.0606061	-0.0927152
negative regulation of epithelial cell differentiation	-0.0526316	-0.0526316	0.242424	-0.091954	0.298246	-0.0606061	-0.0752688	-0.0714286	-0.0526316	-0.0526316	-0.0526316	0.298246	-0.0526316	-0.0714286	-0.0606061	-0.0666667	0.242424	0.166667	0.2	-0.0606061	0.242424	-0.0526316	-0.0526316	0.298246	-0.0526316	-0.0526316	0.298246	-0.0526316	-0.0784314	-0.0526316	0.242424	0.242424	-0.0526316	-0.0526316	-0.0606061	-0.0606061	-0.0526316	-0.0666667	0.298246	-0.0526316	-0.0606061	0.2	-0.0526316	-0.0526316	-0.0526316	-0.0526316	-0.0526316	-0.0526316	-0.0752688
hair follicle morphogenesis	-0.0526316	-0.0526316	0.242424	-0.091954	0.298246	-0.0606061	0.139785	0.166667	0.298246	-0.0526316	-0.0526316	-0.0526316	-0.0526316	-0.0714286	-0.0606061	-0.0666667	-0.0606061	0.166667	-0.0666667	-0.0606061	-0.0606061	-0.0526316	-0.0526316	0.298246	-0.0526316	-0.0526316	-0.0526316	-0.0526316	-0.0784314	-0.0526316	-0.0606061	-0.0606061	-0.0526316	-0.0526316	-0.0606061	-0.0606061	-0.0526316	-0.0666667	0.298246	-0.0526316	-0.0606061	-0.0666667	-0.0526316	-0.0526316	-0.0526316	-0.0526316	-0.0526316	-0.0526316	-0.0752688
zymogen activation	-0.0666667	-0.0666667	-0.08	0.181818	0.2	0.16	0.0769231	-0.1	-0.0666667	-0.0666667	-0.0666667	0.2	-0.0666667	0.1	-0.08	-0.0909091	-0.08	-0.1	-0.0909091	-0.08	-0.08	-0.0666667	-0.0666667	0.2	-0.0666667	-0.0666667	-0.0666667	-0.0666667	-0.114286	-0.0666667	-0.08	-0.08	-0.0666667	-0.0666667	0.4	0.4	0.2	-0.0909091	-0.0666667	-0.0666667	-0.08	-0.0909091	-0.0666667	-0.0666667	0.2	-0.0666667	-0.0666667	-0.0666667	-0.107692
killing of cells of other organism	-0.0606061	-0.0606061	-0.0714286	-0.00746269	-0.0606061	0.196429	-0.0927152	-0.0869565	-0.0606061	-0.0606061	-0.0606061	0.545455	-0.0606061	-0.0869565	-0.0714286	-0.08	0.196429	0.130435	0.16	0.196429	0.464286	-0.0606061	-0.0606061	-0.0606061	-0.0606061	-0.0606061	0.242424	-0.0606061	-0.097561	-0.0606061	0.196429	0.196429	-0.0606061	-0.0606061	-0.0714286	-0.0714286	-0.0606061	-0.08	-0.0606061	-0.0606061	-0.0714286	0.4	-0.0606061	-0.0606061	0.242424	-0.0606061	-0.0606061	-0.0606061	0.10596
lipopolysaccharide-mediated signaling pathway	0.242424	0.242424	-0.0714286	-0.119403	-0.0606061	-0.0714286	0.304636	0.347826	0.242424	-0.0606061	-0.0606061	0.242424	-0.0606061	-0.0869565	-0.0714286	-0.08	-0.0714286	-0.0869565	-0.08	0.196429	0.196429	-0.0606061	-0.0606061	0.242424	-0.0606061	-0.0606061	-0.0606061	-0.0606061	-0.097561	-0.0606061	-0.0714286	-0.0714286	0.242424	-0.0606061	-0.0714286	-0.0714286	-0.0606061	-0.08	-0.0606061	-0.0606061	-0.0714286	-0.08	-0.0606061	-0.0606061	-0.0606061	-0.0606061	0.242424	-0.0606061	-0.0927152
cellular response to nutrient	-0.0526316	-0.0526316	-0.0606061	0.137931	-0.0526316	-0.0606061	0.139785	0.166667	-0.0526316	0.298246	0.298246	-0.0526316	-0.0526316	-0.0714286	-0.0606061	0.2	-0.0606061	0.166667	0.2	-0.0606061	-0.0606061	0.298246	-0.0526316	-0.0526316	-0.0526316	-0.0526316	0.298246	-0.0526316	0.117647	0.649123	0.242424	0.242424	-0.0526316	0.298246	0.242424	0.242424	0.298246	-0.0666667	-0.0526316	-0.0526316	-0.0606061	0.2	-0.0526316	-0.0526316	-0.0526316	-0.0526316	-0.0526316	-0.0526316	0.139785
positive regulation of interleukin-1 beta production	0.298246	0.298246	-0.0606061	-0.091954	-0.0526316	0.242424	-0.0752688	-0.0714286	-0.0526316	-0.0526316	-0.0526316	0.649123	-0.0526316	-0.0714286	-0.0606061	-0.0666667	0.242424	0.166667	0.2	0.242424	0.545455	-0.0526316	-0.0526316	-0.0526316	-0.0526316	-0.0526316	0.298246	-0.0526316	-0.0784314	-0.0526316	0.242424	0.242424	0.298246	-0.0526316	-0.0606061	-0.0606061	-0.0526316	-0.0666667	-0.0526316	-0.0526316	-0.0606061	0.2	-0.0526316	-0.0526316	0.298246	-0.0526316	0.298246	-0.0526316	-0.0752688
circadian regulation of gene expression	-0.0606061	-0.0606061	0.196429	0.104478	-0.0606061	-0.0714286	0.304636	0.347826	0.242424	-0.0606061	0.242424	-0.0606061	-0.0606061	-0.0869565	-0.0714286	0.16	-0.0714286	-0.0869565	-0.08	-0.0714286	-0.0714286	-0.0606061	-0.0606061	-0.0606061	-0.0606061	0.242424	-0.0606061	-0.0606061	0.0853659	-0.0606061	0.196429	0.196429	0.545455	-0.0606061	-0.0714286	-0.0714286	-0.0606061	-0.08	-0.0606061	-0.0606061	-0.0714286	-0.08	-0.0606061	-0.0606061	-0.0606061	-0.0606061	-0.0606061	-0.0606061	-0.0927152
response to vitamin A	-0.0526316	-0.0526316	-0.0606061	0.252874	-0.0526316	-0.0606061	-0.0752688	-0.0714286	-0.0526316	-0.0526316	-0.0526316	-0.0526316	0.298246	0.166667	0.242424	0.2	0.242424	0.166667	0.2	-0.0606061	-0.0606061	-0.0526316	0.298246	-0.0526316	0.298246	-0.0526316	-0.0526316	0.298246	0.313725	0.298246	-0.0606061	-0.0606061	-0.0526316	-0.0526316	-0.0606061	-0.0606061	-0.0526316	0.2	-0.0526316	-0.0526316	0.242424	0.2	0.298246	0.298246	-0.0526316	0.298246	-0.0526316	0.298246	0.354839
response to hydroperoxide	0.298246	0.298246	-0.0606061	0.0229885	-0.0526316	-0.0606061	-0.0752688	-0.0714286	-0.0526316	-0.0526316	-0.0526316	-0.0526316	-0.0526316	-0.0714286	0.242424	-0.0666667	-0.0606061	-0.0714286	-0.0666667	0.242424	0.242424	-0.0526316	-0.0526316	-0.0526316	-0.0526316	0.298246	-0.0526316	-0.0526316	0.117647	-0.0526316	-0.0606061	-0.0606061	0.298246	-0.0526316	-0.0606061	-0.0606061	-0.0526316	0.2	-0.0526316	-0.0526316	0.242424	-0.0666667	-0.0526316	-0.0526316	-0.0526316	0.298246	0.298246	-0.0526316	-0.0752688
response to vitamin	-0.0666667	-0.0666667	-0.08	0.290909	-0.0666667	-0.08	-0.107692	-0.1	-0.0666667	0.2	0.2	-0.0666667	0.2	0.1	0.16	0.345455	0.16	0.3	0.345455	-0.08	-0.08	-0.0666667	0.2	-0.0666667	0.2	-0.0666667	0.2	0.2	0.4	0.466667	-0.08	-0.08	-0.0666667	0.2	0.16	0.16	0.2	0.127273	-0.0666667	-0.0666667	0.16	0.345455	0.2	0.2	-0.0666667	0.2	-0.0666667	0.2	0.261538
response to testosterone	0.242424	0.242424	0.196429	0.104478	-0.0606061	-0.0714286	0.10596	0.130435	-0.0606061	-0.0606061	0.242424	-0.0606061	-0.0606061	0.130435	-0.0714286	0.16	0.196429	-0.0869565	-0.08	0.196429	0.196429	-0.0606061	-0.0606061	-0.0606061	-0.0606061	0.242424	-0.0606061	-0.0606061	0.268293	-0.0606061	0.196429	0.196429	0.242424	-0.0606061	-0.0714286	-0.0714286	-0.0606061	0.16	-0.0606061	0.242424	-0.0714286	-0.08	-0.0606061	-0.0606061	-0.0606061	-0.0606061	0.242424	-0.0606061	-0.0927152
membrane protein proteolysis	-0.0666667	-0.0666667	-0.08	-0.0363636	-0.0666667	-0.08	0.0769231	0.1	0.2	-0.0666667	-0.0666667	0.2	-0.0666667	0.5	-0.08	-0.0909091	0.88	0.1	0.127273	-0.08	0.16	-0.0666667	-0.0666667	-0.0666667	-0.0666667	-0.0666667	0.2	-0.0666667	0.0571429	-0.0666667	0.16	0.16	-0.0666667	-0.0666667	-0.08	-0.08	-0.0666667	-0.0909091	-0.0666667	-0.0666667	-0.08	0.127273	-0.0666667	-0.0666667	-0.0666667	-0.0666667	-0.0666667	-0.0666667	-0.107692
cellular response to oxidative stress	0.294872	0.294872	0.132231	0.289941	0.166667	0.00826446	0.0413534	0.0697674	-0.0897436	0.166667	0.166667	-0.0897436	-0.0897436	0.0697674	0.256198	-0.14	-0.115702	-0.162791	-0.14	0.256198	0.132231	0.0384615	-0.0897436	0.0384615	-0.0897436	0.294872	-0.0897436	0.0384615	0.452555	0.166667	0.256198	0.256198	0.166667	0.166667	0.132231	0.132231	0.166667	0.34	0.0384615	0.0384615	0.256198	-0.14	-0.0897436	-0.0897436	0.0384615	0.0384615	0.294872	-0.0897436	0.154135
cellular response to UV	-0.0714286	-0.0714286	-0.0869565	0.255319	0.166667	-0.0869565	0.0517241	0.0740741	-0.0714286	0.166667	0.404762	-0.0714286	-0.0714286	0.444444	-0.0869565	-0.1	0.130435	-0.111111	-0.1	-0.0869565	-0.0869565	-0.0714286	-0.0714286	-0.0714286	-0.0714286	0.166667	-0.0714286	-0.0714286	0.83871	0.166667	0.130435	0.130435	0.166667	0.166667	0.130435	0.130435	0.166667	-0.1	-0.0714286	-0.0714286	-0.0869565	-0.1	-0.0714286	-0.0714286	-0.0714286	-0.0714286	-0.0714286	-0.0714286	-0.12069
regulation of histone acetylation	-0.0526316	-0.0526316	-0.0606061	0.0229885	-0.0526316	-0.0606061	0.139785	0.166667	-0.0526316	0.298246	0.298246	-0.0526316	-0.0526316	-0.0714286	-0.0606061	-0.0666667	-0.0606061	-0.0714286	-0.0666667	-0.0606061	-0.0606061	-0.0526316	-0.0526316	-0.0526316	-0.0526316	0.298246	-0.0526316	-0.0526316	0.313725	-0.0526316	0.242424	0.242424	0.298246	-0.0526316	-0.0606061	-0.0606061	-0.0526316	-0.0666667	-0.0526316	-0.0526316	-0.0606061	-0.0666667	-0.0526316	-0.0526316	-0.0526316	-0.0526316	-0.0526316	-0.0526316	-0.0752688
endodermal cell differentiation	-0.0526316	-0.0526316	0.242424	0.137931	1	-0.0606061	0.139785	-0.0714286	-0.0526316	-0.0526316	-0.0526316	-0.0526316	-0.0526316	0.404762	-0.0606061	-0.0666667	-0.0606061	-0.0714286	-0.0666667	-0.0606061	-0.0606061	-0.0526316	-0.0526316	0.649123	-0.0526316	-0.0526316	-0.0526316	-0.0526316	0.117647	-0.0526316	-0.0606061	-0.0606061	-0.0526316	-0.0526316	-0.0606061	-0.0606061	-0.0526316	-0.0666667	0.298246	-0.0526316	-0.0606061	-0.0666667	-0.0526316	-0.0526316	-0.0526316	-0.0526316	-0.0526316	-0.0526316	-0.0752688
response to decreased oxygen levels	0.0229885	0.0229885	0.104478	1	0.137931	-0.00746269	0.117647	0.0425532	-0.091954	0.137931	0.137931	-0.091954	0.0229885	0.148936	-0.00746269	0.0727273	-0.00746269	-0.0638298	-0.0363636	0.104478	-0.00746269	0.0229885	0.0229885	0.0229885	0.0229885	0.137931	-0.091954	0.137931	0.290541	0.252874	0.216418	0.216418	0.137931	0.0229885	0.328358	0.328358	0.252874	-0.0363636	-0.091954	-0.091954	-0.00746269	0.0727273	0.0229885	0.0229885	-0.091954	0.0229885	0.0229885	0.0229885	0.32526
response to increased oxygen levels	-0.0606061	-0.0606061	-0.0714286	0.216418	-0.0606061	-0.0714286	-0.0927152	-0.0869565	-0.0606061	-0.0606061	-0.0606061	-0.0606061	0.242424	0.130435	0.196429	0.16	0.196429	0.130435	0.16	-0.0714286	-0.0714286	-0.0606061	0.242424	-0.0606061	0.242424	-0.0606061	-0.0606061	0.242424	0.268293	0.242424	-0.0714286	-0.0714286	-0.0606061	0.242424	-0.0714286	-0.0714286	-0.0606061	0.16	-0.0606061	-0.0606061	0.196429	0.16	0.242424	0.242424	0.242424	0.242424	-0.0606061	0.242424	0.304636
calcitriol biosynthetic process from calciol	-0.0526316	-0.0526316	-0.0606061	-0.091954	-0.0526316	-0.0606061	-0.0752688	-0.0714286	-0.0526316	-0.0526316	-0.0526316	0.298246	0.298246	-0.0714286	-0.0606061	0.2	0.242424	0.642857	0.733333	-0.0606061	0.242424	-0.0526316	0.298246	-0.0526316	0.298246	-0.0526316	1	0.298246	-0.0784314	-0.0526316	0.242424	0.242424	-0.0526316	-0.0526316	-0.0606061	-0.0606061	-0.0526316	-0.0666667	-0.0526316	-0.0526316	-0.0606061	0.733333	0.298246	0.298246	-0.0526316	-0.0526316	-0.0526316	0.298246	0.139785
cell death in response to oxidative stress	0.166667	0.166667	0.347826	0.0425532	0.166667	-0.0869565	0.0517241	0.0740741	-0.0714286	-0.0714286	0.166667	-0.0714286	-0.0714286	0.0740741	0.130435	-0.1	-0.0869565	-0.111111	-0.1	0.130435	-0.0869565	-0.0714286	-0.0714286	0.166667	-0.0714286	0.642857	-0.0714286	0.166667	0.354839	-0.0714286	0.347826	0.347826	0.166667	0.166667	0.130435	0.130435	0.166667	0.1	0.166667	-0.0714286	0.130435	-0.1	-0.0714286	-0.0714286	0.166667	0.166667	0.166667	-0.0714286	0.0517241
vasodilation	-0.0526316	-0.0526316	-0.0606061	-0.091954	-0.0526316	-0.0606061	-0.0752688	-0.0714286	-0.0526316	0.298246	-0.0526316	-0.0526316	-0.0526316	-0.0714286	0.242424	-0.0666667	-0.0606061	-0.0714286	-0.0666667	-0.0606061	-0.0606061	0.298246	-0.0526316	-0.0526316	-0.0526316	0.298246	-0.0526316	-0.0526316	0.117647	-0.0526316	-0.0606061	-0.0606061	-0.0526316	-0.0526316	-0.0606061	-0.0606061	-0.0526316	0.2	-0.0526316	-0.0526316	0.242424	-0.0666667	-0.0526316	-0.0526316	-0.0526316	0.298246	-0.0526316	-0.0526316	-0.0752688
vitamin D metabolic process	-0.0606061	-0.0606061	-0.0714286	-0.00746269	-0.0606061	-0.0714286	-0.0927152	-0.0869565	-0.0606061	-0.0606061	-0.0606061	0.242424	0.545455	-0.0869565	-0.0714286	0.4	0.196429	0.782609	0.88	-0.0714286	0.196429	-0.0606061	0.545455	-0.0606061	0.545455	-0.0606061	0.848485	0.545455	-0.097561	0.242424	0.196429	0.196429	-0.0606061	-0.0606061	-0.0714286	-0.0714286	-0.0606061	-0.08	-0.0606061	-0.0606061	-0.0714286	0.88	0.545455	0.545455	-0.0606061	0.242424	-0.0606061	0.545455	0.304636
fat-soluble vitamin biosynthetic process	-0.0526316	-0.0526316	-0.0606061	-0.091954	-0.0526316	-0.0606061	-0.0752688	-0.0714286	-0.0526316	-0.0526316	-0.0526316	0.298246	0.298246	-0.0714286	-0.0606061	0.2	0.242424	0.642857	0.733333	-0.0606061	0.242424	-0.0526316	0.298246	-0.0526316	0.298246	-0.0526316	1	0.298246	-0.0784314	-0.0526316	0.242424	0.242424	-0.0526316	-0.0526316	-0.0606061	-0.0606061	-0.0526316	-0.0666667	-0.0526316	-0.0526316	-0.0606061	0.733333	0.298246	0.298246	-0.0526316	-0.0526316	-0.0526316	0.298246	0.139785
vitamin D biosynthetic process	-0.0526316	-0.0526316	-0.0606061	-0.091954	-0.0526316	-0.0606061	-0.0752688	-0.0714286	-0.0526316	-0.0526316	-0.0526316	0.298246	0.298246	-0.0714286	-0.0606061	0.2	0.242424	0.642857	0.733333	-0.0606061	0.242424	-0.0526316	0.298246	-0.0526316	0.298246	-0.0526316	1	0.298246	-0.0784314	-0.0526316	0.242424	0.242424	-0.0526316	-0.0526316	-0.0606061	-0.0606061	-0.0526316	-0.0666667	-0.0526316	-0.0526316	-0.0606061	0.733333	0.298246	0.298246	-0.0526316	-0.0526316	-0.0526316	0.298246	0.139785
response to hydrogen peroxide	0.354839	0.354839	0.10596	0.32526	-0.0752688	-0.0927152	0.191375	0.224138	-0.0752688	0.139785	0.354839	-0.0752688	-0.0752688	-0.12069	0.304636	-0.107692	-0.0927152	-0.12069	-0.107692	0.304636	0.10596	0.139785	-0.0752688	-0.0752688	-0.0752688	0.569892	-0.0752688	0.139785	0.467005	0.354839	0.503311	0.503311	0.139785	0.139785	0.304636	0.304636	0.354839	0.446154	-0.0752688	0.139785	0.304636	-0.107692	-0.0752688	-0.0752688	-0.0752688	0.139785	0.354839	-0.0752688	0.3531
retinol metabolic process	-0.0526316	-0.0526316	-0.0606061	0.0229885	-0.0526316	-0.0606061	-0.0752688	-0.0714286	-0.0526316	-0.0526316	-0.0526316	-0.0526316	1	-0.0714286	-0.0606061	0.2	-0.0606061	0.404762	0.466667	-0.0606061	-0.0606061	-0.0526316	1	-0.0526316	1	-0.0526316	0.298246	0.649123	-0.0784314	0.298246	-0.0606061	-0.0606061	-0.0526316	-0.0526316	-0.0606061	-0.0606061	-0.0526316	-0.0666667	-0.0526316	-0.0526316	-0.0606061	0.466667	1	0.649123	-0.0526316	0.298246	-0.0526316	1	0.569892
retinoic acid metabolic process	-0.0526316	-0.0526316	-0.0606061	0.0229885	-0.0526316	-0.0606061	-0.0752688	-0.0714286	-0.0526316	-0.0526316	-0.0526316	-0.0526316	1	-0.0714286	-0.0606061	0.2	-0.0606061	0.404762	0.466667	-0.0606061	-0.0606061	-0.0526316	1	-0.0526316	1	-0.0526316	0.298246	0.649123	-0.0784314	0.298246	-0.0606061	-0.0606061	-0.0526316	-0.0526316	-0.0606061	-0.0606061	-0.0526316	-0.0666667	-0.0526316	-0.0526316	-0.0606061	0.466667	1	0.649123	-0.0526316	0.298246	-0.0526316	1	0.569892
fibrinolysis	-0.0526316	-0.0526316	-0.0606061	0.137931	-0.0526316	-0.0606061	-0.0752688	-0.0714286	-0.0526316	-0.0526316	-0.0526316	-0.0526316	-0.0526316	-0.0714286	-0.0606061	-0.0666667	-0.0606061	-0.0714286	-0.0666667	-0.0606061	-0.0606061	-0.0526316	-0.0526316	-0.0526316	-0.0526316	-0.0526316	-0.0526316	-0.0526316	-0.0784314	-0.0526316	-0.0606061	-0.0606061	-0.0526316	-0.0526316	0.545455	0.545455	0.298246	-0.0666667	-0.0526316	-0.0526316	-0.0606061	-0.0666667	-0.0526316	-0.0526316	-0.0526316	-0.0526316	-0.0526316	-0.0526316	-0.0752688
hydrogen peroxide metabolic process	-0.0666667	-0.0666667	-0.08	0.0727273	-0.0666667	-0.08	-0.107692	-0.1	-0.0666667	-0.0666667	-0.0666667	-0.0666667	0.2	0.1	0.64	0.127273	-0.08	0.1	0.127273	-0.08	-0.08	-0.0666667	0.2	-0.0666667	0.2	0.2	-0.0666667	0.2	0.4	0.2	-0.08	-0.08	-0.0666667	-0.0666667	-0.08	-0.08	-0.0666667	0.563636	-0.0666667	-0.0666667	0.64	0.127273	0.2	0.2	-0.0666667	0.466667	-0.0666667	0.2	0.261538
hydrogen peroxide catabolic process	-0.0526316	-0.0526316	-0.0606061	0.0229885	-0.0526316	-0.0606061	-0.0752688	-0.0714286	-0.0526316	-0.0526316	-0.0526316	-0.0526316	-0.0526316	-0.0714286	0.848485	-0.0666667	-0.0606061	-0.0714286	-0.0666667	-0.0606061	-0.0606061	-0.0526316	-0.0526316	-0.0526316	-0.0526316	0.298246	-0.0526316	-0.0526316	0.313725	-0.0526316	-0.0606061	-0.0606061	-0.0526316	-0.0526316	-0.0606061	-0.0606061	-0.0526316	0.733333	-0.0526316	-0.0526316	0.848485	-0.0666667	-0.0526316	-0.0526316	-0.0526316	0.298246	-0.0526316	-0.0526316	0.139785
response to morphine	-0.0526316	-0.0526316	-0.0606061	0.0229885	-0.0526316	-0.0606061	-0.0752688	-0.0714286	-0.0526316	0.298246	0.298246	-0.0526316	-0.0526316	-0.0714286	-0.0606061	-0.0666667	-0.0606061	-0.0714286	-0.0666667	-0.0606061	-0.0606061	0.298246	-0.0526316	-0.0526316	-0.0526316	-0.0526316	-0.0526316	-0.0526316	0.117647	0.298246	-0.0606061	-0.0606061	-0.0526316	1	0.242424	0.242424	0.298246	-0.0666667	-0.0526316	-0.0526316	-0.0606061	-0.0666667	-0.0526316	-0.0526316	0.298246	-0.0526316	-0.0526316	-0.0526316	-0.0752688
regulation of CD4-positive, alpha-beta T cell differentiation	-0.0526316	-0.0526316	-0.0606061	-0.091954	-0.0526316	-0.0606061	-0.0752688	-0.0714286	-0.0526316	-0.0526316	-0.0526316	0.298246	-0.0526316	-0.0714286	-0.0606061	-0.0666667	0.242424	0.166667	0.2	-0.0606061	0.242424	-0.0526316	-0.0526316	-0.0526316	-0.0526316	-0.0526316	0.298246	-0.0526316	-0.0784314	-0.0526316	0.242424	0.242424	-0.0526316	-0.0526316	-0.0606061	-0.0606061	-0.0526316	-0.0666667	-0.0526316	-0.0526316	-0.0606061	0.2	-0.0526316	-0.0526316	-0.0526316	-0.0526316	-0.0526316	-0.0526316	-0.0752688
positive regulation of CD4-positive, alpha-beta T cell differentiation	-0.0526316	-0.0526316	-0.0606061	-0.091954	-0.0526316	-0.0606061	-0.0752688	-0.0714286	-0.0526316	-0.0526316	-0.0526316	0.298246	-0.0526316	-0.0714286	-0.0606061	-0.0666667	0.242424	0.166667	0.2	-0.0606061	0.242424	-0.0526316	-0.0526316	-0.0526316	-0.0526316	-0.0526316	0.298246	-0.0526316	-0.0784314	-0.0526316	0.242424	0.242424	-0.0526316	-0.0526316	-0.0606061	-0.0606061	-0.0526316	-0.0666667	-0.0526316	-0.0526316	-0.0606061	0.2	-0.0526316	-0.0526316	-0.0526316	-0.0526316	-0.0526316	-0.0526316	-0.0752688
blood vessel endothelial cell migration	0.166667	0.166667	0.130435	0.148936	-0.0714286	-0.0869565	0.396552	0.444444	-0.0714286	-0.0714286	0.166667	0.166667	-0.0714286	-0.111111	0.130435	-0.1	-0.0869565	-0.111111	-0.1	0.130435	-0.0869565	0.166667	-0.0714286	-0.0714286	-0.0714286	0.642857	-0.0714286	0.166667	0.193548	0.166667	0.565217	0.565217	0.166667	-0.0714286	0.130435	0.130435	0.166667	0.1	-0.0714286	-0.0714286	0.130435	-0.1	-0.0714286	-0.0714286	-0.0714286	0.166667	0.166667	-0.0714286	0.224138
regulation of blood vessel endothelial cell migration	0.242424	0.242424	0.196429	0.216418	-0.0606061	-0.0714286	0.503311	0.565217	-0.0606061	-0.0606061	0.242424	0.242424	-0.0606061	-0.0869565	-0.0714286	-0.08	-0.0714286	-0.0869565	-0.08	0.196429	-0.0714286	0.242424	-0.0606061	-0.0606061	-0.0606061	0.545455	-0.0606061	0.242424	0.0853659	0.242424	0.732143	0.732143	0.242424	-0.0606061	0.196429	0.196429	0.242424	-0.08	-0.0606061	-0.0606061	-0.0714286	-0.08	-0.0606061	-0.0606061	-0.0606061	-0.0606061	0.242424	-0.0606061	0.304636
positive regulation of blood vessel endothelial cell migration	0.242424	0.242424	0.196429	0.216418	-0.0606061	-0.0714286	0.503311	0.565217	-0.0606061	-0.0606061	0.242424	0.242424	-0.0606061	-0.0869565	-0.0714286	-0.08	-0.0714286	-0.0869565	-0.08	0.196429	-0.0714286	0.242424	-0.0606061	-0.0606061	-0.0606061	0.545455	-0.0606061	0.242424	0.0853659	0.242424	0.732143	0.732143	0.242424	-0.0606061	0.196429	0.196429	0.242424	-0.08	-0.0606061	-0.0606061	-0.0714286	-0.08	-0.0606061	-0.0606061	-0.0606061	-0.0606061	0.242424	-0.0606061	0.304636
regulation of transcription from RNA polymerase II promoter in response to stress	0.166667	0.166667	0.130435	0.361702	-0.0714286	0.130435	0.0517241	0.0740741	-0.0714286	0.166667	-0.0714286	-0.0714286	-0.0714286	0.0740741	-0.0869565	-0.1	0.130435	-0.111111	-0.1	0.130435	-0.0869565	0.166667	-0.0714286	-0.0714286	-0.0714286	0.166667	-0.0714286	0.166667	0.193548	0.166667	0.347826	0.347826	-0.0714286	-0.0714286	0.130435	0.130435	0.166667	-0.1	-0.0714286	-0.0714286	-0.0869565	-0.1	-0.0714286	-0.0714286	-0.0714286	-0.0714286	0.166667	-0.0714286	0.224138
regulation of transcription from RNA polymerase II promoter in response to oxidative stress	0.298246	0.298246	0.242424	0.252874	-0.0526316	0.242424	0.139785	0.166667	-0.0526316	0.298246	-0.0526316	-0.0526316	-0.0526316	-0.0714286	-0.0606061	-0.0666667	-0.0606061	-0.0714286	-0.0666667	0.242424	-0.0606061	0.298246	-0.0526316	-0.0526316	-0.0526316	0.298246	-0.0526316	0.298246	-0.0784314	0.298246	0.545455	0.545455	-0.0526316	-0.0526316	0.242424	0.242424	0.298246	-0.0666667	-0.0526316	-0.0526316	-0.0606061	-0.0666667	-0.0526316	-0.0526316	-0.0526316	-0.0526316	0.298246	-0.0526316	0.354839
regulation of DNA-templated transcription in response to stress	0.166667	0.166667	0.130435	0.361702	-0.0714286	0.130435	0.0517241	0.0740741	-0.0714286	0.166667	-0.0714286	-0.0714286	-0.0714286	0.0740741	-0.0869565	-0.1	0.130435	-0.111111	-0.1	0.130435	-0.0869565	0.166667	-0.0714286	-0.0714286	-0.0714286	0.166667	-0.0714286	0.166667	0.193548	0.166667	0.347826	0.347826	-0.0714286	-0.0714286	0.130435	0.130435	0.166667	-0.1	-0.0714286	-0.0714286	-0.0869565	-0.1	-0.0714286	-0.0714286	-0.0714286	-0.0714286	0.166667	-0.0714286	0.224138
response to estrogen	-0.0714286	-0.0714286	0.130435	0.255319	0.166667	0.130435	0.224138	0.0740741	-0.0714286	0.166667	0.166667	-0.0714286	-0.0714286	0.259259	-0.0869565	0.1	0.130435	-0.111111	-0.1	-0.0869565	-0.0869565	0.166667	-0.0714286	0.166667	-0.0714286	-0.0714286	-0.0714286	-0.0714286	0.193548	0.404762	0.130435	0.130435	-0.0714286	0.166667	0.130435	0.130435	0.166667	-0.1	0.166667	-0.0714286	-0.0869565	-0.1	-0.0714286	-0.0714286	-0.0714286	-0.0714286	-0.0714286	-0.0714286	0.0517241
regulation of multi-organism process	0.298246	0.298246	-0.0606061	0.0229885	-0.0526316	-0.0606061	0.139785	0.166667	-0.0526316	-0.0526316	-0.0526316	0.298246	-0.0526316	-0.0714286	-0.0606061	-0.0666667	-0.0606061	-0.0714286	-0.0666667	0.242424	0.242424	-0.0526316	-0.0526316	-0.0526316	-0.0526316	-0.0526316	-0.0526316	-0.0526316	-0.0784314	-0.0526316	-0.0606061	-0.0606061	0.298246	-0.0526316	0.242424	0.242424	-0.0526316	-0.0666667	-0.0526316	-0.0526316	-0.0606061	-0.0666667	-0.0526316	-0.0526316	-0.0526316	-0.0526316	0.298246	-0.0526316	-0.0752688
modulation by symbiont of host process	-0.0606061	-0.0606061	-0.0714286	-0.119403	-0.0606061	0.196429	-0.0927152	-0.0869565	-0.0606061	0.242424	-0.0606061	0.242424	-0.0606061	-0.0869565	-0.0714286	0.16	-0.0714286	-0.0869565	-0.08	-0.0714286	-0.0714286	-0.0606061	-0.0606061	-0.0606061	-0.0606061	-0.0606061	-0.0606061	-0.0606061	-0.097561	-0.0606061	-0.0714286	-0.0714286	-0.0606061	0.242424	-0.0714286	-0.0714286	-0.0606061	-0.08	-0.0606061	-0.0606061	-0.0714286	-0.08	-0.0606061	-0.0606061	0.848485	-0.0606061	-0.0606061	-0.0606061	-0.0927152
modulation by symbiont of host cellular process	-0.0526316	-0.0526316	-0.0606061	-0.091954	-0.0526316	0.242424	-0.0752688	-0.0714286	-0.0526316	0.298246	-0.0526316	0.298246	-0.0526316	-0.0714286	-0.0606061	-0.0666667	-0.0606061	-0.0714286	-0.0666667	-0.0606061	-0.0606061	-0.0526316	-0.0526316	-0.0526316	-0.0526316	-0.0526316	-0.0526316	-0.0526316	-0.0784314	-0.0526316	-0.0606061	-0.0606061	-0.0526316	0.298246	-0.0606061	-0.0606061	-0.0526316	-0.0666667	-0.0526316	-0.0526316	-0.0606061	-0.0666667	-0.0526316	-0.0526316	0.649123	-0.0526316	-0.0526316	-0.0526316	-0.0752688
cellular alcohol metabolic process	-0.0526316	-0.0526316	-0.0606061	-0.091954	-0.0526316	-0.0606061	-0.0752688	-0.0714286	-0.0526316	-0.0526316	-0.0526316	0.298246	0.298246	-0.0714286	-0.0606061	0.2	0.242424	0.642857	0.733333	-0.0606061	0.242424	-0.0526316	0.298246	-0.0526316	0.298246	-0.0526316	1	0.298246	-0.0784314	-0.0526316	0.242424	0.242424	-0.0526316	-0.0526316	-0.0606061	-0.0606061	-0.0526316	-0.0666667	-0.0526316	-0.0526316	-0.0606061	0.733333	0.298246	0.298246	-0.0526316	-0.0526316	-0.0526316	0.298246	0.139785
cellular alcohol biosynthetic process	-0.0526316	-0.0526316	-0.0606061	-0.091954	-0.0526316	-0.0606061	-0.0752688	-0.0714286	-0.0526316	-0.0526316	-0.0526316	0.298246	0.298246	-0.0714286	-0.0606061	0.2	0.242424	0.642857	0.733333	-0.0606061	0.242424	-0.0526316	0.298246	-0.0526316	0.298246	-0.0526316	1	0.298246	-0.0784314	-0.0526316	0.242424	0.242424	-0.0526316	-0.0526316	-0.0606061	-0.0606061	-0.0526316	-0.0666667	-0.0526316	-0.0526316	-0.0606061	0.733333	0.298246	0.298246	-0.0526316	-0.0526316	-0.0526316	0.298246	0.139785
keratin filament	-0.0606061	-0.0606061	-0.0714286	-0.119403	-0.0606061	0.196429	-0.0927152	-0.0869565	-0.0606061	-0.0606061	-0.0606061	-0.0606061	-0.0606061	-0.0869565	-0.0714286	-0.08	-0.0714286	-0.0869565	-0.08	-0.0714286	-0.0714286	-0.0606061	-0.0606061	-0.0606061	-0.0606061	-0.0606061	-0.0606061	-0.0606061	-0.097561	-0.0606061	-0.0714286	-0.0714286	-0.0606061	-0.0606061	-0.0714286	-0.0714286	-0.0606061	-0.08	0.242424	-0.0606061	-0.0714286	-0.08	-0.0606061	-0.0606061	-0.0606061	-0.0606061	-0.0606061	-0.0606061	-0.0927152
regulation of bone resorption	-0.0526316	-0.0526316	-0.0606061	0.0229885	-0.0526316	-0.0606061	0.139785	0.166667	-0.0526316	-0.0526316	-0.0526316	0.298246	-0.0526316	-0.0714286	-0.0606061	-0.0666667	-0.0606061	-0.0714286	-0.0666667	-0.0606061	-0.0606061	-0.0526316	-0.0526316	-0.0526316	-0.0526316	-0.0526316	-0.0526316	-0.0526316	-0.0784314	-0.0526316	-0.0606061	-0.0606061	-0.0526316	-0.0526316	-0.0606061	-0.0606061	-0.0526316	-0.0666667	-0.0526316	-0.0526316	-0.0606061	-0.0666667	-0.0526316	-0.0526316	-0.0526316	-0.0526316	-0.0526316	-0.0526316	-0.0752688
bone resorption	-0.0606061	-0.0606061	0.196429	-0.00746269	0.242424	-0.0714286	0.10596	0.130435	-0.0606061	-0.0606061	-0.0606061	0.242424	-0.0606061	-0.0869565	-0.0714286	-0.08	-0.0714286	-0.0869565	-0.08	-0.0714286	-0.0714286	-0.0606061	-0.0606061	0.242424	-0.0606061	-0.0606061	-0.0606061	-0.0606061	-0.097561	-0.0606061	-0.0714286	-0.0714286	-0.0606061	-0.0606061	-0.0714286	-0.0714286	-0.0606061	-0.08	0.242424	-0.0606061	-0.0714286	-0.08	-0.0606061	-0.0606061	-0.0606061	-0.0606061	-0.0606061	-0.0606061	-0.0927152
cell redox homeostasis	0.404762	0.404762	0.130435	0.0425532	-0.0714286	-0.0869565	-0.12069	-0.111111	-0.0714286	-0.0714286	-0.0714286	-0.0714286	-0.0714286	-0.111111	0.565217	-0.1	-0.0869565	-0.111111	-0.1	0.565217	0.347826	-0.0714286	-0.0714286	-0.0714286	-0.0714286	0.404762	-0.0714286	0.166667	0.0322581	-0.0714286	0.130435	0.130435	-0.0714286	-0.0714286	0.130435	0.130435	0.166667	0.7	-0.0714286	0.166667	0.565217	0.1	-0.0714286	-0.0714286	-0.0714286	0.166667	0.404762	-0.0714286	0.224138
negative regulation of blood pressure	-0.0526316	-0.0526316	0.242424	0.137931	-0.0526316	-0.0606061	-0.0752688	-0.0714286	-0.0526316	-0.0526316	-0.0526316	-0.0526316	-0.0526316	-0.0714286	-0.0606061	0.2	-0.0606061	-0.0714286	-0.0666667	0.242424	0.242424	0.298246	-0.0526316	-0.0526316	-0.0526316	-0.0526316	-0.0526316	-0.0526316	-0.0784314	-0.0526316	-0.0606061	-0.0606061	0.298246	-0.0526316	-0.0606061	-0.0606061	-0.0526316	-0.0666667	-0.0526316	-0.0526316	-0.0606061	0.2	-0.0526316	-0.0526316	-0.0526316	-0.0526316	-0.0526316	-0.0526316	0.139785
positive regulation of nucleotide metabolic process	-0.0526316	-0.0526316	0.242424	0.137931	-0.0526316	-0.0606061	-0.0752688	-0.0714286	-0.0526316	-0.0526316	-0.0526316	0.298246	-0.0526316	-0.0714286	-0.0606061	0.2	0.242424	0.166667	0.2	0.242424	0.545455	-0.0526316	-0.0526316	-0.0526316	-0.0526316	-0.0526316	0.298246	-0.0526316	-0.0784314	-0.0526316	0.242424	0.242424	0.298246	-0.0526316	-0.0606061	-0.0606061	-0.0526316	-0.0666667	-0.0526316	-0.0526316	-0.0606061	0.466667	-0.0526316	-0.0526316	-0.0526316	-0.0526316	-0.0526316	-0.0526316	0.139785
nitric oxide metabolic process	0.545455	0.545455	-0.0714286	-0.00746269	-0.0606061	-0.0714286	-0.0927152	-0.0869565	-0.0606061	-0.0606061	-0.0606061	0.242424	-0.0606061	-0.0869565	-0.0714286	-0.08	0.196429	0.130435	0.16	0.732143	1	-0.0606061	-0.0606061	-0.0606061	-0.0606061	-0.0606061	0.242424	-0.0606061	-0.097561	-0.0606061	0.196429	0.196429	0.242424	-0.0606061	-0.0714286	-0.0714286	-0.0606061	0.16	-0.0606061	0.242424	-0.0714286	0.4	-0.0606061	-0.0606061	-0.0606061	-0.0606061	0.545455	-0.0606061	0.10596
positive regulation of alpha-beta T cell activation	-0.0526316	-0.0526316	-0.0606061	-0.091954	-0.0526316	-0.0606061	-0.0752688	-0.0714286	-0.0526316	-0.0526316	-0.0526316	0.298246	-0.0526316	-0.0714286	-0.0606061	-0.0666667	0.242424	0.166667	0.2	-0.0606061	0.242424	-0.0526316	-0.0526316	-0.0526316	-0.0526316	-0.0526316	0.298246	-0.0526316	-0.0784314	-0.0526316	0.242424	0.242424	-0.0526316	-0.0526316	-0.0606061	-0.0606061	-0.0526316	-0.0666667	-0.0526316	-0.0526316	-0.0606061	0.2	-0.0526316	-0.0526316	-0.0526316	-0.0526316	-0.0526316	-0.0526316	-0.0752688
regulation of alpha-beta T cell differentiation	-0.0526316	-0.0526316	-0.0606061	-0.091954	-0.0526316	-0.0606061	-0.0752688	-0.0714286	-0.0526316	-0.0526316	-0.0526316	0.298246	-0.0526316	-0.0714286	-0.0606061	-0.0666667	0.242424	0.166667	0.2	-0.0606061	0.242424	-0.0526316	-0.0526316	-0.0526316	-0.0526316	-0.0526316	0.298246	-0.0526316	-0.0784314	-0.0526316	0.242424	0.242424	-0.0526316	-0.0526316	-0.0606061	-0.0606061	-0.0526316	-0.0666667	-0.0526316	-0.0526316	-0.0606061	0.2	-0.0526316	-0.0526316	-0.0526316	-0.0526316	-0.0526316	-0.0526316	-0.0752688
positive regulation of alpha-beta T cell differentiation	-0.0526316	-0.0526316	-0.0606061	-0.091954	-0.0526316	-0.0606061	-0.0752688	-0.0714286	-0.0526316	-0.0526316	-0.0526316	0.298246	-0.0526316	-0.0714286	-0.0606061	-0.0666667	0.242424	0.166667	0.2	-0.0606061	0.242424	-0.0526316	-0.0526316	-0.0526316	-0.0526316	-0.0526316	0.298246	-0.0526316	-0.0784314	-0.0526316	0.242424	0.242424	-0.0526316	-0.0526316	-0.0606061	-0.0606061	-0.0526316	-0.0666667	-0.0526316	-0.0526316	-0.0606061	0.2	-0.0526316	-0.0526316	-0.0526316	-0.0526316	-0.0526316	-0.0526316	-0.0752688
response to antibiotic	-0.0526316	-0.0526316	-0.0606061	0.137931	-0.0526316	0.242424	-0.0752688	-0.0714286	-0.0526316	0.298246	0.298246	0.298246	0.298246	-0.0714286	-0.0606061	0.2	-0.0606061	0.166667	0.2	-0.0606061	-0.0606061	-0.0526316	0.298246	-0.0526316	0.298246	-0.0526316	-0.0526316	0.298246	0.117647	0.649123	-0.0606061	-0.0606061	-0.0526316	0.298246	0.242424	0.242424	0.298246	-0.0666667	-0.0526316	-0.0526316	-0.0606061	0.2	0.298246	0.298246	0.298246	0.298246	-0.0526316	0.298246	0.139785
positive regulation of nucleocytoplasmic transport	-0.0526316	-0.0526316	-0.0606061	0.0229885	-0.0526316	-0.0606061	0.139785	0.166667	-0.0526316	0.298246	0.298246	0.649123	-0.0526316	-0.0714286	-0.0606061	-0.0666667	0.242424	0.166667	0.2	-0.0606061	0.242424	-0.0526316	-0.0526316	-0.0526316	-0.0526316	-0.0526316	0.298246	-0.0526316	0.117647	0.298246	0.242424	0.242424	-0.0526316	0.298246	0.242424	0.242424	0.298246	-0.0666667	-0.0526316	-0.0526316	-0.0606061	0.2	-0.0526316	-0.0526316	-0.0526316	-0.0526316	-0.0526316	-0.0526316	-0.0752688
regulation of bone remodeling	-0.0526316	-0.0526316	-0.0606061	0.0229885	-0.0526316	-0.0606061	0.139785	0.166667	-0.0526316	-0.0526316	-0.0526316	0.298246	-0.0526316	-0.0714286	-0.0606061	-0.0666667	-0.0606061	-0.0714286	-0.0666667	-0.0606061	-0.0606061	-0.0526316	-0.0526316	-0.0526316	-0.0526316	-0.0526316	-0.0526316	-0.0526316	-0.0784314	-0.0526316	-0.0606061	-0.0606061	-0.0526316	-0.0526316	-0.0606061	-0.0606061	-0.0526316	-0.0666667	-0.0526316	-0.0526316	-0.0606061	-0.0666667	-0.0526316	-0.0526316	-0.0526316	-0.0526316	-0.0526316	-0.0526316	-0.0752688
tetrapyrrole binding	0.139785	0.139785	0.10596	0.32526	-0.0752688	-0.0927152	0.0296496	0.0517241	-0.0752688	-0.0752688	-0.0752688	-0.0752688	0.569892	-0.12069	0.10596	0.0769231	-0.0927152	0.224138	0.261538	0.304636	0.10596	0.139785	0.569892	-0.0752688	0.569892	0.139785	0.139785	0.569892	0.0101523	0.354839	0.304636	0.304636	-0.0752688	-0.0752688	0.10596	0.10596	0.139785	0.0769231	-0.0752688	-0.0752688	0.10596	0.446154	0.569892	0.354839	-0.0752688	0.139785	0.139785	0.569892	1
epidermis morphogenesis	-0.0526316	-0.0526316	0.242424	-0.091954	0.298246	-0.0606061	0.139785	0.166667	0.298246	-0.0526316	-0.0526316	-0.0526316	-0.0526316	-0.0714286	-0.0606061	-0.0666667	-0.0606061	0.166667	-0.0666667	-0.0606061	-0.0606061	-0.0526316	-0.0526316	0.298246	-0.0526316	-0.0526316	-0.0526316	-0.0526316	-0.0784314	-0.0526316	-0.0606061	-0.0606061	-0.0526316	-0.0526316	-0.0606061	-0.0606061	-0.0526316	-0.0666667	0.298246	-0.0526316	-0.0606061	-0.0666667	-0.0526316	-0.0526316	-0.0526316	-0.0526316	-0.0526316	-0.0526316	-0.0752688
NADP binding	-0.0606061	-0.0606061	-0.0714286	0.104478	-0.0606061	-0.0714286	-0.0927152	-0.0869565	-0.0606061	-0.0606061	-0.0606061	-0.0606061	-0.0606061	-0.0869565	0.196429	-0.08	-0.0714286	-0.0869565	-0.08	0.196429	0.196429	-0.0606061	-0.0606061	-0.0606061	-0.0606061	-0.0606061	-0.0606061	-0.0606061	0.0853659	-0.0606061	-0.0714286	-0.0714286	-0.0606061	-0.0606061	-0.0714286	-0.0714286	-0.0606061	0.16	-0.0606061	0.242424	0.196429	0.16	-0.0606061	-0.0606061	-0.0606061	-0.0606061	-0.0606061	-0.0606061	0.304636
regulation of phagocytosis	0.242424	0.242424	-0.0714286	-0.119403	-0.0606061	-0.0714286	0.10596	0.130435	0.242424	0.242424	-0.0606061	0.242424	-0.0606061	-0.0869565	-0.0714286	-0.08	0.196429	0.130435	0.16	0.196429	0.464286	-0.0606061	-0.0606061	0.242424	-0.0606061	-0.0606061	0.242424	-0.0606061	-0.097561	-0.0606061	0.196429	0.196429	0.242424	-0.0606061	-0.0714286	-0.0714286	-0.0606061	-0.08	-0.0606061	-0.0606061	-0.0714286	0.16	-0.0606061	-0.0606061	-0.0606061	-0.0606061	0.242424	-0.0606061	-0.0927152
positive regulation of phagocytosis	0.298246	0.298246	-0.0606061	-0.091954	-0.0526316	-0.0606061	0.139785	0.166667	0.298246	-0.0526316	-0.0526316	0.298246	-0.0526316	-0.0714286	-0.0606061	-0.0666667	0.242424	0.166667	0.2	0.242424	0.545455	-0.0526316	-0.0526316	0.298246	-0.0526316	-0.0526316	0.298246	-0.0526316	-0.0784314	-0.0526316	0.242424	0.242424	0.298246	-0.0526316	-0.0606061	-0.0606061	-0.0526316	-0.0666667	-0.0526316	-0.0526316	-0.0606061	0.2	-0.0526316	-0.0526316	-0.0526316	-0.0526316	0.298246	-0.0526316	-0.0752688
regulation of coagulation	0.466667	0.466667	0.16	0.181818	-0.0666667	-0.08	-0.107692	-0.1	-0.0666667	-0.0666667	-0.0666667	-0.0666667	-0.0666667	-0.1	-0.08	-0.0909091	-0.08	-0.1	-0.0909091	0.4	0.16	-0.0666667	-0.0666667	-0.0666667	-0.0666667	0.2	-0.0666667	0.2	-0.114286	-0.0666667	0.16	0.16	0.2	-0.0666667	0.64	0.64	0.466667	-0.0909091	-0.0666667	-0.0666667	-0.08	-0.0909091	-0.0666667	-0.0666667	-0.0666667	-0.0666667	0.466667	-0.0666667	0.0769231
negative regulation of coagulation	-0.0526316	-0.0526316	-0.0606061	0.137931	-0.0526316	-0.0606061	-0.0752688	-0.0714286	-0.0526316	-0.0526316	-0.0526316	-0.0526316	-0.0526316	-0.0714286	-0.0606061	-0.0666667	-0.0606061	-0.0714286	-0.0666667	-0.0606061	-0.0606061	-0.0526316	-0.0526316	-0.0526316	-0.0526316	-0.0526316	-0.0526316	-0.0526316	-0.0784314	-0.0526316	-0.0606061	-0.0606061	-0.0526316	-0.0526316	0.545455	0.545455	0.298246	-0.0666667	-0.0526316	-0.0526316	-0.0606061	-0.0666667	-0.0526316	-0.0526316	-0.0526316	-0.0526316	-0.0526316	-0.0526316	-0.0752688
regulation of membrane protein ectodomain proteolysis	-0.0526316	-0.0526316	-0.0606061	0.0229885	-0.0526316	-0.0606061	-0.0752688	-0.0714286	-0.0526316	-0.0526316	-0.0526316	0.298246	-0.0526316	0.404762	-0.0606061	-0.0666667	0.848485	0.166667	0.2	-0.0606061	0.242424	-0.0526316	-0.0526316	-0.0526316	-0.0526316	-0.0526316	0.298246	-0.0526316	0.117647	-0.0526316	0.242424	0.242424	-0.0526316	-0.0526316	-0.0606061	-0.0606061	-0.0526316	-0.0666667	-0.0526316	-0.0526316	-0.0606061	0.2	-0.0526316	-0.0526316	-0.0526316	-0.0526316	-0.0526316	-0.0526316	-0.0752688
positive regulation of muscle cell differentiation	-0.0606061	-0.0606061	0.196429	0.216418	0.545455	-0.0714286	0.304636	0.130435	-0.0606061	0.242424	0.545455	-0.0606061	-0.0606061	0.130435	-0.0714286	-0.08	-0.0714286	-0.0869565	-0.08	-0.0714286	-0.0714286	-0.0606061	-0.0606061	0.545455	-0.0606061	0.242424	-0.0606061	-0.0606061	0.268293	0.242424	0.196429	0.196429	0.242424	0.242424	0.196429	0.196429	0.242424	-0.08	0.242424	-0.0606061	-0.0714286	-0.08	-0.0606061	-0.0606061	-0.0606061	-0.0606061	-0.0606061	-0.0606061	-0.0927152
protein insertion into mitochondrial membrane	-0.0526316	-0.0526316	-0.0606061	-0.091954	-0.0526316	0.242424	-0.0752688	-0.0714286	-0.0526316	-0.0526316	0.298246	0.298246	-0.0526316	-0.0714286	-0.0606061	-0.0666667	-0.0606061	-0.0714286	-0.0666667	-0.0606061	-0.0606061	-0.0526316	-0.0526316	-0.0526316	-0.0526316	-0.0526316	-0.0526316	-0.0526316	-0.0784314	-0.0526316	-0.0606061	-0.0606061	-0.0526316	-0.0526316	-0.0606061	-0.0606061	-0.0526316	-0.0666667	-0.0526316	-0.0526316	-0.0606061	-0.0666667	-0.0526316	-0.0526316	0.298246	-0.0526316	-0.0526316	-0.0526316	-0.0752688
protein insertion into membrane	-0.0606061	-0.0606061	-0.0714286	-0.00746269	-0.0606061	0.196429	0.10596	0.130435	-0.0606061	-0.0606061	0.242424	0.242424	-0.0606061	-0.0869565	-0.0714286	-0.08	-0.0714286	-0.0869565	-0.08	-0.0714286	-0.0714286	0.242424	-0.0606061	-0.0606061	-0.0606061	-0.0606061	-0.0606061	-0.0606061	-0.097561	0.242424	0.196429	0.196429	-0.0606061	-0.0606061	-0.0714286	-0.0714286	-0.0606061	-0.08	-0.0606061	-0.0606061	-0.0714286	-0.08	-0.0606061	-0.0606061	0.242424	-0.0606061	-0.0606061	-0.0606061	0.10596
response to electrical stimulus	0.298246	0.298246	-0.0606061	0.0229885	-0.0526316	-0.0606061	-0.0752688	-0.0714286	-0.0526316	-0.0526316	-0.0526316	-0.0526316	-0.0526316	0.166667	-0.0606061	-0.0666667	0.242424	-0.0714286	-0.0666667	0.242424	0.242424	-0.0526316	-0.0526316	-0.0526316	-0.0526316	-0.0526316	-0.0526316	-0.0526316	0.117647	-0.0526316	-0.0606061	-0.0606061	-0.0526316	-0.0526316	-0.0606061	-0.0606061	-0.0526316	0.2	-0.0526316	0.298246	-0.0606061	-0.0666667	-0.0526316	-0.0526316	-0.0526316	-0.0526316	0.298246	-0.0526316	-0.0752688
regulation of killing of cells of other organism	-0.0526316	-0.0526316	-0.0606061	0.0229885	-0.0526316	0.242424	-0.0752688	-0.0714286	-0.0526316	-0.0526316	-0.0526316	0.649123	-0.0526316	-0.0714286	-0.0606061	-0.0666667	0.242424	0.166667	0.2	0.242424	0.545455	-0.0526316	-0.0526316	-0.0526316	-0.0526316	-0.0526316	0.298246	-0.0526316	-0.0784314	-0.0526316	0.242424	0.242424	-0.0526316	-0.0526316	-0.0606061	-0.0606061	-0.0526316	-0.0666667	-0.0526316	-0.0526316	-0.0606061	0.466667	-0.0526316	-0.0526316	0.298246	-0.0526316	-0.0526316	-0.0526316	0.139785
response to hyperoxia	-0.0606061	-0.0606061	-0.0714286	0.216418	-0.0606061	-0.0714286	-0.0927152	-0.0869565	-0.0606061	-0.0606061	-0.0606061	-0.0606061	0.242424	0.130435	0.196429	0.16	0.196429	0.130435	0.16	-0.0714286	-0.0714286	-0.0606061	0.242424	-0.0606061	0.242424	-0.0606061	-0.0606061	0.242424	0.268293	0.242424	-0.0714286	-0.0714286	-0.0606061	0.242424	-0.0714286	-0.0714286	-0.0606061	0.16	-0.0606061	-0.0606061	0.196429	0.16	0.242424	0.242424	0.242424	0.242424	-0.0606061	0.242424	0.304636
maternal process involved in female pregnancy	-0.0526316	-0.0526316	0.242424	-0.091954	-0.0526316	-0.0606061	-0.0752688	-0.0714286	-0.0526316	-0.0526316	-0.0526316	-0.0526316	-0.0526316	0.166667	-0.0606061	0.466667	0.242424	0.166667	0.2	-0.0606061	-0.0606061	-0.0526316	-0.0526316	-0.0526316	-0.0526316	-0.0526316	0.298246	-0.0526316	-0.0784314	-0.0526316	-0.0606061	-0.0606061	-0.0526316	-0.0526316	-0.0606061	-0.0606061	-0.0526316	-0.0666667	-0.0526316	-0.0526316	-0.0606061	0.2	-0.0526316	-0.0526316	-0.0526316	-0.0526316	-0.0526316	-0.0526316	-0.0752688
cell differentiation involved in embryonic placenta development	-0.0526316	-0.0526316	-0.0606061	-0.091954	-0.0526316	0.848485	-0.0752688	-0.0714286	-0.0526316	-0.0526316	-0.0526316	0.298246	-0.0526316	-0.0714286	-0.0606061	-0.0666667	-0.0606061	-0.0714286	-0.0666667	-0.0606061	-0.0606061	-0.0526316	-0.0526316	-0.0526316	-0.0526316	-0.0526316	-0.0526316	-0.0526316	-0.0784314	-0.0526316	-0.0606061	-0.0606061	-0.0526316	-0.0526316	-0.0606061	-0.0606061	-0.0526316	-0.0666667	0.649123	-0.0526316	-0.0606061	-0.0666667	-0.0526316	-0.0526316	0.298246	-0.0526316	-0.0526316	-0.0526316	-0.0752688
regulation of androgen receptor signaling pathway	-0.0526316	-0.0526316	0.242424	0.0229885	-0.0526316	-0.0606061	0.139785	0.166667	-0.0526316	-0.0526316	0.298246	-0.0526316	-0.0526316	-0.0714286	-0.0606061	0.2	-0.0606061	-0.0714286	-0.0666667	-0.0606061	-0.0606061	-0.0526316	-0.0526316	-0.0526316	-0.0526316	0.298246	-0.0526316	-0.0526316	0.117647	-0.0526316	0.242424	0.242424	0.298246	-0.0526316	-0.0606061	-0.0606061	-0.0526316	-0.0666667	-0.0526316	-0.0526316	-0.0606061	-0.0666667	-0.0526316	-0.0526316	-0.0526316	-0.0526316	-0.0526316	-0.0526316	-0.0752688
myeloid leukocyte cytokine production	0.298246	0.298246	-0.0606061	0.137931	-0.0526316	-0.0606061	0.354839	0.404762	-0.0526316	-0.0526316	0.298246	-0.0526316	-0.0526316	-0.0714286	-0.0606061	-0.0666667	-0.0606061	-0.0714286	-0.0666667	0.242424	0.242424	0.298246	-0.0526316	-0.0526316	-0.0526316	0.298246	-0.0526316	-0.0526316	0.117647	0.298246	0.545455	0.545455	0.649123	-0.0526316	-0.0606061	-0.0606061	-0.0526316	-0.0666667	-0.0526316	-0.0526316	-0.0606061	-0.0666667	-0.0526316	-0.0526316	-0.0526316	-0.0526316	0.298246	-0.0526316	0.139785
regulation of transcription from RNA polymerase II promoter in response to hypoxia	0.242424	0.242424	0.196429	0.328358	-0.0606061	0.196429	-0.0927152	-0.0869565	-0.0606061	0.242424	-0.0606061	-0.0606061	-0.0606061	0.130435	-0.0714286	-0.08	0.196429	-0.0869565	-0.08	0.196429	-0.0714286	-0.0606061	-0.0606061	-0.0606061	-0.0606061	0.242424	-0.0606061	0.242424	0.0853659	-0.0606061	0.196429	0.196429	-0.0606061	-0.0606061	0.196429	0.196429	0.242424	-0.08	-0.0606061	-0.0606061	-0.0714286	-0.08	-0.0606061	-0.0606061	-0.0606061	-0.0606061	0.242424	-0.0606061	0.10596
cellular response to chemical stress	0.252874	0.252874	0.104478	0.318182	0.137931	-0.00746269	0.0138408	0.0425532	-0.091954	0.252874	0.137931	-0.091954	-0.091954	0.148936	0.216418	-0.145455	-0.00746269	-0.170213	-0.145455	0.216418	0.104478	0.0229885	-0.091954	0.0229885	-0.091954	0.252874	-0.091954	0.0229885	0.493243	0.137931	0.216418	0.216418	0.137931	0.137931	0.104478	0.104478	0.137931	0.290909	0.0229885	0.0229885	0.216418	-0.145455	-0.091954	-0.091954	0.0229885	0.0229885	0.252874	-0.091954	0.117647
response to UV-A	-0.0526316	-0.0526316	-0.0606061	0.137931	0.298246	-0.0606061	-0.0752688	-0.0714286	-0.0526316	-0.0526316	-0.0526316	-0.0526316	-0.0526316	0.642857	-0.0606061	-0.0666667	0.242424	-0.0714286	-0.0666667	-0.0606061	-0.0606061	-0.0526316	-0.0526316	-0.0526316	-0.0526316	-0.0526316	-0.0526316	-0.0526316	0.509804	-0.0526316	-0.0606061	-0.0606061	-0.0526316	-0.0526316	-0.0606061	-0.0606061	-0.0526316	-0.0666667	-0.0526316	-0.0526316	-0.0606061	-0.0666667	-0.0526316	-0.0526316	-0.0526316	-0.0526316	-0.0526316	-0.0526316	-0.0752688
cornification	-0.0714286	-0.0714286	-0.0869565	-0.170213	-0.0714286	0.347826	-0.12069	-0.111111	-0.0714286	-0.0714286	-0.0714286	-0.0714286	-0.0714286	-0.111111	-0.0869565	-0.1	-0.0869565	0.0740741	-0.1	-0.0869565	-0.0869565	-0.0714286	-0.0714286	-0.0714286	-0.0714286	-0.0714286	-0.0714286	-0.0714286	-0.129032	-0.0714286	-0.0869565	-0.0869565	-0.0714286	-0.0714286	-0.0869565	-0.0869565	-0.0714286	-0.1	0.404762	-0.0714286	-0.0869565	-0.1	-0.0714286	-0.0714286	-0.0714286	-0.0714286	-0.0714286	-0.0714286	-0.12069
aromatase activity	-0.0526316	-0.0526316	-0.0606061	0.0229885	-0.0526316	-0.0606061	-0.0752688	-0.0714286	-0.0526316	-0.0526316	-0.0526316	-0.0526316	1	-0.0714286	-0.0606061	0.2	-0.0606061	0.404762	0.466667	-0.0606061	-0.0606061	-0.0526316	1	-0.0526316	1	-0.0526316	0.298246	0.649123	-0.0784314	0.298246	-0.0606061	-0.0606061	-0.0526316	-0.0526316	-0.0606061	-0.0606061	-0.0526316	-0.0666667	-0.0526316	-0.0526316	-0.0606061	0.466667	1	0.649123	-0.0526316	0.298246	-0.0526316	1	0.569892
response to oxygen levels	0.0163934	0.0163934	0.0925267	0.958217	0.125683	-0.0142349	0.101498	0.0306122	-0.0928962	0.125683	0.125683	-0.0928962	0.0163934	0.132653	-0.0142349	0.0608696	-0.0142349	-0.0714286	-0.0434783	0.0925267	-0.0142349	0.0163934	0.0163934	0.0163934	0.0163934	0.125683	-0.0928962	0.125683	0.267101	0.234973	0.199288	0.199288	0.125683	0.125683	0.30605	0.30605	0.234973	-0.0434783	-0.0928962	-0.0928962	-0.0142349	0.0608696	0.0163934	0.0163934	0.0163934	0.0163934	0.0163934	0.0163934	0.301165
vitamin D 24-hydroxylase activity	-0.0526316	-0.0526316	-0.0606061	0.0229885	-0.0526316	-0.0606061	-0.0752688	-0.0714286	-0.0526316	-0.0526316	-0.0526316	-0.0526316	0.649123	-0.0714286	-0.0606061	0.466667	-0.0606061	0.642857	0.733333	-0.0606061	-0.0606061	-0.0526316	0.649123	-0.0526316	0.649123	-0.0526316	0.649123	0.649123	-0.0784314	0.298246	-0.0606061	-0.0606061	-0.0526316	-0.0526316	-0.0606061	-0.0606061	-0.0526316	-0.0666667	-0.0526316	-0.0526316	-0.0606061	0.733333	0.649123	0.649123	-0.0526316	0.298246	-0.0526316	0.649123	0.354839
regulation of protein processing	-0.0526316	-0.0526316	-0.0606061	0.137931	0.298246	-0.0606061	0.354839	0.166667	-0.0526316	0.298246	0.298246	0.298246	-0.0526316	0.166667	-0.0606061	-0.0666667	-0.0606061	-0.0714286	-0.0666667	-0.0606061	-0.0606061	-0.0526316	-0.0526316	0.298246	-0.0526316	-0.0526316	-0.0526316	-0.0526316	0.117647	0.298246	-0.0606061	-0.0606061	-0.0526316	0.298246	0.242424	0.242424	0.298246	-0.0666667	-0.0526316	-0.0526316	-0.0606061	-0.0666667	-0.0526316	-0.0526316	-0.0526316	-0.0526316	-0.0526316	-0.0526316	-0.0752688
vitamin D3 metabolic process	-0.0526316	-0.0526316	-0.0606061	-0.091954	-0.0526316	-0.0606061	-0.0752688	-0.0714286	-0.0526316	-0.0526316	-0.0526316	0.298246	0.298246	-0.0714286	-0.0606061	0.2	0.242424	0.642857	0.733333	-0.0606061	0.242424	-0.0526316	0.298246	-0.0526316	0.298246	-0.0526316	1	0.298246	-0.0784314	-0.0526316	0.242424	0.242424	-0.0526316	-0.0526316	-0.0606061	-0.0606061	-0.0526316	-0.0666667	-0.0526316	-0.0526316	-0.0606061	0.733333	0.298246	0.298246	-0.0526316	-0.0526316	-0.0526316	0.298246	0.139785
cellular response to oxygen radical	1	1	0.242424	0.0229885	-0.0526316	-0.0606061	-0.0752688	-0.0714286	-0.0526316	-0.0526316	-0.0526316	-0.0526316	-0.0526316	-0.0714286	-0.0606061	-0.0666667	-0.0606061	-0.0714286	-0.0666667	0.848485	0.545455	-0.0526316	-0.0526316	-0.0526316	-0.0526316	0.298246	-0.0526316	0.298246	-0.0784314	-0.0526316	0.242424	0.242424	0.298246	-0.0526316	0.242424	0.242424	0.298246	0.2	-0.0526316	0.298246	-0.0606061	-0.0666667	-0.0526316	-0.0526316	-0.0526316	-0.0526316	1	-0.0526316	0.139785
cellular response to superoxide	1	1	0.242424	0.0229885	-0.0526316	-0.0606061	-0.0752688	-0.0714286	-0.0526316	-0.0526316	-0.0526316	-0.0526316	-0.0526316	-0.0714286	-0.0606061	-0.0666667	-0.0606061	-0.0714286	-0.0666667	0.848485	0.545455	-0.0526316	-0.0526316	-0.0526316	-0.0526316	0.298246	-0.0526316	0.298246	-0.0784314	-0.0526316	0.242424	0.242424	0.298246	-0.0526316	0.242424	0.242424	0.298246	0.2	-0.0526316	0.298246	-0.0606061	-0.0666667	-0.0526316	-0.0526316	-0.0526316	-0.0526316	1	-0.0526316	0.139785
cellular response to UV-A	-0.0526316	-0.0526316	-0.0606061	0.137931	0.298246	-0.0606061	-0.0752688	-0.0714286	-0.0526316	-0.0526316	-0.0526316	-0.0526316	-0.0526316	0.642857	-0.0606061	-0.0666667	0.242424	-0.0714286	-0.0666667	-0.0606061	-0.0606061	-0.0526316	-0.0526316	-0.0526316	-0.0526316	-0.0526316	-0.0526316	-0.0526316	0.509804	-0.0526316	-0.0606061	-0.0606061	-0.0526316	-0.0526316	-0.0606061	-0.0606061	-0.0526316	-0.0666667	-0.0526316	-0.0526316	-0.0606061	-0.0666667	-0.0526316	-0.0526316	-0.0526316	-0.0526316	-0.0526316	-0.0526316	-0.0752688
reactive oxygen species metabolic process	0.319728	0.319728	0.148472	0.138973	-0.0884354	-0.113537	-0.178782	-0.158537	-0.0884354	0.047619	-0.0884354	-0.0884354	0.047619	-0.0365854	0.41048	0.115789	-0.113537	0.0853659	0.115789	0.41048	0.279476	-0.0884354	0.047619	-0.0884354	0.047619	0.183673	-0.0884354	0.183673	0.144487	0.047619	0.0174672	0.0174672	0.183673	-0.0884354	0.0174672	0.0174672	0.047619	0.494737	-0.0884354	0.183673	0.41048	0.115789	0.047619	0.183673	-0.0884354	0.319728	0.319728	0.047619	0.292731
establishment of protein localization to mitochondrial membrane	-0.0526316	-0.0526316	-0.0606061	-0.091954	-0.0526316	0.242424	-0.0752688	-0.0714286	-0.0526316	-0.0526316	0.298246	0.298246	-0.0526316	-0.0714286	-0.0606061	-0.0666667	-0.0606061	-0.0714286	-0.0666667	-0.0606061	-0.0606061	-0.0526316	-0.0526316	-0.0526316	-0.0526316	-0.0526316	-0.0526316	-0.0526316	-0.0784314	-0.0526316	-0.0606061	-0.0606061	-0.0526316	-0.0526316	-0.0606061	-0.0606061	-0.0526316	-0.0666667	-0.0526316	-0.0526316	-0.0606061	-0.0666667	-0.0526316	-0.0526316	0.298246	-0.0526316	-0.0526316	-0.0526316	-0.0752688
scaffold protein binding	-0.0526316	-0.0526316	-0.0606061	-0.091954	-0.0526316	0.545455	-0.0752688	-0.0714286	-0.0526316	-0.0526316	-0.0526316	0.298246	-0.0526316	-0.0714286	-0.0606061	-0.0666667	-0.0606061	-0.0714286	-0.0666667	-0.0606061	-0.0606061	-0.0526316	-0.0526316	-0.0526316	-0.0526316	-0.0526316	-0.0526316	-0.0526316	-0.0784314	-0.0526316	-0.0606061	-0.0606061	-0.0526316	-0.0526316	-0.0606061	-0.0606061	-0.0526316	-0.0666667	0.298246	-0.0526316	-0.0606061	-0.0666667	-0.0526316	-0.0526316	0.298246	-0.0526316	-0.0526316	-0.0526316	-0.0752688
cellular response to toxic substance	0.569892	0.569892	0.10596	0.0138408	-0.0752688	-0.0927152	-0.132075	-0.12069	-0.0752688	-0.0752688	-0.0752688	-0.0752688	-0.0752688	-0.12069	0.701987	-0.107692	-0.0927152	-0.12069	-0.107692	0.503311	0.304636	-0.0752688	-0.0752688	-0.0752688	-0.0752688	0.354839	-0.0752688	0.139785	0.162437	-0.0752688	0.10596	0.10596	0.139785	-0.0752688	0.10596	0.10596	0.139785	0.815385	-0.0752688	0.139785	0.701987	-0.107692	-0.0752688	-0.0752688	-0.0752688	0.139785	0.569892	-0.0752688	0.191375
hepatocyte apoptotic process	-0.0526316	-0.0526316	0.242424	0.0229885	-0.0526316	0.242424	-0.0752688	-0.0714286	-0.0526316	-0.0526316	-0.0526316	-0.0526316	-0.0526316	-0.0714286	-0.0606061	0.2	-0.0606061	-0.0714286	-0.0666667	-0.0606061	-0.0606061	-0.0526316	-0.0526316	-0.0526316	-0.0526316	-0.0526316	-0.0526316	-0.0526316	-0.0784314	-0.0526316	-0.0606061	-0.0606061	0.298246	-0.0526316	-0.0606061	-0.0606061	-0.0526316	-0.0666667	0.298246	-0.0526316	-0.0606061	-0.0666667	-0.0526316	-0.0526316	-0.0526316	-0.0526316	-0.0526316	-0.0526316	-0.0752688
disordered domain specific binding	-0.0526316	-0.0526316	0.242424	0.0229885	0.298246	-0.0606061	-0.0752688	-0.0714286	-0.0526316	0.298246	0.298246	-0.0526316	-0.0526316	-0.0714286	-0.0606061	-0.0666667	-0.0606061	-0.0714286	-0.0666667	-0.0606061	-0.0606061	-0.0526316	-0.0526316	0.298246	-0.0526316	-0.0526316	-0.0526316	-0.0526316	0.117647	0.298246	-0.0606061	-0.0606061	-0.0526316	0.298246	0.242424	0.242424	0.298246	-0.0666667	0.298246	-0.0526316	-0.0606061	-0.0666667	-0.0526316	-0.0526316	-0.0526316	-0.0526316	-0.0526316	-0.0526316	-0.0752688
ligand-activated transcription factor activity	-0.0666667	-0.0666667	0.4	0.0727273	-0.0666667	-0.08	-0.107692	-0.1	-0.0666667	-0.0666667	-0.0666667	-0.0666667	0.2	-0.1	-0.08	1	-0.08	0.3	0.345455	-0.08	-0.08	-0.0666667	0.2	-0.0666667	0.2	-0.0666667	0.2	0.2	-0.114286	0.2	-0.08	-0.08	0.2	-0.0666667	-0.08	-0.08	-0.0666667	-0.0909091	-0.0666667	-0.0666667	-0.08	0.345455	0.2	0.2	0.2	0.2	-0.0666667	0.2	0.0769231
detoxification	0.569892	0.569892	0.10596	0.0138408	-0.0752688	-0.0927152	-0.132075	-0.12069	-0.0752688	-0.0752688	-0.0752688	-0.0752688	-0.0752688	-0.12069	0.701987	-0.107692	-0.0927152	-0.12069	-0.107692	0.503311	0.304636	-0.0752688	-0.0752688	-0.0752688	-0.0752688	0.354839	-0.0752688	0.139785	0.162437	-0.0752688	0.10596	0.10596	0.139785	-0.0752688	0.10596	0.10596	0.139785	0.815385	-0.0752688	0.139785	0.701987	-0.107692	-0.0752688	-0.0752688	-0.0752688	0.139785	0.569892	-0.0752688	0.191375
cellular oxidant detoxification	0.569892	0.569892	0.10596	0.0138408	-0.0752688	-0.0927152	-0.132075	-0.12069	-0.0752688	-0.0752688	-0.0752688	-0.0752688	-0.0752688	-0.12069	0.701987	-0.107692	-0.0927152	-0.12069	-0.107692	0.503311	0.304636	-0.0752688	-0.0752688	-0.0752688	-0.0752688	0.354839	-0.0752688	0.139785	0.162437	-0.0752688	0.10596	0.10596	0.139785	-0.0752688	0.10596	0.10596	0.139785	0.815385	-0.0752688	0.139785	0.701987	-0.107692	-0.0752688	-0.0752688	-0.0752688	0.139785	0.569892	-0.0752688	0.191375
estrogen 16-alpha-hydroxylase activity	-0.0526316	-0.0526316	-0.0606061	0.0229885	-0.0526316	-0.0606061	-0.0752688	-0.0714286	-0.0526316	-0.0526316	-0.0526316	-0.0526316	1	-0.0714286	-0.0606061	0.2	-0.0606061	0.404762	0.466667	-0.0606061	-0.0606061	-0.0526316	1	-0.0526316	1	-0.0526316	0.298246	0.649123	-0.0784314	0.298246	-0.0606061	-0.0606061	-0.0526316	-0.0526316	-0.0606061	-0.0606061	-0.0526316	-0.0666667	-0.0526316	-0.0526316	-0.0606061	0.466667	1	0.649123	-0.0526316	0.298246	-0.0526316	1	0.569892
estrogen 2-hydroxylase activity	-0.0526316	-0.0526316	-0.0606061	0.0229885	-0.0526316	-0.0606061	-0.0752688	-0.0714286	-0.0526316	-0.0526316	-0.0526316	-0.0526316	1	-0.0714286	-0.0606061	0.2	-0.0606061	0.404762	0.466667	-0.0606061	-0.0606061	-0.0526316	1	-0.0526316	1	-0.0526316	0.298246	0.649123	-0.0784314	0.298246	-0.0606061	-0.0606061	-0.0526316	-0.0526316	-0.0606061	-0.0606061	-0.0526316	-0.0666667	-0.0526316	-0.0526316	-0.0606061	0.466667	1	0.649123	-0.0526316	0.298246	-0.0526316	1	0.569892
positive regulation of animal organ morphogenesis	-0.0526316	-0.0526316	0.545455	-0.091954	0.298246	-0.0606061	0.139785	0.166667	0.298246	-0.0526316	-0.0526316	-0.0526316	-0.0526316	-0.0714286	-0.0606061	0.2	-0.0606061	-0.0714286	-0.0666667	-0.0606061	-0.0606061	-0.0526316	-0.0526316	0.298246	-0.0526316	-0.0526316	-0.0526316	-0.0526316	-0.0784314	-0.0526316	-0.0606061	-0.0606061	-0.0526316	-0.0526316	-0.0606061	-0.0606061	-0.0526316	-0.0666667	0.298246	-0.0526316	-0.0606061	-0.0666667	-0.0526316	-0.0526316	-0.0526316	-0.0526316	-0.0526316	-0.0526316	-0.0752688
regulation of hemostasis	0.466667	0.466667	0.16	0.181818	-0.0666667	-0.08	-0.107692	-0.1	-0.0666667	-0.0666667	-0.0666667	-0.0666667	-0.0666667	-0.1	-0.08	-0.0909091	-0.08	-0.1	-0.0909091	0.4	0.16	-0.0666667	-0.0666667	-0.0666667	-0.0666667	0.2	-0.0666667	0.2	-0.114286	-0.0666667	0.16	0.16	0.2	-0.0666667	0.64	0.64	0.466667	-0.0909091	-0.0666667	-0.0666667	-0.08	-0.0909091	-0.0666667	-0.0666667	-0.0666667	-0.0666667	0.466667	-0.0666667	0.0769231
negative regulation of hemostasis	-0.0526316	-0.0526316	-0.0606061	0.137931	-0.0526316	-0.0606061	-0.0752688	-0.0714286	-0.0526316	-0.0526316	-0.0526316	-0.0526316	-0.0526316	-0.0714286	-0.0606061	-0.0666667	-0.0606061	-0.0714286	-0.0666667	-0.0606061	-0.0606061	-0.0526316	-0.0526316	-0.0526316	-0.0526316	-0.0526316	-0.0526316	-0.0526316	-0.0784314	-0.0526316	-0.0606061	-0.0606061	-0.0526316	-0.0526316	0.545455	0.545455	0.298246	-0.0666667	-0.0526316	-0.0526316	-0.0606061	-0.0666667	-0.0526316	-0.0526316	-0.0526316	-0.0526316	-0.0526316	-0.0526316	-0.0752688
positive regulation of G1/S transition of mitotic cell cycle	-0.0526316	-0.0526316	-0.0606061	0.137931	-0.0526316	-0.0606061	-0.0752688	-0.0714286	-0.0526316	0.298246	0.298246	-0.0526316	0.298246	-0.0714286	-0.0606061	0.2	-0.0606061	0.166667	0.2	-0.0606061	-0.0606061	-0.0526316	0.298246	-0.0526316	0.298246	-0.0526316	-0.0526316	0.298246	0.117647	0.649123	-0.0606061	-0.0606061	-0.0526316	0.298246	0.242424	0.242424	0.298246	-0.0666667	-0.0526316	-0.0526316	-0.0606061	0.2	0.298246	0.298246	-0.0526316	0.298246	-0.0526316	0.298246	0.139785
regulation of cellular response to oxidative stress	0.354839	0.354839	0.304636	0.0138408	0.139785	-0.0927152	0.0296496	0.0517241	-0.0752688	-0.0752688	0.139785	-0.0752688	-0.0752688	0.0517241	0.10596	-0.107692	-0.0927152	-0.12069	-0.107692	0.304636	0.10596	-0.0752688	-0.0752688	0.139785	-0.0752688	0.569892	-0.0752688	0.139785	0.314721	-0.0752688	0.304636	0.304636	0.354839	0.139785	0.10596	0.10596	0.139785	0.0769231	0.139785	-0.0752688	0.10596	-0.107692	-0.0752688	-0.0752688	0.139785	0.139785	0.354839	-0.0752688	0.0296496
positive regulation of purine nucleotide metabolic process	-0.0526316	-0.0526316	0.242424	0.137931	-0.0526316	-0.0606061	-0.0752688	-0.0714286	-0.0526316	-0.0526316	-0.0526316	0.298246	-0.0526316	-0.0714286	-0.0606061	0.2	0.242424	0.166667	0.2	0.242424	0.545455	-0.0526316	-0.0526316	-0.0526316	-0.0526316	-0.0526316	0.298246	-0.0526316	-0.0784314	-0.0526316	0.242424	0.242424	0.298246	-0.0526316	-0.0606061	-0.0606061	-0.0526316	-0.0666667	-0.0526316	-0.0526316	-0.0606061	0.466667	-0.0526316	-0.0526316	-0.0526316	-0.0526316	-0.0526316	-0.0526316	0.139785
positive regulation of neuron death	0.242424	0.242424	0.196429	-0.119403	0.242424	0.196429	-0.0927152	-0.0869565	-0.0606061	-0.0606061	-0.0606061	0.545455	-0.0606061	-0.0869565	-0.0714286	-0.08	0.196429	0.130435	0.16	0.196429	0.464286	-0.0606061	-0.0606061	0.242424	-0.0606061	-0.0606061	0.242424	-0.0606061	-0.097561	-0.0606061	0.196429	0.196429	-0.0606061	-0.0606061	-0.0714286	-0.0714286	-0.0606061	0.16	0.242424	0.242424	-0.0714286	0.16	-0.0606061	-0.0606061	0.242424	-0.0606061	0.242424	-0.0606061	-0.0927152
regulation of extrinsic apoptotic signaling pathway via death domain receptors	-0.0526316	-0.0526316	-0.0606061	0.0229885	-0.0526316	0.242424	0.139785	0.166667	-0.0526316	-0.0526316	-0.0526316	0.298246	-0.0526316	-0.0714286	0.242424	-0.0666667	-0.0606061	-0.0714286	-0.0666667	-0.0606061	-0.0606061	0.298246	-0.0526316	-0.0526316	-0.0526316	0.298246	-0.0526316	-0.0526316	0.117647	0.298246	0.242424	0.242424	-0.0526316	-0.0526316	-0.0606061	-0.0606061	-0.0526316	0.2	-0.0526316	-0.0526316	0.242424	-0.0666667	-0.0526316	-0.0526316	0.298246	0.298246	-0.0526316	-0.0526316	0.139785
negative regulation of extrinsic apoptotic signaling pathway via death domain receptors	-0.0526316	-0.0526316	-0.0606061	0.0229885	-0.0526316	0.242424	0.139785	0.166667	-0.0526316	-0.0526316	-0.0526316	0.298246	-0.0526316	-0.0714286	0.242424	-0.0666667	-0.0606061	-0.0714286	-0.0666667	-0.0606061	-0.0606061	0.298246	-0.0526316	-0.0526316	-0.0526316	0.298246	-0.0526316	-0.0526316	0.117647	0.298246	0.242424	0.242424	-0.0526316	-0.0526316	-0.0606061	-0.0606061	-0.0526316	0.2	-0.0526316	-0.0526316	0.242424	-0.0666667	-0.0526316	-0.0526316	0.298246	0.298246	-0.0526316	-0.0526316	0.139785
regulation of oxidative stress-induced intrinsic apoptotic signaling pathway	0.298246	0.298246	0.242424	0.137931	-0.0526316	-0.0606061	0.139785	0.166667	-0.0526316	-0.0526316	0.298246	-0.0526316	-0.0526316	-0.0714286	0.242424	-0.0666667	-0.0606061	-0.0714286	-0.0666667	0.242424	-0.0606061	-0.0526316	-0.0526316	-0.0526316	-0.0526316	1	-0.0526316	0.298246	0.313725	-0.0526316	0.545455	0.545455	0.298246	-0.0526316	0.242424	0.242424	0.298246	0.2	-0.0526316	-0.0526316	0.242424	-0.0666667	-0.0526316	-0.0526316	-0.0526316	0.298246	0.298246	-0.0526316	0.139785
negative regulation of oxidative stress-induced intrinsic apoptotic signaling pathway	0.298246	0.298246	0.242424	0.137931	-0.0526316	-0.0606061	0.139785	0.166667	-0.0526316	-0.0526316	0.298246	-0.0526316	-0.0526316	-0.0714286	0.242424	-0.0666667	-0.0606061	-0.0714286	-0.0666667	0.242424	-0.0606061	-0.0526316	-0.0526316	-0.0526316	-0.0526316	1	-0.0526316	0.298246	0.313725	-0.0526316	0.545455	0.545455	0.298246	-0.0526316	0.242424	0.242424	0.298246	0.2	-0.0526316	-0.0526316	0.242424	-0.0666667	-0.0526316	-0.0526316	-0.0526316	0.298246	0.298246	-0.0526316	0.139785
positive regulation of cell cycle G1/S phase transition	-0.0526316	-0.0526316	-0.0606061	0.137931	-0.0526316	-0.0606061	-0.0752688	-0.0714286	-0.0526316	0.298246	0.298246	-0.0526316	0.298246	-0.0714286	-0.0606061	0.2	-0.0606061	0.166667	0.2	-0.0606061	-0.0606061	-0.0526316	0.298246	-0.0526316	0.298246	-0.0526316	-0.0526316	0.298246	0.117647	0.649123	-0.0606061	-0.0606061	-0.0526316	0.298246	0.242424	0.242424	0.298246	-0.0666667	-0.0526316	-0.0526316	-0.0606061	0.2	0.298246	0.298246	-0.0526316	0.298246	-0.0526316	0.298246	0.139785
regulation of response to oxidative stress	0.354839	0.354839	0.304636	0.0138408	0.139785	-0.0927152	0.0296496	0.0517241	-0.0752688	-0.0752688	0.139785	-0.0752688	-0.0752688	0.0517241	0.10596	-0.107692	-0.0927152	-0.12069	-0.107692	0.304636	0.10596	-0.0752688	-0.0752688	0.139785	-0.0752688	0.569892	-0.0752688	0.139785	0.314721	-0.0752688	0.304636	0.304636	0.354839	0.139785	0.10596	0.10596	0.139785	0.0769231	0.139785	-0.0752688	0.10596	-0.107692	-0.0752688	-0.0752688	0.139785	0.139785	0.354839	-0.0752688	0.0296496
regulation of oxidative stress-induced cell death	0.166667	0.166667	0.347826	0.0425532	0.166667	-0.0869565	0.0517241	0.0740741	-0.0714286	-0.0714286	0.166667	-0.0714286	-0.0714286	0.0740741	0.130435	-0.1	-0.0869565	-0.111111	-0.1	0.130435	-0.0869565	-0.0714286	-0.0714286	0.166667	-0.0714286	0.642857	-0.0714286	0.166667	0.354839	-0.0714286	0.347826	0.347826	0.166667	0.166667	0.130435	0.130435	0.166667	0.1	0.166667	-0.0714286	0.130435	-0.1	-0.0714286	-0.0714286	0.166667	0.166667	0.166667	-0.0714286	0.0517241
negative regulation of oxidative stress-induced cell death	0.2	0.2	0.4	0.0727273	0.2	-0.08	0.0769231	0.1	-0.0666667	-0.0666667	0.2	-0.0666667	-0.0666667	-0.1	0.16	-0.0909091	-0.08	-0.1	-0.0909091	0.16	-0.08	-0.0666667	-0.0666667	0.2	-0.0666667	0.733333	-0.0666667	0.2	0.228571	-0.0666667	0.4	0.4	0.2	0.2	0.16	0.16	0.2	0.127273	0.2	-0.0666667	0.16	-0.0909091	-0.0666667	-0.0666667	0.2	0.2	0.2	-0.0666667	0.0769231
regulation of protein maturation	-0.0526316	-0.0526316	-0.0606061	0.137931	0.298246	-0.0606061	0.354839	0.166667	-0.0526316	0.298246	0.298246	0.298246	-0.0526316	0.166667	-0.0606061	-0.0666667	-0.0606061	-0.0714286	-0.0666667	-0.0606061	-0.0606061	-0.0526316	-0.0526316	0.298246	-0.0526316	-0.0526316	-0.0526316	-0.0526316	0.117647	0.298246	-0.0606061	-0.0606061	-0.0526316	0.298246	0.242424	0.242424	0.298246	-0.0666667	-0.0526316	-0.0526316	-0.0606061	-0.0666667	-0.0526316	-0.0526316	-0.0526316	-0.0526316	-0.0526316	-0.0526316	-0.0752688
reactive oxygen species biosynthetic process	0.298246	0.298246	0.242424	0.137931	-0.0526316	-0.0606061	-0.0752688	-0.0714286	-0.0526316	-0.0526316	-0.0526316	-0.0526316	0.298246	-0.0714286	-0.0606061	0.466667	-0.0606061	0.166667	0.2	0.242424	0.242424	-0.0526316	0.298246	-0.0526316	0.298246	-0.0526316	-0.0526316	0.298246	-0.0784314	0.298246	-0.0606061	-0.0606061	0.649123	-0.0526316	-0.0606061	-0.0606061	-0.0526316	-0.0666667	-0.0526316	-0.0526316	-0.0606061	0.2	0.298246	0.298246	-0.0526316	0.298246	0.298246	0.298246	0.139785
epithelial cell apoptotic process	0.166667	0.166667	0.347826	0.148936	-0.0714286	0.130435	0.224138	0.259259	0.166667	-0.0714286	-0.0714286	-0.0714286	-0.0714286	-0.111111	-0.0869565	0.1	-0.0869565	-0.111111	-0.1	0.130435	-0.0869565	0.166667	-0.0714286	0.166667	-0.0714286	0.166667	-0.0714286	0.166667	-0.129032	0.166667	0.347826	0.347826	0.166667	-0.0714286	0.130435	0.130435	0.166667	-0.1	0.166667	-0.0714286	-0.0869565	-0.1	-0.0714286	-0.0714286	-0.0714286	-0.0714286	0.166667	-0.0714286	0.224138
regulation of epithelial cell apoptotic process	0.242424	0.242424	0.464286	0.216418	-0.0606061	-0.0714286	0.304636	0.347826	0.242424	-0.0606061	-0.0606061	-0.0606061	-0.0606061	-0.0869565	-0.0714286	0.16	-0.0714286	-0.0869565	-0.08	0.196429	-0.0714286	0.242424	-0.0606061	0.242424	-0.0606061	0.242424	-0.0606061	0.242424	-0.097561	0.242424	0.464286	0.464286	0.242424	-0.0606061	0.196429	0.196429	0.242424	-0.08	-0.0606061	-0.0606061	-0.0714286	-0.08	-0.0606061	-0.0606061	-0.0606061	-0.0606061	0.242424	-0.0606061	0.304636
negative regulation of epithelial cell apoptotic process	0.298246	0.298246	0.545455	0.252874	-0.0526316	-0.0606061	0.139785	0.166667	-0.0526316	-0.0526316	-0.0526316	-0.0526316	-0.0526316	-0.0714286	-0.0606061	0.2	-0.0606061	-0.0714286	-0.0666667	0.242424	-0.0606061	0.298246	-0.0526316	-0.0526316	-0.0526316	0.298246	-0.0526316	0.298246	-0.0784314	0.298246	0.545455	0.545455	0.298246	-0.0526316	0.242424	0.242424	0.298246	-0.0666667	-0.0526316	-0.0526316	-0.0606061	-0.0666667	-0.0526316	-0.0526316	-0.0526316	-0.0526316	0.298246	-0.0526316	0.354839
response to amyloid-beta	0.242424	0.242424	-0.0714286	-0.00746269	0.242424	-0.0714286	0.10596	0.130435	0.242424	-0.0606061	-0.0606061	-0.0606061	-0.0606061	0.347826	-0.0714286	-0.08	-0.0714286	-0.0869565	-0.08	0.196429	0.196429	-0.0606061	-0.0606061	-0.0606061	-0.0606061	-0.0606061	-0.0606061	-0.0606061	0.268293	-0.0606061	-0.0714286	-0.0714286	0.242424	-0.0606061	-0.0714286	-0.0714286	-0.0606061	-0.08	-0.0606061	-0.0606061	-0.0714286	-0.08	-0.0606061	-0.0606061	-0.0606061	-0.0606061	0.242424	-0.0606061	-0.0927152
regulation of vascular associated smooth muscle cell proliferation	-0.0526316	-0.0526316	-0.0606061	0.252874	0.298246	-0.0606061	0.139785	0.166667	-0.0526316	0.298246	0.298246	-0.0526316	-0.0526316	0.166667	-0.0606061	-0.0666667	-0.0606061	-0.0714286	-0.0666667	-0.0606061	-0.0606061	0.298246	-0.0526316	-0.0526316	-0.0526316	-0.0526316	-0.0526316	-0.0526316	0.313725	0.649123	0.242424	0.242424	-0.0526316	0.298246	0.242424	0.242424	0.298246	-0.0666667	-0.0526316	-0.0526316	-0.0606061	-0.0666667	-0.0526316	-0.0526316	-0.0526316	-0.0526316	-0.0526316	-0.0526316	0.139785
cellular detoxification	0.569892	0.569892	0.10596	0.0138408	-0.0752688	-0.0927152	-0.132075	-0.12069	-0.0752688	-0.0752688	-0.0752688	-0.0752688	-0.0752688	-0.12069	0.701987	-0.107692	-0.0927152	-0.12069	-0.107692	0.503311	0.304636	-0.0752688	-0.0752688	-0.0752688	-0.0752688	0.354839	-0.0752688	0.139785	0.162437	-0.0752688	0.10596	0.10596	0.139785	-0.0752688	0.10596	0.10596	0.139785	0.815385	-0.0752688	0.139785	0.701987	-0.107692	-0.0752688	-0.0752688	-0.0752688	0.139785	0.569892	-0.0752688	0.191375
vascular associated smooth muscle cell proliferation	-0.0526316	-0.0526316	-0.0606061	0.252874	0.298246	-0.0606061	0.139785	0.166667	-0.0526316	0.298246	0.298246	-0.0526316	-0.0526316	0.166667	-0.0606061	-0.0666667	-0.0606061	-0.0714286	-0.0666667	-0.0606061	-0.0606061	0.298246	-0.0526316	-0.0526316	-0.0526316	-0.0526316	-0.0526316	-0.0526316	0.313725	0.649123	0.242424	0.242424	-0.0526316	0.298246	0.242424	0.242424	0.298246	-0.0666667	-0.0526316	-0.0526316	-0.0606061	-0.0666667	-0.0526316	-0.0526316	-0.0526316	-0.0526316	-0.0526316	-0.0526316	0.139785
negative regulation of reproductive process	-0.0526316	-0.0526316	-0.0606061	0.137931	-0.0526316	-0.0606061	-0.0752688	-0.0714286	-0.0526316	-0.0526316	-0.0526316	-0.0526316	-0.0526316	0.166667	0.242424	-0.0666667	0.242424	-0.0714286	-0.0666667	-0.0606061	-0.0606061	-0.0526316	-0.0526316	-0.0526316	-0.0526316	-0.0526316	-0.0526316	-0.0526316	0.117647	-0.0526316	-0.0606061	-0.0606061	-0.0526316	-0.0526316	0.242424	0.242424	-0.0526316	0.2	-0.0526316	-0.0526316	0.242424	-0.0666667	-0.0526316	-0.0526316	-0.0526316	-0.0526316	-0.0526316	-0.0526316	-0.0752688
negative regulation of reactive oxygen species metabolic process	-0.0526316	-0.0526316	0.242424	0.0229885	-0.0526316	-0.0606061	-0.0752688	-0.0714286	-0.0526316	0.298246	-0.0526316	-0.0526316	-0.0526316	0.166667	-0.0606061	0.2	-0.0606061	-0.0714286	-0.0666667	-0.0606061	-0.0606061	-0.0526316	-0.0526316	-0.0526316	-0.0526316	-0.0526316	-0.0526316	-0.0526316	0.117647	-0.0526316	-0.0606061	-0.0606061	0.298246	-0.0526316	-0.0606061	-0.0606061	-0.0526316	-0.0666667	-0.0526316	-0.0526316	-0.0606061	-0.0666667	-0.0526316	-0.0526316	-0.0526316	-0.0526316	-0.0526316	-0.0526316	-0.0752688
regulation of CD4-positive, alpha-beta T cell activation	-0.0526316	-0.0526316	-0.0606061	-0.091954	-0.0526316	-0.0606061	-0.0752688	-0.0714286	-0.0526316	-0.0526316	-0.0526316	0.298246	-0.0526316	-0.0714286	-0.0606061	-0.0666667	0.242424	0.166667	0.2	-0.0606061	0.242424	-0.0526316	-0.0526316	-0.0526316	-0.0526316	-0.0526316	0.298246	-0.0526316	-0.0784314	-0.0526316	0.242424	0.242424	-0.0526316	-0.0526316	-0.0606061	-0.0606061	-0.0526316	-0.0666667	-0.0526316	-0.0526316	-0.0606061	0.2	-0.0526316	-0.0526316	-0.0526316	-0.0526316	-0.0526316	-0.0526316	-0.0752688
positive regulation of CD4-positive, alpha-beta T cell activation	-0.0526316	-0.0526316	-0.0606061	-0.091954	-0.0526316	-0.0606061	-0.0752688	-0.0714286	-0.0526316	-0.0526316	-0.0526316	0.298246	-0.0526316	-0.0714286	-0.0606061	-0.0666667	0.242424	0.166667	0.2	-0.0606061	0.242424	-0.0526316	-0.0526316	-0.0526316	-0.0526316	-0.0526316	0.298246	-0.0526316	-0.0784314	-0.0526316	0.242424	0.242424	-0.0526316	-0.0526316	-0.0606061	-0.0606061	-0.0526316	-0.0666667	-0.0526316	-0.0526316	-0.0606061	0.2	-0.0526316	-0.0526316	-0.0526316	-0.0526316	-0.0526316	-0.0526316	-0.0752688
regulation of peptidyl-lysine acetylation	-0.0526316	-0.0526316	-0.0606061	0.0229885	-0.0526316	-0.0606061	0.139785	0.166667	-0.0526316	0.298246	0.298246	-0.0526316	-0.0526316	-0.0714286	-0.0606061	-0.0666667	-0.0606061	-0.0714286	-0.0666667	-0.0606061	-0.0606061	-0.0526316	-0.0526316	-0.0526316	-0.0526316	0.298246	-0.0526316	-0.0526316	0.313725	-0.0526316	0.242424	0.242424	0.298246	-0.0526316	-0.0606061	-0.0606061	-0.0526316	-0.0666667	-0.0526316	-0.0526316	-0.0606061	-0.0666667	-0.0526316	-0.0526316	-0.0526316	-0.0526316	-0.0526316	-0.0526316	-0.0752688
reactive nitrogen species metabolic process	0.545455	0.545455	-0.0714286	-0.00746269	-0.0606061	-0.0714286	-0.0927152	-0.0869565	-0.0606061	-0.0606061	-0.0606061	0.242424	-0.0606061	-0.0869565	-0.0714286	-0.08	0.196429	0.130435	0.16	0.732143	1	-0.0606061	-0.0606061	-0.0606061	-0.0606061	-0.0606061	0.242424	-0.0606061	-0.097561	-0.0606061	0.196429	0.196429	0.242424	-0.0606061	-0.0714286	-0.0714286	-0.0606061	0.16	-0.0606061	0.242424	-0.0714286	0.4	-0.0606061	-0.0606061	-0.0606061	-0.0606061	0.545455	-0.0606061	0.10596
negative regulation of intrinsic apoptotic signaling pathway	0.2	0.2	0.16	0.290909	-0.0666667	-0.08	0.0769231	0.1	-0.0666667	0.2	0.466667	-0.0666667	-0.0666667	0.1	0.16	-0.0909091	0.16	-0.1	-0.0909091	0.16	-0.08	-0.0666667	-0.0666667	-0.0666667	-0.0666667	0.733333	-0.0666667	0.2	0.571429	0.2	0.4	0.4	0.2	0.2	0.4	0.4	0.466667	0.127273	-0.0666667	-0.0666667	0.16	-0.0909091	-0.0666667	-0.0666667	-0.0666667	0.2	0.2	-0.0666667	0.0769231
Steroid hormone biosynthesis	-0.0526316	-0.0526316	-0.0606061	0.0229885	-0.0526316	-0.0606061	-0.0752688	-0.0714286	-0.0526316	-0.0526316	-0.0526316	-0.0526316	1	-0.0714286	-0.0606061	0.2	-0.0606061	0.404762	0.466667	-0.0606061	-0.0606061	-0.0526316	1	-0.0526316	1	-0.0526316	0.298246	0.649123	-0.0784314	0.298246	-0.0606061	-0.0606061	-0.0526316	-0.0526316	-0.0606061	-0.0606061	-0.0526316	-0.0666667	-0.0526316	-0.0526316	-0.0606061	0.466667	1	0.649123	-0.0526316	0.298246	-0.0526316	1	0.569892
Retinol metabolism	-0.0526316	-0.0526316	-0.0606061	0.0229885	-0.0526316	-0.0606061	-0.0752688	-0.0714286	-0.0526316	-0.0526316	-0.0526316	-0.0526316	1	-0.0714286	-0.0606061	0.2	-0.0606061	0.404762	0.466667	-0.0606061	-0.0606061	-0.0526316	1	-0.0526316	1	-0.0526316	0.298246	0.649123	-0.0784314	0.298246	-0.0606061	-0.0606061	-0.0526316	-0.0526316	-0.0606061	-0.0606061	-0.0526316	-0.0666667	-0.0526316	-0.0526316	-0.0606061	0.466667	1	0.649123	-0.0526316	0.298246	-0.0526316	1	0.569892
HIF-1 signaling pathway	-0.0810811	-0.0810811	-0.101695	0.158416	-0.0810811	-0.101695	0.280576	0.318182	0.0990991	-0.0810811	-0.0810811	0.279279	-0.0810811	0.0151515	-0.101695	-0.12	0.237288	0.0151515	0.04	0.0677966	0.237288	0.0990991	-0.0810811	-0.0810811	-0.0810811	-0.0810811	0.0990991	-0.0810811	-0.0273973	0.0990991	0.237288	0.237288	-0.0810811	-0.0810811	-0.101695	-0.101695	-0.0810811	-0.12	-0.0810811	-0.0810811	-0.101695	0.2	-0.0810811	-0.0810811	-0.0810811	-0.0810811	-0.0810811	-0.0810811	0.136691
p53 signaling pathway	-0.0714286	-0.0714286	-0.0869565	-0.0638298	-0.0714286	0.130435	-0.12069	-0.111111	-0.0714286	0.166667	0.404762	0.166667	-0.0714286	-0.111111	-0.0869565	-0.1	-0.0869565	-0.111111	-0.1	-0.0869565	-0.0869565	-0.0714286	-0.0714286	-0.0714286	-0.0714286	-0.0714286	-0.0714286	-0.0714286	0.193548	0.166667	-0.0869565	-0.0869565	-0.0714286	0.166667	0.130435	0.130435	0.166667	-0.1	-0.0714286	0.166667	-0.0869565	-0.1	-0.0714286	-0.0714286	0.166667	-0.0714286	-0.0714286	-0.0714286	-0.12069
Longevity regulating pathway	-0.0526316	-0.0526316	-0.0606061	0.137931	-0.0526316	-0.0606061	0.139785	0.166667	-0.0526316	0.298246	0.298246	-0.0526316	-0.0526316	-0.0714286	0.242424	-0.0666667	-0.0606061	-0.0714286	-0.0666667	-0.0606061	-0.0606061	-0.0526316	-0.0526316	-0.0526316	-0.0526316	0.298246	-0.0526316	-0.0526316	0.313725	-0.0526316	0.242424	0.242424	0.298246	-0.0526316	-0.0606061	-0.0606061	-0.0526316	0.2	-0.0526316	-0.0526316	0.242424	-0.0666667	-0.0526316	-0.0526316	-0.0526316	-0.0526316	-0.0526316	-0.0526316	0.139785
Ferroptosis	-0.0606061	-0.0606061	-0.0714286	-0.00746269	-0.0606061	-0.0714286	0.10596	0.130435	-0.0606061	0.242424	-0.0606061	-0.0606061	-0.0606061	-0.0869565	-0.0714286	-0.08	-0.0714286	-0.0869565	-0.08	-0.0714286	-0.0714286	0.242424	-0.0606061	-0.0606061	-0.0606061	-0.0606061	-0.0606061	-0.0606061	-0.097561	0.242424	0.196429	0.196429	-0.0606061	0.242424	-0.0714286	-0.0714286	-0.0606061	-0.08	-0.0606061	-0.0606061	-0.0714286	-0.08	-0.0606061	-0.0606061	0.242424	-0.0606061	-0.0606061	-0.0606061	0.10596
Hematopoietic cell lineage	0.2	0.2	-0.08	-0.0363636	-0.0666667	-0.08	-0.107692	-0.1	-0.0666667	-0.0666667	-0.0666667	-0.0666667	-0.0666667	-0.1	-0.08	-0.0909091	-0.08	-0.1	-0.0909091	0.16	0.16	-0.0666667	-0.0666667	-0.0666667	-0.0666667	-0.0666667	-0.0666667	-0.0666667	-0.114286	-0.0666667	-0.08	-0.08	0.2	-0.0666667	-0.08	-0.08	-0.0666667	-0.0909091	-0.0666667	-0.0666667	-0.08	-0.0909091	-0.0666667	-0.0666667	-0.0666667	-0.0666667	0.2	-0.0666667	-0.107692
IL-17 signaling pathway	-0.0606061	-0.0606061	-0.0714286	-0.119403	-0.0606061	0.196429	0.10596	0.130435	0.242424	-0.0606061	-0.0606061	0.545455	-0.0606061	0.130435	-0.0714286	-0.08	0.196429	0.130435	0.16	-0.0714286	0.196429	-0.0606061	-0.0606061	0.242424	-0.0606061	-0.0606061	0.242424	-0.0606061	0.0853659	-0.0606061	0.196429	0.196429	-0.0606061	-0.0606061	-0.0714286	-0.0714286	-0.0606061	-0.08	-0.0606061	-0.0606061	-0.0714286	0.16	-0.0606061	-0.0606061	0.242424	-0.0606061	-0.0606061	-0.0606061	-0.0927152
Adipocytokine signaling pathway	0.298246	0.298246	0.242424	0.0229885	-0.0526316	-0.0606061	-0.0752688	-0.0714286	-0.0526316	-0.0526316	-0.0526316	-0.0526316	-0.0526316	-0.0714286	-0.0606061	0.466667	-0.0606061	-0.0714286	-0.0666667	0.242424	0.242424	-0.0526316	-0.0526316	-0.0526316	-0.0526316	-0.0526316	-0.0526316	-0.0526316	-0.0784314	-0.0526316	-0.0606061	-0.0606061	0.649123	-0.0526316	-0.0606061	-0.0606061	-0.0526316	-0.0666667	-0.0526316	-0.0526316	-0.0606061	-0.0666667	-0.0526316	-0.0526316	0.298246	-0.0526316	0.298246	-0.0526316	-0.0752688
Malaria	0.242424	0.242424	-0.0714286	-0.119403	-0.0606061	-0.0714286	0.10596	0.130435	0.242424	-0.0606061	-0.0606061	0.242424	-0.0606061	-0.0869565	-0.0714286	-0.08	0.196429	0.130435	0.16	0.196429	0.464286	-0.0606061	-0.0606061	0.242424	-0.0606061	-0.0606061	0.242424	-0.0606061	-0.097561	-0.0606061	0.196429	0.196429	0.242424	-0.0606061	-0.0714286	-0.0714286	-0.0606061	-0.08	-0.0606061	-0.0606061	-0.0714286	0.16	-0.0606061	-0.0606061	-0.0606061	-0.0606061	0.242424	-0.0606061	-0.0927152
Transcriptional misregulation in cancer	-0.0833333	-0.0833333	-0.105263	0.0322581	-0.0833333	-0.105263	0.113636	0.142857	0.25	0.0833333	0.0833333	-0.0833333	-0.0833333	4.7581e-16	-0.105263	0.025	-0.105263	-0.142857	-0.125	-0.105263	-0.105263	-0.0833333	-0.0833333	-0.0833333	-0.0833333	-0.0833333	-0.0833333	-0.0833333	0.0869565	0.0833333	-0.105263	-0.105263	-0.0833333	0.0833333	0.368421	0.368421	0.25	-0.125	-0.0833333	-0.0833333	-0.105263	-0.125	-0.0833333	-0.0833333	0.0833333	-0.0833333	-0.0833333	-0.0833333	-0.159091
Chemical carcinogenesis	-0.0606061	-0.0606061	-0.0714286	-0.00746269	-0.0606061	-0.0714286	-0.0927152	-0.0869565	-0.0606061	-0.0606061	-0.0606061	-0.0606061	0.848485	-0.0869565	-0.0714286	0.16	-0.0714286	0.565217	0.64	-0.0714286	-0.0714286	-0.0606061	0.848485	-0.0606061	0.848485	-0.0606061	0.242424	0.545455	-0.097561	0.242424	-0.0714286	-0.0714286	-0.0606061	-0.0606061	-0.0714286	-0.0714286	-0.0606061	-0.08	-0.0606061	0.242424	-0.0714286	0.4	0.848485	0.848485	-0.0606061	0.545455	-0.0606061	0.848485	0.503311
Prostate cancer	-0.0752688	-0.0752688	0.304636	0.117647	0.139785	-0.0927152	-0.132075	-0.12069	-0.0752688	0.139785	0.139785	-0.0752688	-0.0752688	0.0517241	-0.0927152	0.0769231	-0.0927152	-0.12069	-0.107692	-0.0927152	-0.0927152	-0.0752688	-0.0752688	0.139785	-0.0752688	-0.0752688	-0.0752688	-0.0752688	0.162437	0.139785	-0.0927152	-0.0927152	-0.0752688	0.139785	0.503311	0.503311	0.354839	-0.107692	0.139785	-0.0752688	-0.0927152	-0.107692	-0.0752688	-0.0752688	-0.0752688	-0.0752688	-0.0752688	-0.0752688	-0.132075
Rheumatoid arthritis	-0.0666667	-0.0666667	-0.08	-0.145455	-0.0666667	-0.08	0.261538	0.3	0.466667	-0.0666667	-0.0666667	0.2	-0.0666667	0.1	-0.08	-0.0909091	0.16	0.1	0.127273	-0.08	0.16	-0.0666667	-0.0666667	0.2	-0.0666667	-0.0666667	0.2	-0.0666667	0.0571429	-0.0666667	0.16	0.16	-0.0666667	-0.0666667	-0.08	-0.08	-0.0666667	-0.0909091	-0.0666667	-0.0666667	-0.08	0.127273	-0.0666667	-0.0666667	-0.0666667	-0.0666667	-0.0666667	-0.0666667	-0.107692
Lipid and atherosclerosis	0.25	0.25	0.0526316	-0.0645161	-0.0833333	0.0526316	0.113636	0.142857	0.0833333	-0.0833333	-0.0833333	0.25	0.0833333	4.7581e-16	-0.105263	0.175	-0.105263	4.7581e-16	0.025	0.210526	0.0526316	-0.0833333	0.0833333	0.0833333	0.0833333	0.0833333	-0.0833333	0.25	-0.0434783	0.0833333	0.0526316	0.0526316	0.0833333	-0.0833333	0.0526316	0.0526316	0.0833333	-0.125	-0.0833333	-0.0833333	-0.105263	0.025	0.0833333	0.0833333	0.25	0.0833333	0.25	0.0833333	0.113636
Fluid shear stress and atherosclerosis	0.313725	0.313725	0.268293	0.189189	0.313725	-0.097561	0.162437	0.193548	0.117647	-0.0784314	-0.0784314	0.117647	-0.0784314	0.0322581	-0.097561	-0.114286	0.0853659	0.0322581	0.0571429	0.268293	0.268293	0.117647	-0.0784314	0.313725	-0.0784314	0.117647	0.117647	0.117647	-0.00961538	0.117647	0.45122	0.45122	-0.0784314	-0.0784314	0.268293	0.268293	0.117647	0.0571429	0.117647	0.117647	-0.097561	0.0571429	-0.0784314	-0.0784314	-0.0784314	-0.0784314	0.313725	-0.0784314	0.162437
[truncated: 152 more columns]
