# Supplementary material for: System biology mediated assessment of molecular mechanism for sinapic acid against breast cancer: via network pharmacology and molecular dynamic simulation
Source: Sci Rep. 2023 Dec 11;13:21982. doi: 10.1038/s41598-023-47901-3 (PMC10713517; doi:10.1038/s41598-023-47901-3)
Supplement: Supplementary file 1 — Supplementary Information. [file 41598_2023_47901_MOESM1_ESM.zip › Supplimentary files/Supp. File 4.xlsx]

## Sheet: Protein_ID
Protein	Modelled/Not	PDB ID	Template	Name	Classification	Organism	Expression system	Mutation	Method	Resolution	R-value Free	R-value	R-value observed	Chain
AR	No	1GS4	NA	Structural basis for the glucocorticoid response in a mutant human androgen receptor (ARccr) derived from an androgen-independent prostate cance	ANDROGEN RECEPTOR	Homo sapiens	Escherichia coli BL21(DE3)	Yes	X-RAY DIFFRACTION	1.95 Å	NA	0.285	0.205	A
ATG5	No	4TQ1	NA	Crystal structure of human ATG5-TECAIR	PROTEIN BINDING	Homo sapiens	Escherichia coli BL21(DE3)	No	X-RAY DIFFRACTION	1.80 Å	0.222	NA	0.181	A
ATG7	Yes	NA	3VH2	Crystal structure of Saccharomyces cerevisiae Atg7 (1-613)	METAL BINDING PROTEIN	Saccharomyces cerevisiae S288C	Escherichia coli	No	X-RAY DIFFRACTION	3.30 Å	0.26	0.216	0.216	A
CASP8	No	1QTN	NA	CRYSTAL STRUCTURE OF THE COMPLEX OF CASPASE-8 WITH THE TETRAPEPTIDE INHIBITOR ACE-IETD-ALDEHYDE	HYDROLASE/HYDROLASE INHIBITOR	Homo sapiens	Escherichia coli	No	X-RAY DIFFRACTION	1.20 Å	0.188	0.143	0.166	A
CAT	No	1QQW	NA	CRYSTAL STRUCTURE OF HUMAN ERYTHROCYTE CATALASE	OXIDOREDUCTASE	Homo sapiens	NA	No	X-RAY DIFFRACTION	2.75 Å	0.272	0.206	0.211	A
CBR1	No	1WMA	NA	Crystal structure of human CBR1 in complex with Hydroxy-PP	OXIDOREDUCTASE	Homo sapiens	Escherichia coli BL21(DE3)	No	X-RAY DIFFRACTION	1.24 Å	0.167	NA	NA	A
CCL2	No	1DOK	NA	MONOCYTE CHEMOATTRACTANT PROTEIN 1, P-FORM	CHEMOATTRACTANT	Homo sapiens	Escherichia coli	No	X-RAY DIFFRACTION	1.85 Å	0.245	0.191	0.191	A
CCND2	No	6EI2	NA	Crystal Structure of HLA-A68 presenting a C-terminally extended peptide	IMMUNE SYSTEM	Homo sapiens	Escherichia coli BL21(DE3)	No	X-RAY DIFFRACTION	1.61 Å	0.181	0.158	0.159	C
CD14	No	4GLP	NA	The crystal structure of soluble human CD14 reveals a bent solenoid with a hydrophobic amino-terminal pocket.	IMMUNE SYSTEM	Homo sapiens	Homo sapiens	Yes	X-RAY DIFFRACTION	4.00 Å	0.321	0.283	0.285	A
CD36	No	5LGD	NA	The CIDRa domain from MCvar1 PfEMP1 bound to CD36	CELL ADHESION	Homo sapiens, Plasmodium falciparum	Homo sapiens	No	X-RAY DIFFRACTION	2.07 Å	0.253	0.212	0.214	A
CD38	No	3F6Y	NA	Conformational Closure of the Catalytic Site of Human CD38 Induced by Calcium	HYDROLASE	Homo sapiens	Komagataella pastoris	Yes	X-RAY DIFFRACTION	1.45 Å	0.184	0.146	0.148	A
CD83	No	5MIX	NA	Extracellular domain of human CD83 - trigonal crystal form	IMMUNE SYSTEM	Homo sapiens	Escherichia coli BL21(DE3)	Yes	X-RAY DIFFRACTION	1.70 Å	0.216	0.188	0.191	A
CD86	No	1NCN	NA	the receptor-binding domain of human B7-2	IMMUNE SYSTEM	Homo sapiens	Escherichia coli	No	X-RAY DIFFRACTION	2.70 Å	0.278	0.214	0.252	A
CHEK1	No	1IA8	NA	THE 1.7 A CRYSTAL STRUCTURE OF HUMAN CELL CYCLE CHECKPOINT KINASE CHK1	TRANSFERASE	Homo sapiens	Spodoptera frugiperda	No	X-RAY DIFFRACTION	1.70 Å	0.235	0.216	NA	A
CTNNB1	Yes	NA	2Z6H	Crystal Structure of Beta-Catenin Armadillo Repeat Region and Its C-Terminal domain	CELL ADHESION	Homo sapiens	Escherichia coli	No	X-RAY DIFFRACTION	2.20 Å	0.249	0.213	0.213	A
CYP1A1	No	4I8V	NA	Human Cytochrome P450 1A1 in complex with alpha-naphthoflavone	OXIDOREDUCTASE	Homo sapiens, Plasmodium falciparum	Escherichia coli	No	X-RAY DIFFRACTION	2.60 Å	0.244	0.188	NA	A
CYP3A4	No	5A1R	NA	Crystal structure of cytochrome P450 3A4 bound to progesterone	OXIDOREDUCTASE	Homo sapiens	Escherichia coli BL21(DE3)	No	X-RAY DIFFRACTION	2.45 Å	0.262	0.192	0.195	A
CYP3A7	No	7MK8	NA	Crystal structure of a surface mutant of human fetal-specific CYP3A7 bound to dithiothreitol	OXIDOREDUCTASE	Homo sapiens	Escherichia coli BL21(DE3)	Yes	X-RAY DIFFRACTION	2.15 Å	0.253	0.203	0.205	A
EGLN1	Yes	NA	4UWD	HIF prolyl hydroxylase 2 (PHD2/ EGLN1) D315E VARIANT in complex with Mn(II) and N-[(1-chloro-4-hydroxyisoquinolin-3-yl)carbonyl]glycine (IOX3/UN9)	OXIDOREDUCTASE	Homo sapiens	Escherichia coli BL21(DE3)	Yes	X-RAY DIFFRACTION	1.72 Å	0.173	0.149	0.151	A
EPAS1	No	3F1P	NA	Crystal structure of a high affinity heterodimer of HIF2 alpha and ARNT C-terminal PAS domains	TRANSCRIPTION	Homo sapiens	Escherichia coli	Yes	X-RAY DIFFRACTION	1.17 Å	0.167	0.141	0.141	A
FLT1	No	1FLT	NA	VEGF IN COMPLEX WITH DOMAIN 2 OF THE FLT-1 RECEPTOR	COMPLEX (GROWTH FACTOR/TRANSFERASE)	Homo sapiens	Escherichia coli	No	X-RAY DIFFRACTION	1.70 Å	0.261	0.198	0.198	A
GAPDH	No	6YND	NA	GAPDH purified from the supernatant of HEK293F cells: crystal form 1 of 4	BIOSYNTHETIC PROTEIN	Homo sapiens	NA	No	X-RAY DIFFRACTION	1.52 Å	0.2	0.182	0.183	A
GPX1	No	2F8A	NA	Crystal structure of the selenocysteine to glycine mutant of human glutathione peroxidase 1	OXIDOREDUCTASE	Homo sapiens	Escherichia coli BL21	No	X-RAY DIFFRACTION	1.50 Å	0.156	0.138	0.138	A
GYPA	Yes	NA	1AFO	DIMERIC TRANSMEMBRANE DOMAIN OF HUMAN GLYCOPHORIN A, NMR, 20 STRUCTURES	INTEGRAL MEMBRANE PROTEIN	Homo sapiens	Escherichia coli	No	SOLUTION NMR	NA	NA	NA	NA	A
HMOX1	No	1N45	NA	X-RAY CRYSTAL STRUCTURE OF HUMAN HEME OXYGENASE-1 (HO-1) IN COMPLEX WITH ITS SUBSTRATE HEME	OXIDOREDUCTASE	Homo sapiens	Escherichia coli	No	X-RAY DIFFRACTION	1.50 Å	0.217	0.151	NA	A
HSPA4	Yes	NA	2QXL	Crystal Structure Analysis of Sse1, a yeast Hsp110	CHAPERONE	Saccharomyces cerevisiae	Escherichia coli BL21(DE3)	No	X-RAY DIFFRACTION	2.41 Å	0.235	0.195	0.197	A
ID1	Yes	NA	4AYA	Crystal structure of ID2 HLH homodimer at 2.1A resolution	CELL CYCLE	Homo sapiens	Escherichia coli BL21(DE3)	No	X-RAY DIFFRACTION	2.10 Å	0.25	0.225	0.227	A
IFNG	No	1FG9	NA	3:1 COMPLEX OF INTERFERON-GAMMA RECEPTOR WITH INTERFERON-GAMMA DIMER	IMMUNE SYSTEM	Homo sapiens	Escherichia coli, unidentified baculovirus	No	X-RAY DIFFRACTION	2.90 Å	0.302	0.237	NA	A
KLK3	No	2ZCH	NA	Crystal structure of human prostate specific antigen complexed with an activating antibody	IMMUNE SYSTEM	Homo sapiens, Mus musculus		No	X-RAY DIFFRACTION	2.83 Å	0.27	0.203	0.207	A
KRT1	No	4ZRY	NA	Crystal structure of the heterocomplex between coil 2B domains of human intermediate filament proteins keratin 1 (KRT1) and keratin 10 (KRT10)	PROTEIN FIBRIL	Homo sapiens	Escherichia coli BL21(DE3)	No	X-RAY DIFFRACTION	3.30 Å	0.277	0.273	0.273	B
KRT17	NA	NA	NA	NA	NA	NA	NA	NA	NA	NA	NA	NA	NA	NA
KRT18	Yes	NA	6JLB	Crystal structure of lamin A/C fragment and assembly mechanisms of intermediate filaments	STRUCTURAL PROTEIN	Homo sapiens	Escherichia coli BL21(DE3)	No	X-RAY DIFFRACTION	3.21 Å	0.261	0.207	0.211	A
KRT19	Yes	NA	6JLB	Crystal structure of lamin A/C fragment and assembly mechanisms of intermediate filaments	STRUCTURAL PROTEIN	Homo sapiens	Escherichia coli BL21(DE3)	No	X-RAY DIFFRACTION	3.21 Å	0.261	0.207	0.211	A
KRT7	Yes	NA	6JLB	Crystal structure of lamin A/C fragment and assembly mechanisms of intermediate filaments	STRUCTURAL PROTEIN	Homo sapiens	Escherichia coli BL21(DE3)	No	X-RAY DIFFRACTION	3.21 Å	0.261	0.207	0.211	C
KRT8	Yes	NA	6JLB	Crystal structure of lamin A/C fragment and assembly mechanisms of intermediate filaments	STRUCTURAL PROTEIN	Homo sapiens	Escherichia coli BL21(DE3)	No	X-RAY DIFFRACTION	3.21 Å	0.261	0.207	0.211	A
MDM2	No	1YCR	NA	MDM2 BOUND TO THE TRANSACTIVATION DOMAIN OF P53	COMPLEX (ONCOGENE PROTEIN/PEPTIDE)	Homo sapiens	Escherichia coli	No	X-RAY DIFFRACTION	2.60 Å	0.276	0.2	0.2	A
MMP14	No	1BQQ	NA	CRYSTAL STRUCTURE OF THE MT1-MMP--TIMP-2 COMPLEX	HYDROLASE/HYDROLASE INHIBITOR	Homo sapiens, Bos taurus	Escherichia coli	No	X-RAY DIFFRACTION	2.75 Å	0.248	0.189	0.189	A[M]
MMP2	No	1CK7	NA	GELATINASE A (FULL-LENGTH)	HYDROLASE	Homo sapiens	Trichoplusia ni	Yes	X-RAY DIFFRACTION	2.80 Å	0.327	0.286	NA	A
MMP3	No	1CIZ	NA	X-RAY STRUCTURE OF HUMAN STROMELYSIN CATALYTIC DOMAIN COMPLEXES WITH NON-PEPTIDE INHIBITORS: IMPLICATION FOR INHIBITOR SELECTIVITY	METALLOPROTEINASE	Homo sapiens	Escherichia coli	No	X-RAY DIFFRACTION	1.64 Å	0.245	0.209	NA	A
MMP7	No	2Y6D	NA	The Discovery of MMP7 Inhibitors Exploiting a Novel Selectivity Trigger	HYDROLASE	Homo sapiens	Escherichia coli	No	X-RAY DIFFRACTION	1.60 Å	0.216	0.196	0.197	A
NFE2L2	No	2FLU	NA	Crystal Structure of the Kelch-Neh2 Complex	LIGASE	Homo sapiens	Escherichia coli	No	X-RAY DIFFRACTION	1.50 Å	0.199	0.179	0.18	B[P]
NGFR	Yes	NA	3IJ2	Ligand-receptor structure	HORMONE/PROTEIN BINDING	Mus musculus, Rattus norvegicus	Trichoplusia ni	Yes	X-RAY DIFFRACTION	3.75 Å	0.274	0.256	0.257	B
NOS2	No	3E7G	NA	Structure of human INOSOX with inhibitor AR-C95791	OXIDOREDUCTASE	Homo sapiens	Escherichia coli	No	X-RAY DIFFRACTION	2.20 Å	0.213	0.182	NA	A
NPPB	Yes	NA	7BRI	Atrial Natriuretic Peptide Receptor complexed with Dendroaspis Natriuretic Peptide	MEMBRANE PROTEIN	Rattus norvegicus, Dendroaspis angusticeps	Rattus norvegicus	No	X-RAY DIFFRACTION	2.45 Å	0.241	0.201	0.202	C
NQO1	No	1D4A	NA	CRYSTAL STRUCTURE OF HUMAN NAD[P]H-QUINONE OXIDOREDUCTASE AT 1.7 A RESOLUTION	OXIDOREDUCTASE	Homo sapiens	Escherichia coli	No	X-RAY DIFFRACTION	1.70 Å	0.253	0.209	0.209	A
PLAT	No	1A5H	NA	CATALYTIC DOMAIN OF HUMAN TWO-CHAIN TISSUE PLASMINOGEN ACTIVATOR COMPLEX OF A BIS-BENZAMIDINE	HYDROLASE	Homo sapiens	Escherichia coli	No	X-RAY DIFFRACTION	2.90 Å	0.178	0.178	NA	A[C]
PLAU	No	1OWE	NA	Substituted 2-Naphthamidine inhibitors of urokinase	HYDROLASE	Homo sapiens	Spodoptera frugiperda	No	X-RAY DIFFRACTION	1.60 Å	0.236	0.21	0.21	A
PPARA	No	1I7G	NA	CRYSTAL STRUCTURE OF THE LIGAND BINDING DOMAIN FROM HUMAN PPAR-ALPHA IN COMPLEX WITH THE AGONIST AZ 242	TRANSCRIPTION	Homo sapiens	Escherichia coli	No	X-RAY DIFFRACTION	2.20 Å	0.271	0.237	NA	A
PRDX4	No	2PN8	NA	Crystal structure of human peroxiredoxin 4 (thioredoxin peroxidase)	OXIDOREDUCTASE	Homo sapiens	Escherichia coli	No	X-RAY DIFFRACTION	1.80 Å	0.185	0.151	0.153	A
PRDX6	No	5B6M	NA	Crystal structure of human peroxiredoxin 6 in reduced state	OXIDOREDUCTASE	Homo sapiens	Escherichia coli-Pichia pastoris shuttle vector pPpARG4	No	X-RAY DIFFRACTION	2.50 Å	0.29	0.233	0.235	A
PRKCA	Yes	NA	3PFQ	Crystal Structure and Allosteric Activation of Protein Kinase C beta II	TRANSFERASE	Rattus norvegicus	Trichoplusia ni	Yes	X-RAY DIFFRACTION	4.00 Å	0.244	0.193	0.244	A
RXRA	No	1G5Y	NA	THE 2.0 ANGSTROM RESOLUTION CRYSTAL STRUCTURE OF THE RXRALPHA LIGAND BINDING DOMAIN TETRAMER IN THE PRESENCE OF A NON-ACTIVATING RETINOIC ACID ISOMER	TRANSCRIPTION	Homo sapiens	Escherichia coli	No	X-RAY DIFFRACTION	2.00 Å	0.254	0.231	NA	A
SIRT1	No	4ZZI	NA	SIRT1/Activator/Inhibitor Complex	Hydrolase/hydrolase inhibitor	Homo sapiens	Escherichia coli	No	X-RAY DIFFRACTION	2.73 Å	0.235	0.191	0.193	A
SMN2	No	1MHN	NA	High resolution crystal structure of the SMN Tudor domain	RNA BINDING PROTEIN	Homo sapiens	Escherichia coli BL21	No	X-RAY DIFFRACTION	1.80 Å	0.187	0.144	0.147	A
STRAP	Yes	NA	5YZV	Biophysical and structural characterization of the thermostable WD40 domain of a prokaryotic protein, Thermomonospora curvata PkwA	PROTEIN BINDING	Thermomonospora curvata	Escherichia coli BL21	No	X-RAY DIFFRACTION	2.60 Å	0.259	0.225	0.226	B
TAC1	Yes	NA	2B19	Solution Structure of mammalian tachykinin peptide, Neuropeptide K	NEUROPEPTIDE	NA	NA	No	SOLUTION NMR	NA	NA	NA	NA	A
TFRC	No	6OKD	NA	Crystal Structure of human transferrin receptor in complex with a cystine-dense peptide	TRANSPORT PROTEIN/SIGNALING PROTEIN	Homo sapiens, Monosiga brevicollis	Homo sapiens	No	X-RAY DIFFRACTION	1.85 Å	0.187	0.163	0.164	A
TIMP1	Yes	NA	1UEA	MMP-3/TIMP-1 COMPLEX	COMPLEX (METALLOPROTEASE/INHIBITOR)	Homo sapiens	Escherichia coli, Cricetulus griseus	Yes	X-RAY DIFFRACTION	2.80 Å	NA	0.197	0.197	B
TIMP2	No	1BR9	NA	HUMAN TISSUE INHIBITOR OF METALLOPROTEINASE-2	PROTEINASE INHIBITOR	Homo sapiens	Trichoplusia ni	No	X-RAY DIFFRACTION	2.10 Å	0.271	0.238	NA	A
TP53I3	No	2J8Z	NA	Crystal Structure of human P53 inducible oxidoreductase (TP53I3,PIG3)	OXIDOREDUCTASE	Homo sapiens	Escherichia coli BL21(DE3)	No	X-RAY DIFFRACTION	2.50 Å	0.271	0.226	0.228	A
TP73	Yes	NA	6XRE	Structure of the p53/RNA polymerase II assembly	TRANSCRIPTION, TRANSFERASE	Homo sapiens	unidentified baculovirus	No	ELECTRON MICROSCOPY	4.60 Å	NA	NA	NA	M
VDR	No	1DB1	NA	CRYSTAL STRUCTURE OF THE NUCLEAR RECEPTOR FOR VITAMIN D COMPLEXED TO VITAMIN D	GENE REGULATION	Homo sapiens	Escherichia coli	No	X-RAY DIFFRACTION	1.80 Å	0.214	0.191	NA	A

## Sheet: AutoDock 4.2
Protein	Binding energy	Number of hydrogen bonds	Residues	Number of π Bonds	Residues	Number of Vander waals	Residues
AR	-6.24	3	ASN705, ARG752, GLN711	2	LEU704, ASN705	11	HIS701, MET780, MET787, LEU873, PHE764, MET745, MET749, LEU707, GLY708, MET895, TRP741
ATG5	-3.03	5	LEU8, TRP12, ASN169, ASN263, SER255	6	VAL11, PRO261, TRP166, ASN263, HIS257, VAL7	9	VAL42, PHE165, TYR260, MET173, SER259, LYS136, LEU258, ARG9, PHE162
ATG7	-4.26	2	LYS141, ASP324	4	LYS141, LYS140, GLU321, SER320	4	ASN318, HIS143, TYR142, ARG327
CASP8	-3.7	2	ILE357, PHE355	1	ILE357	4	PHE356, ILE333, VAL354, THR337
CAT	-6.25	3	ILE332,ARG72,TYR358	3	VAL146, HIS75, GLY147	11	PHE161, VAL74, ARG354, GLY131, PHE132, ALA133, HIS362, ARG365, ALA333, PHE334, ARG112
CBR1	-6.68	3	ASN89, CYS226, GLY228	4	PRO227, GLY91, THR232, TRP229	12	ILE92, MET234, ALA235, ILE16, LYS197, ALA90, TYR193, VAL137, SER138, SER139, ILE140, MET141
CCL2	-4.97	3	TYR13, CYS11, CYS52	2	CYS52, ASN14	6	THR16, PHE15, ILE51, GLU50, ILE42, CYS12
CCND2	-4.3	3	THR34, GLN139	5	MET122, ALA141, MET121, GLN139, ASP146	4	ASP140, PHE32, TYR33, GLN120
CD14	-3.37	2	LEU123, ASP200	6	ARG150, SER176, ARG148, ALA178, ASP200	8	GLU124, LEU149, THR122, LEU201, ILE177, ASP203, SER202, ARG230
CD36	-5.58	6	TYR204, ARG96, ARG63, GLU418, LYS334, LEU200	3	PHE201, ASP270, PRO203	5	VAL389, LEU387, ILE341, TYR202, LYS385
CD38	-5.6	4	ARG127, ARG212, THR221	3	SER181, THR221, SER186	8	SER220, TRP176, ASP219, ASN182, SER224, LYS190, TRP189, TRP125
CD83	-5.61	4	ASN101, TYR105, TRP49	4	ASN101, LYS51, VAL50	3	SER100, LEU53, LEU92
CD86	-3.26	3	GLN33, GLU42, LYS49	1	VAL39	5	LEU38, ASN37, SER52, PHE31, TYR44
CHEK1	-3.98	4	GLY18, SER147, LYS38	3	TYR20, VAL23, GLU91	9	GLY16, GLU17, GLY21, GLU22, VAL68, ASP148, LEU84, GLU55, PHE149
CTNNB1	-5.03	3	LYS312, GLY307, ASN387	2	LYS345, ASN387	6	VAL349, ALA305,VAL346, TYR306, TRP383, ARG386
CYP1A1	-6.71	4	ILE386, ARG455, ARG106, ILE458	2	ARG135, ILE458	9	LYS456, CYS457, GLY459, MET121, LEU314, SER122, TRP131, HIS388, THR385
CYP3A4	-7.6	7	CYS442, ARG105, ARG440, ILE118, ARG130, TRP126	3	ALA305, ILE443, CYS442	4	PHE302, PHE137, GLY444, SER119
CYP3A7	-7.5	7	TRP126, ARG130, ILE118, ARG105, ARG440, GLY444, CYS442	2	ALA305, CYS442	5	PHE302, ILE443, THR309, ASN441, SER119
EGLN1	-6.81	5	TRP389, ASP315, ARG383, TYR329	3	THR325, HIS347	11	PHE366, THR387, ILE327, VAL376, LEU343, ALA385, MET299, TYR303, TYR310, HIS313, ARG322
EPAS1	-6.14	1	ASN341	7	MET252, MET289, VAL302, SER304, SER292, HIS293, TYR281	11	VAL303, GLY323, GLN322, THR321, TYR307, ALA277, SER246, CYS339, HIS248, TYR278, LEU296
FLT1	-5.23	2	SER140, TYR220	3	PRO143, GLU144	7	MET138, THR218, ASN219, ILE142, TYR139, GLU137, PRO157
GAPDH	-6.02	1	THR153	4	SER151, ASN316, ILE14, GLU317	7	TYR314, HIS179, THR182, ARG13, LEU17, SER321, TYR320
GPX1	-2.47	3	MET108, ASN106, SER32	3	VAL70, LEU33, MET108	7	VAL71, PHE107, GLN61, PHE110, LEU30, VAL28, LEU72
GYPA	-3.18	2	ARG115	2	LEU108, ILE107	3	ILE104, TYR112, SER111
HMOX1	-5.16	4	SER142, LYS179, ARG183	2	GLY139, HIS25	6	PHE207, THR135, LEU138, TYR134, LEU147, GLY143
HSPA4	-4.21	2	SER206, HIS205	4	LYS68, ASP202, ARG69	12	PHE147, PRO145, GLN209, GLU173, VAL372, GLY342, GLN11, ALA207, GLY204, PHE10, SER12, GLY9
ID1	-5.35	3	LYS88, LYS77, LYS91	2	LYS88, VAL89	5	SER74, SER90, ASN70, TYR73, ILE94
IFNG	-5.48	2	LYS58, THR96	3	LYS58, PHE54	7	ARG89, GLU93, PHE92, SER51,ASN97, TYR98, LYS55
KLK3	-4.87	2	SER226, SER195	5	CYS220, GLY216, GLU218, CYS191	13	LEU222, SER217, PRO219, ALA221, SER189, ARG224, SER192, SER214, GLY193, ASP194, TRP215, THR213, THR190
KRT1	-2.24	1	ARG399	2	ARG399, LEU404	3	GLN403, TYR400, ILE407
KRT17	NA	NA	NA	NA	NA	NA	NA
KRT18	-3.68	3	ARG149, LEU152	3	VAL151, LEU152, ILE150	1	GLN153
KRT19	-3.13	3	ARG187, GLY185	NA	NA	3	ALA181, LEU186, ASN184
KRT7	-3.84	2	LYS133, GLN129	2	LYS133, GLN129	4	LEU126, LYS130, LYS122, ALA132
KRT8	-2.01	2	ASP241, ARG233	3	GLN236, ILE232, SER237	NA	NA
MDM2	-4.79	3	HIS96, VAL93, LEU54	2	HIS96, LEU54	8	GLY58, ILE99, ILE103, LEU57, ILE61, GLU95, PHE86, PHE91
MMP14	-5.33	3	LEU199, ALA200, ILE256	4	LEU199, HIS239	12	LEU235, VAL236, GLY197, GLN262, TYR261, PRO259, PHE198, HIS201, ALA258, GLU240, HIS249, HIS243
MMP2	-6.3	4	ILE424, THR426, ARG432, ARG491	1	LEU399	10	VAL400, HIS403, LEU420, TYR425, PHE431, THR428, ALA422, ALA419, LEU508, PRO417
MMP3	-5.05	2	TYR220, HIS224	5	VAL198, HIS201, HIS224, TYR223, ALA217	8	LEU164, LEU197, SER225, LEU226, PHE232, LEU218, LEU222, PRO221
MMP7	-5.09	4	ASN212, HIS219, TYR238	5	ALA216, TYR215, THR240, GLU220	5	TYR241, VAL236, PRO239, PHE213, ILE211
NFE2L2	-4.9	2	LEU84, PHE71	2	LEU74, ALA72	4	GLN75, GLN73, ALA69, PHE70
NGFR	-4.23	2	ALA110, TYR113	NA	NA	9	GLY112, TYR111, CYS138, SER137, TYR114, CYS109, ASP140, GLN139, ARG108
NOS2	-5.26	1	ASN370	3	PHE369, TRP194, TYR489	9	THR190, ILE244, LEU209, ALA243, SER242, GLY371, MET355, ALA197, CYS200
NPPB	-4.93	4	ARG115, SER121, GLY114, LYS116	4	GLY125, ASP118, MET117	5	CYS128, SER122, CYS122, LEU126, PHE113
NQO1	-3.71	3	LYS113, VAL108, PHE106	3	ILE171, PRO170, GLY107	2	ILE167, ILE175
PLAT	-4.21	2	SER195, GLY216	1	GLY219	9	CYS191, GLN192, TYR151, ASP194, GLY193, HIS57, TYR99, TRP215, LEU217
PLAU	-5.64	5	ARG233, GLY232, SER211	3	CYS235, SER206	8	ASP205, GLY242, CYS207, VAL229, ASP210, GLY209, GLN208, GLY234
PPARA	-5.21	6	ALA333, TYR334, LEU331, ASN219, MET220, GLU286	1	MET220	6	THR279, VAL332, GLU282, PHE218, THR283, MET320
PRDX4	-4.48	2	ARG212, MET83	1	LEU211	5	PHE235, GLN213, SER82, ILE210, GLN81, ILE214
PRDX6	-3.97	3	SER146, LEU7, LEU5	2	SER146, LEU7	5	ILE147, LEU148, LEU145, LYS144, LEU6
PRKCA	-5.78	3	LYS103, LYS101, HIS102	2	PHE104	3	GLU362, VAL144, ILE145
RXRA	-6.01	4	ARG371, VAL242, LYS274	3	AL242, ALA238, THR278	10	TRP282, GLU239, LEU279, SER312, LEU309, PRO244, GLU243, ARG316, ALA327, GLN275
SIRT1	-6.86	4	GLN345, SER441, LYS444	3	PHE273, ALA262, HIS363	6	ASN346, ILE347, VAL445, ARG274, LEU443, GLY261
SMN2	-4.57	3	SER143, GLN90, LEU138	2	LEU143, GLN90	4	LEU141, TRP92, LEU89, SER139
STRAP	-5.45	4	GLY24, LYS69, GLN110, ASP107	5	CYS152, ASP155, GLU190, TYR191, LYS69	7	ILE25, SER153, PHE108, THR109, TRP151, LEU150, ARG272
TAC1	-4.21	1	LYS96	2	LYS99, HIS95	2	GLN92, HIS98
TFRC	-5.33	3	LYS368, ALA422, SER342	2	ASP420, ALA422	7	LEU448, ASP367, ASN365, ASN421, LYS300, GLN290, GLY341
TIMP1	-6.18	3	CYS122, VAL125, GLN135	5	PRO29, ALA126, PHE124, GLU179	11	SER123, PRO28, TRP170, PRO31, HIS30, ARG185, SER184, SER132, LEU131,LYS180, SER130
TIMP2	-5.22	5	ILE157, ASN158, ASP102, ILE104	2	VAL6, PRO8	9	TRP148, HIS7, ALA162, GLN114, LEU110, LEU100, PHE103, VAL105, PRO5
TP53I3	-6.37	5	LYS178, ASN323, ASN41, ARG42	4	GLY325, ARG42, MET318, GLY153	10	LEU151, ILE327, LYS326, LEU40, VAL154, TYR239, MET242, SER152, ASN321, LYS322
TP73	-5.93	4	LYS149, THR130, ARG288, PRO160	5	PRO146, VAL129, LEU151, TYR144, LYS149	5	LYS150, PHE290, ILE161, GLN162, PHE131
VDR	-6.24	3	ASP144, SER278	5	TYR143, ILE271, CYS288, LEU233	11	PRO145, THR142, TYR236, LYS240, ARG274, SER237, SER275, TYR295, TRP286, PHE150, TYR147

## Sheet: AutoDock Vina
Protein	Binding Energy	Number of Hydrogen Bonds	Residues	Number of π Bonds	Residues	Number of Vander waals	Residues
AR	-6.8	3	MET745, ARG752	6	MET895, TRP741, LEU873, MET787, MET780, PHE764	8	MET742, ALA877, ASN705, GLY708, LEU707, GLN711, MET749, VAL746
ATG5	-5.1	2	TRP166, HIS257	4	HIS257, LYS5, LEU8, ARG170	6	MET173, GLU174, GLU256, ASP4, PHE162, ALA167
ATG7	-5.8	1	PRO443	8	SER436, PRO438, ALA454, VAL449, PHE669, VAL444, HIS442	3	GLN453, ASP457, MET439
CASP8	-5.3	3	SER256, LYS353, HIS317	8	HIS255, SER256, LEU254, ILE257, CYS360, HIS317, ASP319	2	TYR324, GLY318
CAT	-7.4	4	HIS75, SER114, GLY147, HIS362	7	PHE334, ALA333, ILE332, HIS362, GLY131, VAL74, TYR358, PHE132	8	VAL73, THR361, ARG365, ARG72, VAL146, ALA133, ASN148, PHE132
CBR1	-6.3	3	GLY11, GLY17, TYR193	7	GLY228, VAL230, ALA235, MET234, ILE16, GLY15, VAL137	10	GLY91, LYS197, SER138, SER139, PRO227, TRP229, THR232, LEU18, LYS14, ASN89
CCL2	-4.7	6	THR10, PRO8, SER33, THR32, ARG30	2	ILE31, ARG29	1	VAL9
CCND2	-5.6	4	VAL127, SER28, GLU236	2	ASP53, PRO234	8	GLU288, ALA235, ASP54, SER27, HIS227, LEU134, GLY128, ASP126
CD14	-5.4	2	ASP255, ARG148	2	ALA228, SER198	6	VAL174, ASP200, ARG230, SER253, LEU254, ASN226
CD36	-6.4	4	PRO203, THR207, ASN118, ARG96	5	ARG63, ASP209, LEU416, PHE201, ASP270	5	TYR204, LEU387, GLU418, LYS385, SER269
CD38	-6.3	4	ARG96, LYS385, GLU418, GLY334	4	AEG63, LEU416, PHE201, LEU387	6	SER269, TYR204, PRO203, TYR202, LEU200, ASP270
CD83	-4.6	3	TRP49, LYS51, ASN101	6	LYS51, ILE94, TYR105, LEU92	1	VAL50
CD86	-4.6	2	SER62, ASP64	2	THR69, SER67	4	ASP12, ARG71, LEU70, PHE63
CHEK1	-6.2	4	PHE149, ASN59, GLU55, ASP148	9	ASP148, TYR20, LYS38, VAL23, LEU84, LEU137, VAL68, ALA36, GLU85	2	SER147, LEU82
CTNNB1	-5.2	5	ASN387, GLY307, LYS312, VAL346, LYS345	2	LYS345, ASN387	4	TRP383, ARG386, VAL349, TYR306
CYP1A1	-7.6	2	SER116, ASN222	9	ASP313, ALA317, PHE224, PHE123, ASN225, LEU312, ILE115	7	SER120, GLY316, TYR259, PHE258, ASP320, PHE319, LEU254
CYP3A4	-6.6	1	SER312	4	ILE369, ALA370, PHE213, ARG212	7	THR309, GLU308, LEU482, LEU483, GLN484, MET371, PHE215
CYP3A7	-6.1	0		7	CYS442, ALA448, MEY452, VAL313, LEU364, PHE435	11	THR310, GLY444, PHE447, ILE184, GLY306, PHE302, ALA305, THR309, ALA370, PRO434, VAL369
EGLN1	-6.1	2	ARG383	7	ASP254, TYR310, MET299, HIS313, TRP389, PHE366, HIS374	10	ASP315, THR325, VAL376, ILE327, LEU343, TYR329, TYR303, THR387, ASP254, ALA385
EPAS1	-5.7	2	ASN341, HIS248	8	MET289, TYR281, MET252, TYR278, HIS293, VAL302, THR321	13	GLN322, GLY323, VAL303, LEU296, SER292, CYS339, SER246, PHE244, PHE254, TYR307, LEU319, ALA277, SER304
FLT1	-4.9	3	LEU204, THR206, ASN219	1	LEU204	6	LYS217, LEU205, PHE172, LYS171, PRO173, LYS170
GAPDH	-6.5	2	HIS179, TYR320	8	THR153, HIS179, TYR320, ILE14, ALA123, PRO124, SER122	8	ALA150, SER151, TYR314, ASN155, CYS156, SER292, GLY319, ASN316, THR153
GPX1	-5.4	2	ASN87, LYS112	2	LYS112, LYS86	4	GLU88, ASN7, GLU114, CYS113
GYPA	-4.1	2	TYR112, ARG115	4	LEU108, ILE107	2	SER111, ILE104
HMOX1	-5.7	3	ASP140, HIS25	3	ALA28, PHE207, MET34	9	GLY139, GLU29, GLN38, PHE214, LEU147, PHE167, PHE166, LEU54, ARG136,
HSPA4	-7	5	GLN11, SER206, ALA207, ALA368	7	SER12, LYS68, ALA207, PRO145, GLU173, GLY204, HIS205	10	GLY9, TYR14, ASP202, GLY342, VAL341, ASP369, VAL372, ASP7,GLN209, PHE10
ID1	-4.6	2	ASN70, LYS91	2	ILE94, LYS77	4	SER74, TYR73, VAL89, SER90
IFNG	-5.6	2	LYS43, PHE81	6	LYS88, PHE82, PHE92, PHE81, LYS43	3	ASN83, ILE44, SER47
KLK3	-6.1	1	HIS57	4	LEU95, PHE95H, TRP215, SER214	10	GLU218, GLY216, SER192, SER195, LEU95C, LEU95D, TYR94, SER99, ASP102, GLN174
KRT1	-3.8	1	GLU395	5	GLY398, ARG399, VAL402	1	ALA394
KRT17
KRT18	-3.3	1	GLU169	4	TYR168, LYS167	2	VAL166, THR170
KRT19	-3.8	3	GLN173, ASN184	5	MET177, ALA181, GLU180	1	ARG176
KRT7	-3.8	1	GLU191	5	LYS199, VAL195, LYS198	2	PHE194, ASP202
KRT8	-4	1	LYS176	4	TYR179, ASN184, ILE183	3	PHE175, ASN184, ASN177
MDM2	-5.1	1	HIS96	7	LEU94, PHE86, ILE61, PHE91, LEU57, ILE99	3	GLY58, TYR100, ILE103
MMP2	-6.2	2	GLY394, AL510	3	TYR425, TYR427, THR426	7	ASP188, PRO100, TYR395, THR426, THR511, PRO514, GLY215GLN393
MMP3	-6.1	4	HIS224, LEU218, LEU164	6	TYR223, HIS210, HIS205, LEU164, HIS211	7	LEU222, PRO221, ASN162, ALA164, HIS166, GLU202, TYR220
MMP14	-6.4	1	VAL236	10	LEU235, ILE256, PHE269, MET264, PRO253, PHE260, ALA258	7	LEU199, TYR261, ALA255, HIS239, PRO259, ALA200, GLU240
MMP7	-6.5	1	ALA235	7	ALA216, TYR216, TYR241, HIS219, PRO239	8	ASN212, ILE211, THR240, VAL236, ASN234, PRO233, TYR238, PHE249,
NFE2L2	-4.8	1	GLN75	3	LEU84, GLN75	5	THR80, GLU82, ASP77, LEU76, GLU78,
NGFR	-4.9	4	CYS138, ARG108, MET95, SER94	0		6	SER96, ALA110, TYR111, CYS109, SER137, HIS160
NOS2	-7.1	0		10	ILE244, LEU209, TYR489, PHE369, TRP194, GLY371, CYS200	5	SER242, ARG199, ALA197, MET355,, GLY202
NPPB	-4.4	3	SER124, SER123, GLY127	3	ARG115, LEU126	5	SER122, GLY125, ILE120, SER121, GLY111
NQO1	-6.6	2	HIS257, ALA223	3	PHE228, TYR132, HIS177	8	SER173, TRP169, PHE222, SER254, SER225, LEU230, MET131, PHE236
PLAT	-6	3	ALA190, HIS57, TYR99	2	CYS191, TRP215	9	CYS220, ASP189, GLY216, VAL227, GLY226, ILE213, SER214, SER195, GLN192
PLAU	-6	4	ASP205, HIS54, SER211, GLN208	4	GLY234, CYS207, GLY242	8	ALA236, CYS235, GLY232, SER206, VAL229, VAL243, TRP231, GLY209
PPARA	-6.4	2	GLY335, TYR334	1	MET220	12	GLU286, THR283, GLU282, THR279, PHE218, MET320, ASN221, SER323, VAL324, ALA333, LEU331, VAL332
PRDX4	-5.5	1	GLY252	1	PRO251	6	TYR237, TRP249, ILE141, GLN233, GLN236, LYS240
PRDX6	-5.4	3	LEU68	3	ALA62, LYS67, ALA58	6	VAL66, PHE61, PRO99, PHE100, PRO101, PHE28
PRKCA	-6.2	5	TYR123, ASN421, SER473, GLN142	2	TYR419, LYS141	7	LEU364, GLU362, GLU363, PRO666, HIS140, LEU122, GLN128
RXRA	-6.5	3	ARG316, ALA327	3	LEU309, LEU326, ALA327	8	SER312, PHE313, TRP305, THR328, GLN275, ALA271, ALA272, PHE438
SIRT1	-6.9	3	ASP348, ILE347	3	PHE297, PHE273, ILE347	9	ILE270, ALA262, ASN346, ARG274, TYR280, VAL445, HIS363, ILE411
SMN2	-4.7	3	SER103, ASN137	NA	NA	4	GLU135, GLN136, GLU134, ILE101
STRAP	-5.7	2	ARG272, GLN110	NA	NA	11	SER153, THR109, TYR191, TRP151, PHE108, VAL106, THR66, ASP107, LEU67, GLY24, LYS69
TAC1	-4.1	1	HIS95	1	GLN92	5	TYR88, GLY91, ALA86, LYS85, GLY89
TFRC	-6.6	4	LYS300, PHE180, HIS182, PHE146	2	ASP339, PHE146	10	LEU448, GLY449, PHE179, GLY181, HIS184, ALA147, GLU148, ALA183, THR145, ASP420
TIMP1	-5.9	3	ARG185, SER130, VAL125	3	PHE124, ALA126, PRO29	11	GLN135, LEU131, LYS180, GLU179, TRP170, SER184, PRO31, HIS30, PRO28, CYS122, SER123
TIMP2	-5.5	NA	NA	3	ASP102, CYS101, PHE103	9	ALA11, PRO5, VAL6, PRO8, LEU110, GLN114, LYS163, VAL105, ILE157
TP53I3	-6.3	3	ARG42, THR128, LEU267	2	ARG42, VAL154	11	LYS326. ASN41, GLU124, GLY153, SER152, MET242, CYS217, GLY240, TYR239, LEU266, ARG268
TP73	-6.2	6	LYS182, GLU291, LYS321, LYS345, ARG238	2	LYS149, ALA325	8	LEU148, LYS327, LYS150, LEU272, SER289, PHE290, GLY343, PHE330
VDR	-6.5	4	CYS288, TYR143, SER278, SER275	1	TRP286	9	LEU233, TYR295, LEU230, VAL300, LEU313, ILE271, MET272, TYR147, PHE150

## Sheet: Glide
Protein	Docking Score	Number of Hydrogen Bonds	Residues	Number of π Bonds	Residues	Number of Salt Bridges	Residues
AR	4.659	1	LYS808	1	ARG752	1	LYS808
ATG5	2.396	2	TYR44, HIE124	NA	NA	NA	NA
ATG7	-2.676	2	LYS141, ASP324	NA	NA	1	LYS141
CASP8	-3.188	1	GLN358	NA	NA	NA	NA
CAT	-6.01	1	GLY147	1	HIE75	NA	NA
CBR1	-5.559	2	VAL230, ASN89	NA	NA	NA	NA
CCL2	-2.767	2	SER27, TYR28	NA	NA	1	LYS44
CCND2	-3.542	2	GLN120, GLN139	NA	NA	NA	NA
CD14	-2.236	2	SER176, LEU149	NA	NA	NA	NA
CD36	-5.381	4	LEU200, LYS334, TYR204, ARG63	1	PHE201	2	ARG63, ARG96
CD38	-4.741	4	ASP156, TRP189, LYS129, THR221	NA	NA	1	LYS129
CD83	-2.053	2	TRP49, LYS93	NA	NA	NA	NA
CD86	-3.217	1	ARG97	NA	NA	NA	NA
CHEK1	-5.242	1	CYS87	NA	NA	NA	NA
CTNNB1	-4.342	2	LYS354, ASP390	NA	NA	1	ARG386
CYP1A1	-5.709	3	ARG106, ARG455, CYS457	NA	NA	NA	NA
CYP3A4	-5.496	1	PRO434	NA	NA	NA	NA
CYP3A7	-5.494	1	PRO434	NA	NA	NA	NA
EGLN1	-3.46	3	THR387, TYR303, TYR310	1	TYR310	NA	NA
EPAS1	-4.25	1	SER292	NA	NA	NA	NA
FLT1	-3.276	2	TYR45, PHE47	NA	NA	NA	NA
GAPDH	-4.358	3	THR153, ALA183	1	HIS179	NA	NA
GPX1	-2.817	3	ARG155, LEU141, MET142	NA	NA	NA	NA
GYPA	-0.651	1	SER111	NA	NA	NA	NA
HMOX1	-4.819	NA	NA	NA	NA	NA	NA
HSPA4	-5.144	5	ASP369, PHE10, LYS68, ALA207, SER206	NA	NA	1	LYS68
ID1	-4.403	3	ASN70, LYS77, VAL89	NA	NA	NA	NA
IFNG	-4.468	3	LYS855, TYR98, VAL100	NA	NA	1	LYS55
KLK3	-3.538	2	SER108, GLY42	NA	NA	NA	NA
KRT1	-1.714	NA	NA	NA	NA	NA	NA
KRT17	NA	NA	NA	NA	NA	NA	NA
KRT18	-3.397	NA	NA	NA	NA	NA	NA
KRT19	-1.22	NA	NA	NA	NA	NA	NA
KRT7	-1.923	1	LYS198	NA	NA	NA	NA
KRT8	-3.033	3	GLU180, LYS176	NA	NA	1	LYS176
MDM2	-4.464	2	HIE96, LEU54	NA	NA	1	LYS94
MMP14	-5.746	2	GLN262	NA	NA	NA	NA
MMP2	-5.236	2	LYS99, PHE80	NA	NA	1	LYS99
MMP3	-4.271	2	HIS224, ALA165	NA	NA	1	GLH202
MMP7	-4.45	NA	NA	1	HIS219	NA	NA
NFE2L2	-4.296	3	GLY367, VAL606, ILE559	NA	NA	NA	NA
NGFR	-3.014	3	SER137, TYR111, CYX109	1	TYR111	NA	NA
NOS2	-6.57	1	ASN370	3	TRP194, PHE369	NA	NA
NPPB	-3.718	2	LYS116, GLY114	1	ARG115	NA	NA
NQO1	-3.701	3	ASN167, PHE247, ASN248	NA	NA	NA	NA
PLAT	-3.863	3	LYS230, LEU130	NA	NA	1	LYS230
PLAU	-5.21	3	SER211, ARG233, GLY234	NA	NA	1	ARG233
PPARA	-5.48	1	TYR334	NA	NA	NA	NA
PRDX4	-3.964	4	ILE214, PHE80, MET83, SER82	NA	NA	NA	NA
PRDX6	-3.436	2	ASP104, ASN17	1	ARG22	NA	NA
PRKCA	-4.345	1	TYR123	1	HIE140	1	LYS141
RXRA	-6.211	NA	NA	NA	NA	1	ARG316
SIRT1	-6.865	6	ASN346, GLN345, ARG274, SER442, LYS444, VAL445	NA	NA	1	ARG274
SMN2	-4.734	1	THR128	NA	NA	1	LYS97
STRAP	-4.019	2	ASP19, LYS148	NA	NA	1	ARG272
TAC1	-2.196	1	LYS85	NA	NA	NA	NA
TFRC	-4.513	2	PHE180, LYS368	NA	NA	1	LYS368
TIMP1	-5.294	3	VAL125, GLN135, ARG185	NA	NA	NA	NA
TIMP2	-4.81	2	ASN158, VAL6	NA	NA	NA	NA
TP53I3	-5.494	3	GLY153, LYS326, TYR239	NA	NA	1	GLY153
TP73	-5.858	4	LYS182, GLY343, LYS345	1	PHE330	1	ARG288
VDR	-6.516	1	SER237	NA	NA	NA	NA

## Sheet: Standard
Schrodinger
Protein	Ligand	Binding energy	Number of hydrogen bonds	Residues	Number of π Bonds	Residues	Number of Vander waals	Residues
SIRT1	resveratrol	-6.993	3	ALA262, GLN345, Val412	2	HIS363, ARG274	NA	NA
NOS2	NA	NA	NA	NA	NA	NA	NA	NA
VDR	Calcifediol	-11.832	3	ILE271, HIS305, HIE397	NA	NA	NA	NA
RXRA	Alitretinoin	-7.055	1	ARG316	NA	NA	1	ARG316
CAT	EUK 189	-9.395	2	TYR358	1	PHE161	NA	NA
AutoDock 4.2
Protein	Ligand	Binding energy	Number of hydrogen bonds	Residues	Number of π Bonds	Residues	Number of Vander waals	Residues
CYP3A4	Curcumin	-8.5	2	THR224,ARG106	6	TYR53, PHE57, PHE215, ARG105, PHE108	8	ASP76, ARG372, MET371, ALA370, PHE304, ARG212, PHE213, GLU374
CYP3A7	Progesterone	-8.7	NA	NA	2	PHE108, LYS224	11	VAL220, PRO215, PHE213, PHE241, PHE304, ILE301, ILE120, SER119, ARG105, ARG106, PRO107
SIRT1
EGLN1	Roxadustat	-8.4	4	ARG322, ASP315, TYR303	9	TRP389, HIS313, TYR310, MET299, LEU343, VAL376, ALA385, ILE327	6	THR325, HIS374, TYR329, VAL314, PRO317, ASN316
CYP1A1
AutoDock Vina
Protein	Ligand	Binding energy	Number of hydrogen bonds	Residues	Number of π Bonds	Residues	Number of Vander waals	Residues
CYP1A1	alpha-Naphthoflavone	-13.5	0	NA	8	PHE224, GLY316, ALA317, PHE123	12	ILE386, SER122, ASP313, ILE115, SER116, LEU312, PHE258, LEU254, PHE319, ASN222, ASP320, LEU496
CAT	EUK 189	-6.8	1	MET350	10	PHE193, HIS218, LEU299, GLY353, ILE159, PRO158, PHE161, ALA357, ARG354	4	PHE356, GLN352, PRO162, TYR358
NOS2	NA	NA	NA	NA	NA	NA	NA	NA
HSPA4	NA	NA	NA	NA	NA	NA	NA	NA
SIRT1	Resveratrol	-8.2	1	VAL412	4	PHE297, PHE273, ALA262, ILE347	10	ARG274, ASP272, TYR280, PHE414, PHE413, ILE411, HIS363, GLN345, ASN346, ASP348
